# Supplementary material for: Genome-resolved metagenomics of eukaryotic populations during early colonization of premature infants and in hospital rooms
Source: Microbiome. 2019 Feb 15;7:26. doi: 10.1186/s40168-019-0638-1 (PMC6377789; doi:10.1186/s40168-019-0638-1)
Supplement: Supplementary file 1 — Table S1. Sequencing metadata for all infant and room metagenomic samples. (CSV 69 kb) [file 40168_2019_638_MOESM1_ESM.csv]

code	location	infant	time_point	trimmed_seq_depth_bp	assembly_length	campaign
N1_003_011G1	infant_gut	N1_003	11	951402872	5435880	NIH1
N1_003_013G1	infant_gut	N1_003	13	3375513770	7958154	NIH1
N1_003_015G1	infant_gut	N1_003	15	3228975178	11415932	NIH1
N1_003_017G1	infant_gut	N1_003	17	3853106652	16170787	NIH1
N1_003_018G1	infant_gut	N1_003	18	2547640064	12711914	NIH1
N1_003_019G1	infant_gut	N1_003	19	4313337074	15407499	NIH1
N1_003_021G1	infant_gut	N1_003	21	2053899722	18870615	NIH1
N1_003_022G1	infant_gut	N1_003	22	2475995768	18929531	NIH1
N1_003_023G1	infant_gut	N1_003	23	1853765452	18714830	NIH1
N1_003_025G1	infant_gut	N1_003	25	3398298134	29536350	NIH1
N1_003_026G1	infant_gut	N1_003	26	2737926136	30227101	NIH1
N1_003_027G1	infant_gut	N1_003	27	2504708468	25396291	NIH1
N1_003_028G1	infant_gut	N1_003	28	2879536920	34844785	NIH1
N1_003_039G1	infant_gut	N1_003	39	2455578714	21177632	NIH1
N1_003_044G1	infant_gut	N1_003	44	2147485868	28729823	NIH1
N1_003_052G1	infant_gut	N1_003	52	2828928776	34447942	NIH1
N1_003_078G1	infant_gut	N1_003	78	2541816252	17339622	NIH1
N1_003_086G1	infant_gut	N1_003	86	2203753426	29742062	NIH1
N1_004_008G1	infant_gut	N1_004	8	1279197648	1981075	NIH1
N1_004_009G1	infant_gut	N1_004	9	1911291186	13269775	NIH1
N1_004_010G1	infant_gut	N1_004	10	2338633618	14563914	NIH1
N1_004_012G1	infant_gut	N1_004	12	2190673940	18325834	NIH1
N1_004_013G1	infant_gut	N1_004	13	4114404896	16211243	NIH1
N1_004_014G1	infant_gut	N1_004	14	2199903350	14651298	NIH1
N1_004_015G1	infant_gut	N1_004	15	2671048972	16443085	NIH1
N1_004_016G1	infant_gut	N1_004	16	3630475316	12902242	NIH1
N1_004_018G1	infant_gut	N1_004	18	2450035428	17370439	NIH1
N1_004_021G1	infant_gut	N1_004	21	2800921730	31062325	NIH1
N1_004_026G1	infant_gut	N1_004	26	2315353958	29245232	NIH1
N1_008_007G1	infant_gut	N1_008	7	3004011736	12139864	NIH1
N1_008_008G1	infant_gut	N1_008	8	2828599550	10293396	NIH1
N1_008_009G1	infant_gut	N1_008	9	2585531210	5100722	NIH1
N1_008_010G1	infant_gut	N1_008	10	517634116	10574487	NIH1
N1_008_028G1	infant_gut	N1_008	28	3206371300	18114054	NIH1
N1_008_031G1	infant_gut	N1_008	31	3021237838	12501163	NIH1
N1_009_006G1	infant_gut	N1_009	6	8030057826	16801136	NIH1
N1_009_007G1	infant_gut	N1_009	7	3555127568	14507174	NIH1
N1_009_008G1	infant_gut	N1_009	8	3284702028	24199173	NIH1
N1_009_009G1	infant_gut	N1_009	9	7685301522	20295684	NIH1
N1_009_010G1	infant_gut	N1_009	10	2869225708	18015257	NIH1
N1_009_011G1	infant_gut	N1_009	11	3364911384	25579193	NIH1
N1_009_013G1	infant_gut	N1_009	13	3094017876	25718070	NIH1
N1_009_014G1	infant_gut	N1_009	14	2016390360	24093972	NIH1
N1_009_015G1	infant_gut	N1_009	15	7992980572	31972344	NIH1
N1_009_016G1	infant_gut	N1_009	16	2326335760	33057868	NIH1
N1_009_017G1	infant_gut	N1_009	17	2667239782	15476161	NIH1
N1_009_019G1	infant_gut	N1_009	19	3434315380	20319830	NIH1
N1_009_020G1	infant_gut	N1_009	20	6464024692	23014790	NIH1
N1_009_021G1	infant_gut	N1_009	21	6604476896	26060364	NIH1
N1_009_024G1	infant_gut	N1_009	24	2781942644	28331060	NIH1
N1_009_038G1	infant_gut	N1_009	38	4067826476	34908477	NIH1
N1_009_045G1	infant_gut	N1_009	45	3174767666	37203402	NIH1
N1_011_011G1	infant_gut	N1_011	11	3088596354	13911832	NIH1
N1_011_013G1	infant_gut	N1_011	13	3347016464	10423539	NIH1
N1_011_014G1	infant_gut	N1_011	14	2818882634	11877983	NIH1
N1_011_015G1	infant_gut	N1_011	15	2738191924	7754629	NIH1
N1_011_020G1	infant_gut	N1_011	20	2571842128	5495837	NIH1
N1_011_021G1	infant_gut	N1_011	21	2155375506	5499608	NIH1
N1_011_023G1	infant_gut	N1_011	23	2506987688	10032432	NIH1
N1_011_025G1	infant_gut	N1_011	25	2900690454	8464151	NIH1
N1_011_027G1	infant_gut	N1_011	27	2349017798	8486972	NIH1
N1_011_028G1	infant_gut	N1_011	28	3569300710	8426310	NIH1
N1_011_033G1	infant_gut	N1_011	33	3169210332	10573936	NIH1
N1_011_037G1	infant_gut	N1_011	37	1129167388	5647864	NIH1
N1_011_046G1	infant_gut	N1_011	46	2253824916	5497537	NIH1
N1_011_051G1	infant_gut	N1_011	51	2344059932	8367088	NIH1
N1_011_062G1	infant_gut	N1_011	62	2628105640	8292712	NIH1
N1_011_069G1	infant_gut	N1_011	69	1802155598	5552112	NIH1
N1_011_070G1	infant_gut	N1_011	70	2538679890	5523724	NIH1
N1_011_071G1	infant_gut	N1_011	71	55901832	3422223	NIH1
N1_014_006G1	infant_gut	N1_014	6	2708950346	21869232	NIH1
N1_014_007G1	infant_gut	N1_014	7	3207845016	12960113	NIH1
N1_014_008G1	infant_gut	N1_014	8	3347502832	13322764	NIH1
N1_014_009G1	infant_gut	N1_014	9	4070709210	14609090	NIH1
N1_014_010G1	infant_gut	N1_014	10	3204330418	15386776	NIH1
N1_014_011G1	infant_gut	N1_014	11	3956125254	15025859	NIH1
N1_014_012G1	infant_gut	N1_014	12	3229983158	18064114	NIH1
N1_014_014G1	infant_gut	N1_014	14	375775748	12088085	NIH1
N1_014_015G1	infant_gut	N1_014	15	2275479724	16334601	NIH1
N1_014_016G1	infant_gut	N1_014	16	3620131282	16731518	NIH1
N1_014_017G1	infant_gut	N1_014	17	2624948436	13752981	NIH1
N1_017_009G1	infant_gut	N1_017	9	3625644942	8775021	NIH1
N1_017_010G1	infant_gut	N1_017	10	3539272570	14825936	NIH1
N1_017_011G1	infant_gut	N1_017	11	2698972328	19760280	NIH1
N1_018_010G1	infant_gut	N1_018	10	3067126562	12810266	NIH1
N1_018_011G1	infant_gut	N1_018	11	6322620766	16112599	NIH1
N1_018_013G1	infant_gut	N1_018	13	3756517558	14485883	NIH1
N1_018_014G1	infant_gut	N1_018	14	3077240026	11916361	NIH1
N1_018_016G1	infant_gut	N1_018	16	4782955950	14876583	NIH1
N1_018_017G1	infant_gut	N1_018	17	7724812432	11651678	NIH1
N1_018_018G1	infant_gut	N1_018	18	3717725424	11863116	NIH1
N1_018_019G1	infant_gut	N1_018	19	6587653574	14963313	NIH1
N1_018_020G1	infant_gut	N1_018	20	3901160340	10570477	NIH1
N1_018_024G1	infant_gut	N1_018	24	8392432070	11890570	NIH1
N1_018_037G1	infant_gut	N1_018	37	6208183642	24566967	NIH1
N1_019_010G1	infant_gut	N1_019	10	3161960510	7589290	NIH1
N1_019_011G1	infant_gut	N1_019	11	3388839042	15360324	NIH1
N1_019_012G1	infant_gut	N1_019	12	4596371226	17750345	NIH1
N1_019_013G1	infant_gut	N1_019	13	3072689606	24257750	NIH1
N1_019_014G1	infant_gut	N1_019	14	3208838558	24418037	NIH1
N1_019_015G1	infant_gut	N1_019	15	2386309528	20168711	NIH1
N1_019_016G1	infant_gut	N1_019	16	2950458060	20017565	NIH1
N1_019_017G1	infant_gut	N1_019	17	2686064726	20440808	NIH1
N1_019_018G1	infant_gut	N1_019	18	2583426090	25774810	NIH1
N1_019_019G1	infant_gut	N1_019	19	3082273262	28205167	NIH1
N1_019_020G1	infant_gut	N1_019	20	3054543950	30193070	NIH1
N1_019_021G1	infant_gut	N1_019	21	3567025964	14349725	NIH1
N1_019_022G1	infant_gut	N1_019	22	3601155748	15913554	NIH1
N1_019_023G1	infant_gut	N1_019	23	3044726470	14821581	NIH1
N1_019_024G1	infant_gut	N1_019	24	3306130434	4280119	NIH1
N1_019_026G1	infant_gut	N1_019	26	3727882524	8482144	NIH1
N1_019_027G1	infant_gut	N1_019	27	2660298752	6847390	NIH1
N1_019_031G1	infant_gut	N1_019	31	4366307794	10861182	NIH1
N1_019_038G1	infant_gut	N1_019	38	2713023050	14525878	NIH1
N1_019_049G1	infant_gut	N1_019	49	2871296636	19786665	NIH1
N1_019_056G1	infant_gut	N1_019	56	2255917912	32981318	NIH1
N1_019_057G1	infant_gut	N1_019	57	2683058462	29938875	NIH1
N1_021_012G1	infant_gut	N1_021	12	2882161688	15276058	NIH1
N1_021_013G1	infant_gut	N1_021	13	3080425392	23733104	NIH1
N1_021_015G1	infant_gut	N1_021	15	3069378666	13394253	NIH1
N1_021_016G1	infant_gut	N1_021	16	2897561440	15986950	NIH1
N1_021_017G1	infant_gut	N1_021	17	2540115136	17571054	NIH1
N1_021_018G1	infant_gut	N1_021	18	2822938378	11951297	NIH1
N1_021_019G1	infant_gut	N1_021	19	3197190378	19008028	NIH1
N1_021_021G1	infant_gut	N1_021	21	2951708668	19290738	NIH1
N1_021_022G1	infant_gut	N1_021	22	2526678220	20608781	NIH1
N1_021_023G1	infant_gut	N1_021	23	2982866178	13238912	NIH1
N1_021_024G1	infant_gut	N1_021	24	3549823744	16589826	NIH1
N1_021_026G1	infant_gut	N1_021	26	3159320012	19813167	NIH1
N1_021_027G1	infant_gut	N1_021	27	2832513778	24247939	NIH1
N1_021_028G1	infant_gut	N1_021	28	2723395178	14851948	NIH1
N1_021_030G1	infant_gut	N1_021	30	2768886148	22466499	NIH1
N1_023_007G1	infant_gut	N1_023	7	1616125882	13963871	NIH1
N1_023_009G1	infant_gut	N1_023	9	3013885494	16337010	NIH1
N1_023_013G1	infant_gut	N1_023	13	3120023482	13396945	NIH1
N1_023_014G1	infant_gut	N1_023	14	3180305990	14396721	NIH1
N1_023_015G1	infant_gut	N1_023	15	3314652616	15416009	NIH1
N1_023_017G1	infant_gut	N1_023	17	2734164234	8847838	NIH1
N1_023_018G1	infant_gut	N1_023	18	1790414362	15085783	NIH1
N1_023_019G1	infant_gut	N1_023	19	3027261214	11420386	NIH1
N1_023_020G1	infant_gut	N1_023	20	2942900134	18885076	NIH1
N1_023_021G1	infant_gut	N1_023	21	2985127404	22931407	NIH1
N1_023_029G1	infant_gut	N1_023	29	3075710904	31826839	NIH1
N1_023_034G1	infant_gut	N1_023	34	1977701818	33450849	NIH1
N1_023_042G1	infant_gut	N1_023	42	3450940976	44029993	NIH1
N1_023_050G1	infant_gut	N1_023	50	2364175372	41197720	NIH1
N1_023_055G1	infant_gut	N1_023	55	2528947552	38551361	NIH1
N2_031_008G1	infant_gut	N2_031	8	4512591972	5435353	NIH2
N2_031_010G1	infant_gut	N2_031	10	7502830400	5483600	NIH2
N2_031_012G1	infant_gut	N2_031	12	1929227786	5390688	NIH2
N2_031_014G1	infant_gut	N2_031	14	3953953774	15606337	NIH2
N2_031_016G1	infant_gut	N2_031	16	2899487728	13617081	NIH2
N2_031_018G1	infant_gut	N2_031	18	2827333992	16237448	NIH2
N2_031_020G1	infant_gut	N2_031	20	3754542122	19793926	NIH2
N2_031_021G1	infant_gut	N2_031	21	2248917278	12724973	NIH2
N2_031_023G1	infant_gut	N2_031	23	2681574074	10641577	NIH2
N2_031_027G1	infant_gut	N2_031	27	4351930972	16242458	NIH2
N2_031_033G1	infant_gut	N2_031	33	2594645238	16058329	NIH2
N2_031_040G1	infant_gut	N2_031	40	56169122	23922172	NIH2
N2_031_055G1	infant_gut	N2_031	55	2926274182	5409864	NIH2
N2_035_010G1	infant_gut	N2_035	10	4496161938	12731515	NIH2
N2_035_012G1	infant_gut	N2_035	12	5168764120	22406453	NIH2
N2_035_014G1	infant_gut	N2_035	14	4501787350	19348061	NIH2
N2_035_016G1	infant_gut	N2_035	16	5299037788	23892687	NIH2
N2_035_018G1	infant_gut	N2_035	18	1726222686	14983222	NIH2
N2_035_020G1	infant_gut	N2_035	20	2627480500	21626286	NIH2
N2_035_022G1	infant_gut	N2_035	22	2787882514	15770758	NIH2
N2_035_025G1	infant_gut	N2_035	25	6192856496	37737082	NIH2
N2_035_027G1	infant_gut	N2_035	27	3369907268	21393404	NIH2
N2_035_032G1	infant_gut	N2_035	32	2935475198	28337005	NIH2
N2_035_039G1	infant_gut	N2_035	39	2401029264	24387429	NIH2
N2_035_046G1	infant_gut	N2_035	46	2040359924	24005254	NIH2
N2_035_053G1	infant_gut	N2_035	53	3323932898	26600920	NIH2
N2_038_009G1	infant_gut	N2_038	9	4384882670	20726421	NIH2
N2_038_011G1	infant_gut	N2_038	11	4417510996	22896108	NIH2
N2_038_013G1	infant_gut	N2_038	13	5931052426	25447410	NIH2
N2_038_015G1	infant_gut	N2_038	15	3467908970	34097054	NIH2
N2_038_018G1	infant_gut	N2_038	18	7042153444	46119223	NIH2
N2_038_020G1	infant_gut	N2_038	20	4375435858	44442486	NIH2
N2_038_026G1	infant_gut	N2_038	26	2796345146	26313638	NIH2
N2_038_030G1	infant_gut	N2_038	30	2820086490	24948884	NIH2
N2_038_036G1	infant_gut	N2_038	36	4639151242	41904622	NIH2
N2_038_039G1	infant_gut	N2_038	39	2086000934	22410491	NIH2
N2_038_044G1	infant_gut	N2_038	44	2730591782	34200455	NIH2
N2_039_008G1	infant_gut	N2_039	8	2180678914	22658016	NIH2
N2_039_011G1	infant_gut	N2_039	11	1861467292	24278040	NIH2
N2_039_013G1	infant_gut	N2_039	13	3075190204	35183659	NIH2
N2_039_015G1	infant_gut	N2_039	15	4915670764	48319451	NIH2
N2_039_018G1	infant_gut	N2_039	18	2525443552	41251633	NIH2
N2_039_020G1	infant_gut	N2_039	20	3799514194	46775095	NIH2
N2_039_021G1	infant_gut	N2_039	21	6589377390	50848936	NIH2
N2_039_035G1	infant_gut	N2_039	35	7696699298	22515854	NIH2
N2_039_037G1	infant_gut	N2_039	37	3799885492	17896249	NIH2
N2_039_044G1	infant_gut	N2_039	44	2484604696	27866278	NIH2
N2_060_008G1	infant_gut	N2_060	8	3009285138	23160510	NIH2
N2_060_009G1	infant_gut	N2_060	9	3321336672	8635035	NIH2
N2_060_011G1	infant_gut	N2_060	11	3541185478	16920321	NIH2
N2_060_013G1	infant_gut	N2_060	13	2682987378	22269524	NIH2
N2_060_015G1	infant_gut	N2_060	15	1886058278	12691752	NIH2
N2_060_016G1	infant_gut	N2_060	16	3464760614	10106051	NIH2
N2_060_019G1	infant_gut	N2_060	19	3744084212	28701722	NIH2
N2_060_020G1	infant_gut	N2_060	20	1712846858	9445094	NIH2
N2_060_021G1	infant_gut	N2_060	21	3328363710	22186572	NIH2
N2_061_007G1	infant_gut	N2_061	7	4093953060	14881286	NIH2
N2_061_008G1	infant_gut	N2_061	8	4753759864	17386981	NIH2
N2_061_015G1	infant_gut	N2_061	15	1541414400	13171798	NIH2
N2_061_019G1	infant_gut	N2_061	19	213331868	9452257	NIH2
N2_061_021G1	infant_gut	N2_061	21	483414888	14016139	NIH2
N2_061_025G1	infant_gut	N2_061	25	1055660556	6942592	NIH2
N2_061_082G1	infant_gut	N2_061	82	1290443688	13258421	NIH2
N2_064_009G1	infant_gut	N2_064	9	4579531418	11817145	NIH2
N2_064_011G1	infant_gut	N2_064	11	5018836158	17020573	NIH2
N2_064_013G1	infant_gut	N2_064	13	4114683312	24774382	NIH2
N2_064_016G1	infant_gut	N2_064	16	4051947268	21417500	NIH2
N2_064_017G1	infant_gut	N2_064	17	3408240440	19937258	NIH2
N2_064_020G1	infant_gut	N2_064	20	3160524618	33273083	NIH2
N2_064_025G1	infant_gut	N2_064	25	2289918684	35685456	NIH2
N2_064_027G1	infant_gut	N2_064	27	2384086730	40995871	NIH2
N2_064_031G1	infant_gut	N2_064	31	3427518030	42523374	NIH2
N2_064_036G1	infant_gut	N2_064	36	2789080000	44573649	NIH2
N2_064_043G1	infant_gut	N2_064	43	3491563330	47112888	NIH2
N2_065_008G1	infant_gut	N2_065	8	12763990582	7675232	NIH2
N2_065_009G1	infant_gut	N2_065	9	3241053706	17634123	NIH2
N2_065_011G1	infant_gut	N2_065	11	2841432690	20262130	NIH2
N2_065_014G1	infant_gut	N2_065	14	4510816292	13006424	NIH2
N2_065_017G1	infant_gut	N2_065	17	2212166658	14904583	NIH2
N2_065_019G1	infant_gut	N2_065	19	3616689428	18097290	NIH2
N2_065_022G1	infant_gut	N2_065	22	2742669500	15519479	NIH2
N2_065_024G1	infant_gut	N2_065	24	2985287040	17270188	NIH2
N2_065_026G1	infant_gut	N2_065	26	3684897524	15531146	NIH2
N2_065_029G1	infant_gut	N2_065	29	1148539280	14152465	NIH2
N2_065_038G1	infant_gut	N2_065	38	5260704344	25375295	NIH2
N2_065_046G1	infant_gut	N2_065	46	2260664924	31346512	NIH2
N2_065_052G1	infant_gut	N2_065	52	1981784932	20752910	NIH2
N2_065_059G1	infant_gut	N2_065	59	4558344928	29117469	NIH2
N2_066_009G1	infant_gut	N2_066	9	3144164104	13010090	NIH2
N2_066_011G1	infant_gut	N2_066	11	3555275490	11146183	NIH2
N2_066_013G1	infant_gut	N2_066	13	3229148098	11358833	NIH2
N2_066_015G1	infant_gut	N2_066	15	3232563652	11433633	NIH2
N2_066_017G1	infant_gut	N2_066	17	2776233606	19941428	NIH2
N2_066_019G1	infant_gut	N2_066	19	3201886844	27931843	NIH2
N2_066_021G1	infant_gut	N2_066	21	4886106526	29298024	NIH2
N2_066_024G1	infant_gut	N2_066	24	1644097770	19983200	NIH2
N2_066_031G1	infant_gut	N2_066	31	4804142378	20215617	NIH2
N2_066_033G1	infant_gut	N2_066	33	3710843746	22856468	NIH2
N2_066_037G1	infant_gut	N2_066	37	3812327304	20645487	NIH2
N2_066_048G1	infant_gut	N2_066	48	3490038720	13037757	NIH2
N2_066_050G1	infant_gut	N2_066	50	2860756832	17833226	NIH2
N2_066_060G1	infant_gut	N2_066	60	4928569976	34381674	NIH2
N2_066_064G1	infant_gut	N2_066	64	3595445578	34753238	NIH2
N2_069_014G1	infant_gut	N2_069	14	5716351276	22719081	NIH2
N2_069_015G1	infant_gut	N2_069	15	1762200670	9576740	NIH2
N2_069_017G1	infant_gut	N2_069	17	2698154378	10265795	NIH2
N2_069_018G1	infant_gut	N2_069	18	5188334864	17556103	NIH2
N2_069_019G1	infant_gut	N2_069	19	3340606520	15569629	NIH2
N2_069_021G1	infant_gut	N2_069	21	3149647778	15713735	NIH2
N2_069_024G1	infant_gut	N2_069	24	4201990450	17460586	NIH2
N2_069_027G1	infant_gut	N2_069	27	1865032440	14184975	NIH2
N2_069_028G1	infant_gut	N2_069	28	4503828186	22653977	NIH2
N2_069_029G1	infant_gut	N2_069	29	3250834012	18856401	NIH2
N2_070_016G1	infant_gut	N2_070	16	2662277408	22320974	NIH2
N2_070_019G1	infant_gut	N2_070	19	3302412674	38765645	NIH2
N2_070_020G1	infant_gut	N2_070	20	6156132532	11590315	NIH2
N2_070_024G1	infant_gut	N2_070	24	4518863356	10104420	NIH2
N2_070_027G1	infant_gut	N2_070	27	2866043946	22998295	NIH2
N2_070_030G1	infant_gut	N2_070	30	1653246032	17524056	NIH2
N2_070_036G1	infant_gut	N2_070	36	3363686874	40534140	NIH2
N2_070_042G1	infant_gut	N2_070	42	4833822118	35142675	NIH2
N2_070_057G1	infant_gut	N2_070	57	1913314002	29376570	NIH2
N2_070_060G1	infant_gut	N2_070	60	2714557036	35833994	NIH2
N2_071_007G1	infant_gut	N2_071	7	3120238080	13806538	NIH2
N2_071_008G1	infant_gut	N2_071	8	2635207410	16827218	NIH2
N2_071_010G1	infant_gut	N2_071	10	2518724208	22067515	NIH2
N2_071_013G1	infant_gut	N2_071	13	2687235230	25547590	NIH2
N2_071_015G1	infant_gut	N2_071	15	3297484204	26204682	NIH2
N2_071_017G1	infant_gut	N2_071	17	2496627532	27667781	NIH2
N2_071_019G1	infant_gut	N2_071	19	2814501404	31941064	NIH2
N2_071_021G1	infant_gut	N2_071	21	3260715602	32875770	NIH2
N2_071_023G1	infant_gut	N2_071	23	3163015414	22318089	NIH2
N2_071_025G1	infant_gut	N2_071	25	3717540576	27465334	NIH2
N2_071_027G1	infant_gut	N2_071	27	2179209486	29623014	NIH2
N2_071_029G1	infant_gut	N2_071	29	5243940336	30969074	NIH2
N2_071_030G1	infant_gut	N2_071	30	5130604270	35451865	NIH2
N2_088_008G1	infant_gut	N2_088	8	4529645910	24656125	NIH2
N2_088_010G1	infant_gut	N2_088	10	2802645550	12572390	NIH2
N2_088_013G1	infant_gut	N2_088	13	5309693082	16694329	NIH2
N2_088_015G1	infant_gut	N2_088	15	3120101852	19411606	NIH2
N2_088_018G1	infant_gut	N2_088	18	2839937866	19512323	NIH2
N2_088_022G1	infant_gut	N2_088	22	3822277566	29246834	NIH2
N2_088_027G1	infant_gut	N2_088	27	2910272028	26307148	NIH2
N2_088_034G1	infant_gut	N2_088	34	3695478334	29021971	NIH2
N2_088_042G1	infant_gut	N2_088	42	2947869286	41464547	NIH2
N2_093_007G1	infant_gut	N2_093	7	4618446034	20632363	NIH2
N2_093_008G1	infant_gut	N2_093	8	3858789674	15720418	NIH2
N2_093_008G2	infant_gut	N2_093	8	3828302974	16510601	NIH2
N2_093_009G1	infant_gut	N2_093	9	2661466838	12496637	NIH2
N2_093_010G1	infant_gut	N2_093	10	2351080682	5387371	NIH2
N3_172_026G1	infant_gut	N3_172	26	3130711948	21045648	NIH3
N3_172_030G1	infant_gut	N3_172	30	3122687240	22608616	NIH3
N3_172_032G1	infant_gut	N3_172	32	2946253936	26120036	NIH3
N3_172_050G1	infant_gut	N3_172	50	3170553762	4918779	NIH3
N3_172_051G1	infant_gut	N3_172	51	2937369354	8576216	NIH3
N3_172_052G1	infant_gut	N3_172	52	2376661530	5045257	NIH3
N3_172_052G2	infant_gut	N3_172	52	2804499880	7312738	NIH3
N3_172_053G1	infant_gut	N3_172	53	2830174398	19983490	NIH3
N3_172_070G1	infant_gut	N3_172	70	2868740782	8755092	NIH3
N3_173_016G1	infant_gut	N3_173	16	3209787656	35078623	NIH3
N3_173_017G1	infant_gut	N3_173	17	2993594166	15382366	NIH3
N3_173_019G1	infant_gut	N3_173	19	3180732514	37589473	NIH3
N3_173_021G1	infant_gut	N3_173	21	2839602376	39385633	NIH3
N3_173_022G1	infant_gut	N3_173	22	3314537306	40387395	NIH3
N3_173_039G1	infant_gut	N3_173	39	3065689294	18479013	NIH3
N3_174_015G1	infant_gut	N3_174	15	3252526390	20861483	NIH3
N3_174_017G1	infant_gut	N3_174	17	3513770048	12234007	NIH3
N3_174_021G1	infant_gut	N3_174	21	3161858792	18761714	NIH3
N3_174_023G1	infant_gut	N3_174	23	2021113202	27901959	NIH3
N3_174_034G1	infant_gut	N3_174	34	2492808604	32893945	NIH3
N3_174_037G1	infant_gut	N3_174	37	2942496202	24545906	NIH3
N3_174_038G1	infant_gut	N3_174	38	2805449882	36238869	NIH3
N3_175_017G1	infant_gut	N3_175	17	2742117064	29365154	NIH3
N3_175_018G1	infant_gut	N3_175	18	2850513692	30998253	NIH3
N3_175_019G1	infant_gut	N3_175	19	2559638260	31973665	NIH3
N3_175_020G1	infant_gut	N3_175	20	2530494084	17222906	NIH3
N3_175_032G1	infant_gut	N3_175	32	2379571740	17629433	NIH3
N3_175_035G1	infant_gut	N3_175	35	2616005920	27737299	NIH3
N3_175_046G1	infant_gut	N3_175	46	2911930052	41442878	NIH3
N3_175_051G1	infant_gut	N3_175	51	2780931958	48252446	NIH3
N3_176_013G1	infant_gut	N3_176	13	2546239174	16324343	NIH3
N3_176_014G1	infant_gut	N3_176	14	2516929628	18681374	NIH3
N3_176_015G1	infant_gut	N3_176	15	2909065424	20330785	NIH3
N3_176_027G1	infant_gut	N3_176	27	3289358254	28520742	NIH3
N3_176_035G1	infant_gut	N3_176	35	2680880046	40325400	NIH3
N3_176_038G1	infant_gut	N3_176	38	6322349398	53306864	NIH3
N3_176_045G1	infant_gut	N3_176	45	2872246696	48884502	NIH3
N3_177_009G1	infant_gut	N3_177	9	3062267824	26065601	NIH3
N3_177_018G1	infant_gut	N3_177	18	2706069486	22857014	NIH3
N3_177_024G1	infant_gut	N3_177	24	2976367542	25710432	NIH3
N3_178_011G1	infant_gut	N3_178	11	2432754358	23227352	NIH3
N3_178_011G2	infant_gut	N3_178	11	3025315080	32333665	NIH3
N3_178_012G1	infant_gut	N3_178	12	3105627878	33287570	NIH3
N3_178_013G1	infant_gut	N3_178	13	2734190064	32645411	NIH3
N3_178_014G1	infant_gut	N3_178	14	3032202830	44983435	NIH3
N3_178_014G2	infant_gut	N3_178	14	2789271964	25089410	NIH3
N3_178_015G1	infant_gut	N3_178	15	2732950146	28794856	NIH3
N3_182_019G1	infant_gut	N3_182	19	3120106716	20256668	NIH3
N3_182_020G1	infant_gut	N3_182	20	4072477870	24729961	NIH3
N3_183_013G1	infant_gut	N3_183	13	2668270952	11317200	NIH3
N4_005_008G1	infant_gut	N4_005	8	5648807088	17145756	NIH4
N4_005_017G1	infant_gut	N4_005	17	6051056592	17576835	NIH4
N4_005_026G1	infant_gut	N4_005	26	6803205896	44777760	NIH4
N4_079_008G1	infant_gut	N4_079	8	8918513474	21412327	NIH4
N4_079_014G1	infant_gut	N4_079	14	8337512588	5294407	NIH4
N4_079_021G1	infant_gut	N4_079	21	5572332660	22911104	NIH4
N4_082_006G1	infant_gut	N4_082	6	9773637446	6801572	NIH4
N4_082_007G1	infant_gut	N4_082	7	8234571294	6525275	NIH4
N4_082_014G1	infant_gut	N4_082	14	7013716238	22320412	NIH4
N4_082_020G1	infant_gut	N4_082	20	7054966212	48352093	NIH4
N4_082_024G1	infant_gut	N4_082	24	9313240138	42692008	NIH4
N4_083_014G1	infant_gut	N4_083	14	6792105958	29352186	NIH4
N4_083_020G1	infant_gut	N4_083	20	7290384310	45015291	NIH4
N4_083_024G1	infant_gut	N4_083	24	7081585612	41157881	NIH4
N4_087_009G1	infant_gut	N4_087	9	5381761054	32635778	NIH4
N4_087_015G1	infant_gut	N4_087	15	7866711946	35952440	NIH4
N4_087_026G1	infant_gut	N4_087	26	8722098634	50335698	NIH4
N4_089_008G1	infant_gut	N4_089	8	13881757348	16798848	NIH4
N4_089_008G2	infant_gut	N4_089	8	10622295590	16551348	NIH4
N4_089_018G1	infant_gut	N4_089	18	7566619480	23044654	NIH4
N4_089_018G2	infant_gut	N4_089	18	6489921618	22859997	NIH4
N4_089_022G1	infant_gut	N4_089	22	6970232594	22545820	NIH4
N4_089_027G1	infant_gut	N4_089	27	8150684060	25140080	NIH4
N4_094_008G1	infant_gut	N4_094	8	6414500368	15391854	NIH4
N4_094_010G1	infant_gut	N4_094	10	8647673430	11950658	NIH4
N4_094_010G2	infant_gut	N4_094	10	498116480	7980918	NIH4
N4_094_012G1	infant_gut	N4_094	12	7400527936	19270270	NIH4
N4_094_018G1	infant_gut	N4_094	18	9096465688	29777591	NIH4
N4_094_023G1	infant_gut	N4_094	23	8302292978	28512276	NIH4
N4_095_012G1	infant_gut	N4_095	12	6990653790	20482369	NIH4
N4_095_016G1	infant_gut	N4_095	16	9344777654	22619493	NIH4
N4_095_019G1	infant_gut	N4_095	19	7357510966	20253717	NIH4
N4_095_025G1	infant_gut	N4_095	25	6962980698	29057781	NIH4
N4_097_005G1	infant_gut	N4_097	5	6709554810	16423646	NIH4
N4_097_007G1	infant_gut	N4_097	7	7097408994	10653130	NIH4
N4_097_010G1	infant_gut	N4_097	10	6737058216	22407895	NIH4
N4_097_012G1	infant_gut	N4_097	12	6939001698	32080109	NIH4
N4_097_027G1	infant_gut	N4_097	27	6973362210	33547033	NIH4
N4_097_034G1	infant_gut	N4_097	34	7564043182	29735173	NIH4
N4_100_007G1	infant_gut	N4_100	7	6354662354	18857693	NIH4
N4_100_009G1	infant_gut	N4_100	9	7499754360	8975690	NIH4
N4_100_011G1	infant_gut	N4_100	11	3412390628	8611305	NIH4
N4_100_013G1	infant_gut	N4_100	13	2717575984	5288766	NIH4
N4_100_014G1	infant_gut	N4_100	14	23956479708	16499987	NIH4
N4_100_017G1	infant_gut	N4_100	17	13886139716	16983607	NIH4
N4_101_012G1	infant_gut	N4_101	12	6409779278	22913236	NIH4
N4_101_015G1	infant_gut	N4_101	15	7135393538	25382175	NIH4
N4_101_017G1	infant_gut	N4_101	17	13166316698	27775629	NIH4
N4_101_027G1	infant_gut	N4_101	27	8454137510	20033892	NIH4
N4_101_038G1	infant_gut	N4_101	38	8320097826	13502943	NIH4
N4_101_042G1	infant_gut	N4_101	42	8491635360	13684120	NIH4
N4_103_020G1	infant_gut	N4_103	20	5780551960	21611515	NIH4
N4_103_028G1	infant_gut	N4_103	28	2786665784	17280799	NIH4
N4_104_010G1	infant_gut	N4_104	10	7905664994	24674144	NIH4
N4_104_013G1	infant_gut	N4_104	13	4194949950	48833811	NIH4
N4_104_021G1	infant_gut	N4_104	21	9940891242	48170854	NIH4
N4_104_027G1	infant_gut	N4_104	27	6903681632	74512899	NIH4
N4_105_007G1	infant_gut	N4_105	7	7404430474	18949129	NIH4
N4_105_010G1	infant_gut	N4_105	10	7644437516	25928236	NIH4
N4_105_011G1	infant_gut	N4_105	11	7934883276	23314893	NIH4
N4_105_016G1	infant_gut	N4_105	16	7461274962	35984122	NIH4
N4_106_009G1	infant_gut	N4_106	9	7956140746	13765174	NIH4
N4_106_010G1	infant_gut	N4_106	10	8970806534	15039262	NIH4
N4_106_011G1	infant_gut	N4_106	11	8077484336	9385166	NIH4
N4_106_028G1	infant_gut	N4_106	28	6061362862	16743345	NIH4
N4_106_051G1	infant_gut	N4_106	51	5846845062	20964754	NIH4
N4_106_059G1	infant_gut	N4_106	59	5284001402	18994293	NIH4
N4_107_023G1	infant_gut	N4_107	23	9566352254	30394287	NIH4
N4_107_026G1	infant_gut	N4_107	26	7460074108	35094886	NIH4
N4_107_030G1	infant_gut	N4_107	30	7980862426	32977606	NIH4
N4_107_034G1	infant_gut	N4_107	34	7052076222	34442601	NIH4
N4_114_006G1	infant_gut	N4_114	6	7173553812	9668876	NIH4
N4_114_009G1	infant_gut	N4_114	9	7042724428	10221031	NIH4
N4_114_015G1	infant_gut	N4_114	15	24670651308	14768927	NIH4
N4_114_019G1	infant_gut	N4_114	19	13495676842	22625727	NIH4
N4_114_025G1	infant_gut	N4_114	25	6117864154	29463188	NIH4
N4_114_030G1	infant_gut	N4_114	30	6309076378	35452501	NIH4
N4_115_006G1	infant_gut	N4_115	6	6214564612	12828066	NIH4
N4_115_009G1	infant_gut	N4_115	9	7983815874	13599066	NIH4
N4_115_014G1	infant_gut	N4_115	14	26373262128	13868909	NIH4
N4_115_019G1	infant_gut	N4_115	19	15759653178	18114919	NIH4
N4_115_024G1	infant_gut	N4_115	24	7971784564	12342607	NIH4
N4_115_030G1	infant_gut	N4_115	30	7300383814	12442337	NIH4
N4_115_034G1	infant_gut	N4_115	34	8325088304	12329949	NIH4
N4_116_008G1	infant_gut	N4_116	8	6738552648	9648390	NIH4
N4_116_010G1	infant_gut	N4_116	10	4638753264	12624761	NIH4
N4_116_013G1	infant_gut	N4_116	13	6555033886	15713497	NIH4
N4_116_019G1	infant_gut	N4_116	19	6554188560	24392724	NIH4
N4_116_025G1	infant_gut	N4_116	25	7220492608	25722363	NIH4
N4_124_007G1	infant_gut	N4_124	7	7451323194	28505638	NIH4
N4_124_009G1	infant_gut	N4_124	9	8335298454	26458321	NIH4
N4_124_011G1	infant_gut	N4_124	11	10019097024	41491039	NIH4
N4_124_011G2	infant_gut	N4_124	11	10341099444	37018636	NIH4
N4_124_031G1	infant_gut	N4_124	31	6670314814	11918974	NIH4
N4_124_033G1	infant_gut	N4_124	33	8083637846	18920204	NIH4
N4_124_037G1	infant_gut	N4_124	37	7185311356	24023985	NIH4
N4_124_039G1	infant_gut	N4_124	39	6374827952	30338281	NIH4
N4_125_008G1	infant_gut	N4_125	8	7204048010	8166362	NIH4
N4_125_011G1	infant_gut	N4_125	11	7254518038	25256970	NIH4
N4_125_015G1	infant_gut	N4_125	15	7692259138	31538838	NIH4
N4_125_018G1	infant_gut	N4_125	18	7457621446	36115278	NIH4
N4_126_007G1	infant_gut	N4_126	7	7826483102	21285313	NIH4
N4_126_010G1	infant_gut	N4_126	10	7331700986	26747722	NIH4
N4_126_013G1	infant_gut	N4_126	13	7632813778	18198378	NIH4
N4_126_016G1	infant_gut	N4_126	16	5846257550	17384236	NIH4
N4_126_019G1	infant_gut	N4_126	19	5233843090	4816588	NIH4
N4_126_022G1	infant_gut	N4_126	22	4313875708	5020409	NIH4
N4_128_007G1	infant_gut	N4_128	7	6144765018	13691749	NIH4
N4_128_010G1	infant_gut	N4_128	10	7764676840	30512206	NIH4
N4_128_010G2	infant_gut	N4_128	10	7343940584	22863613	NIH4
N4_128_012G1	infant_gut	N4_128	12	6867845506	22665346	NIH4
N4_128_016G1	infant_gut	N4_128	16	6576155278	30502309	NIH4
N4_128_030G1	infant_gut	N4_128	30	7644476358	30222791	NIH4
N4_129_012G1	infant_gut	N4_129	12	6064581908	28971465	NIH4
N4_129_016G1	infant_gut	N4_129	16	6724523446	35342276	NIH4
N4_129_029G1	infant_gut	N4_129	29	7094503410	22234496	NIH4
N4_131_006G1	infant_gut	N4_131	6	7447756494	15233430	NIH4
N4_131_009G1	infant_gut	N4_131	9	6542556888	8830505	NIH4
N4_131_015G1	infant_gut	N4_131	15	7110233728	27156853	NIH4
N4_131_023G1	infant_gut	N4_131	23	6838012718	49890619	NIH4
N4_137_005G1	infant_gut	N4_137	5	7244522568	15009685	NIH4
N4_137_010G1	infant_gut	N4_137	10	6398257168	31981627	NIH4
N4_137_012G1	infant_gut	N4_137	12	7977090504	28198373	NIH4
N4_138_005G1	infant_gut	N4_138	5	7771563424	17477038	NIH4
N4_138_008G1	infant_gut	N4_138	8	6132794366	25469923	NIH4
N4_138_010G1	infant_gut	N4_138	10	11515450176	37266999	NIH4
N4_138_012G1	infant_gut	N4_138	12	8197544368	35344941	NIH4
N4_139_007G1	infant_gut	N4_139	7	5627806696	13746743	NIH4
N4_139_013G1	infant_gut	N4_139	13	6811545254	29242280	NIH4
N4_139_027G1	infant_gut	N4_139	27	6701372196	41656247	NIH4
N4_140_016G1	infant_gut	N4_140	16	7266516980	29119078	NIH4
N4_140_020G1	infant_gut	N4_140	20	6414835840	30762649	NIH4
N4_140_034G1	infant_gut	N4_140	34	6631218002	32487505	NIH4
N4_141_008G1	infant_gut	N4_141	8	7459771130	15774637	NIH4
N4_141_013G1	infant_gut	N4_141	13	7593058720	9585282	NIH4
N4_141_020G1	infant_gut	N4_141	20	7328342762	20647050	NIH4
N4_141_037G1	infant_gut	N4_141	37	7710894852	21766532	NIH4
N4_142_008G1	infant_gut	N4_142	8	7588477432	4311114	NIH4
N4_142_013G1	infant_gut	N4_142	13	8267239620	8107569	NIH4
N4_142_020G1	infant_gut	N4_142	20	8110530194	16125192	NIH4
N4_142_036G1	infant_gut	N4_142	36	9506631140	28842949	NIH4
N4_150_014G1	infant_gut	N4_150	14	8307297350	18397452	NIH4
N4_150_018G1	infant_gut	N4_150	18	5834304474	32151777	NIH4
N4_150_021G1	infant_gut	N4_150	21	3989521840	33150972	NIH4
N4_151_006G1	infant_gut	N4_151	6	6932384432	31641289	NIH4
N4_151_014G1	infant_gut	N4_151	14	8204371346	36469248	NIH4
N4_151_017G1	infant_gut	N4_151	17	8671646148	38324693	NIH4
N4_151_021G1	infant_gut	N4_151	21	8490581942	23819264	NIH4
N4_152_006G1	infant_gut	N4_152	6	5387892168	32277693	NIH4
N4_152_014G1	infant_gut	N4_152	14	5365564770	31575899	NIH4
N4_152_018G1	infant_gut	N4_152	18	5567213302	28465098	NIH4
N4_152_021G1	infant_gut	N4_152	21	4108957136	31500021	NIH4
N4_154_006G1	infant_gut	N4_154	6	7742967698	29246195	NIH4
N4_154_009G1	infant_gut	N4_154	9	5030019266	19341242	NIH4
N4_154_013G1	infant_gut	N4_154	13	7588993846	28958629	NIH4
N4_154_020G1	infant_gut	N4_154	20	11595214876	59038358	NIH4
N4_155_006G1	infant_gut	N4_155	6	7922636882	32300070	NIH4
N4_155_009G1	infant_gut	N4_155	9	7366280418	42906273	NIH4
N4_155_013G1	infant_gut	N4_155	13	8142858404	36343584	NIH4
N4_155_020G1	infant_gut	N4_155	20	7360998984	29421485	NIH4
N4_159_015G1	infant_gut	N4_159	15	6498578532	14633297	NIH4
N4_159_024G1	infant_gut	N4_159	24	7133549680	15608715	NIH4
N4_159_031G1	infant_gut	N4_159	31	3058960928	11425142	NIH4
N4_159_039G1	infant_gut	N4_159	39	3504040366	10911884	NIH4
N4_159_053G1	infant_gut	N4_159	53	5857582154	20037857	NIH4
N4_160_010G1	infant_gut	N4_160	10	6189633518	24750012	NIH4
N4_160_024G1	infant_gut	N4_160	24	6520432470	11204996	NIH4
N4_160_039G1	infant_gut	N4_160	39	3890049148	15862538	NIH4
N4_160_053G1	infant_gut	N4_160	53	3730466850	16976219	NIH4
N4_165_025G1	infant_gut	N4_165	25	2099302760	6021558	NIH4
N4_165_037G1	infant_gut	N4_165	37	1430173222	6085473	NIH4
N4_165_051G1	infant_gut	N4_165	51	2567026926	7553140	NIH4
N4_166_020G1	infant_gut	N4_166	20	8842536074	35017104	NIH4
N4_166_027G1	infant_gut	N4_166	27	8309223238	48377760	NIH4
N4_166_061G1	infant_gut	N4_166	61	8169259266	34255987	NIH4
N4_167_020G1	infant_gut	N4_167	20	8577380798	29059903	NIH4
N4_167_027G1	infant_gut	N4_167	27	9319754134	35465505	NIH4
N4_167_066G1	infant_gut	N4_167	66	6440342016	46387265	NIH4
N4_167_072G1	infant_gut	N4_167	72	8722375598	49081944	NIH4
N4_168_017G1	infant_gut	N4_168	17	6085187962	13508106	NIH4
N4_168_021G1	infant_gut	N4_168	21	5517969860	23410625	NIH4
N4_168_023G1	infant_gut	N4_168	23	8004004054	27466758	NIH4
N4_170_007G1	infant_gut	N4_170	7	6588291324	5212113	NIH4
N4_170_009G1	infant_gut	N4_170	9	8843480804	5485896	NIH4
N4_170_012G1	infant_gut	N4_170	12	7048846202	17463443	NIH4
N4_170_016G1	infant_gut	N4_170	16	3957281604	26587146	NIH4
N4_170_019G1	infant_gut	N4_170	19	6493846838	37673528	NIH4
N4_171_005G1	infant_gut	N4_171	5	536636966	21286018	NIH4
N4_171_017G1	infant_gut	N4_171	17	1524214104	10363821	NIH4
N4_171_026G1	infant_gut	N4_171	26	2578529502	9187362	NIH4
N3_176_051G1	infant_gut	N3_176	51	6435259350	52616401	NIH3
N3_177_011G1	infant_gut	N3_177	11	7147124440	25722199	NIH3
N3_177_031G1	infant_gut	N3_177	31	7854447068	32162289	NIH3
N3_177_039G1	infant_gut	N3_177	39	5581115686	47573883	NIH3
N3_177_045G1	infant_gut	N3_177	45	7096361452	35245740	NIH3
N4_179_013G1	infant_gut	N4_179	13	6268140808	17722350	NIH4
N4_179_018G1	infant_gut	N4_179	18	6396626520	27705050	NIH4
N4_179_023G1	infant_gut	N4_179	23	8951754012	50136296	NIH4
N4_179_036G1	infant_gut	N4_179	36	6710220398	27543361	NIH4
N4_179_064G1	infant_gut	N4_179	64	7794894156	31923567	NIH4
N4_180_018G1	infant_gut	N4_180	18	8038060618	24859947	NIH4
N4_180_018G2	infant_gut	N4_180	18	7468308744	23931186	NIH4
N4_180_023G1	infant_gut	N4_180	23	7317906902	35181731	NIH4
N4_180_064G1	infant_gut	N4_180	64	7135504958	38295938	NIH4
N4_188_019G1	infant_gut	N4_188	19	7221590884	11948668	NIH4
N4_188_025G1	infant_gut	N4_188	25	6908421114	14921822	NIH4
N4_188_038G1	infant_gut	N4_188	38	7323484182	45079522	NIH4
N4_188_045G1	infant_gut	N4_188	45	6436171072	37962504	NIH4
N4_189_014G1	infant_gut	N4_189	14	5442292266	30157815	NIH4
N4_189_020G1	infant_gut	N4_189	20	6671781750	31050216	NIH4
N4_189_032G1	infant_gut	N4_189	32	7805658416	42372840	NIH4
N4_189_040G1	infant_gut	N4_189	40	7973273274	47859275	NIH4
N4_205_011G1	infant_gut	N4_205	11	7894933454	16110970	NIH4
N4_205_016G1	infant_gut	N4_205	16	6036176158	24699321	NIH4
N4_205_038G1	infant_gut	N4_205	38	7022010400	40075284	NIH4
N4_205_052G1	infant_gut	N4_205	52	6659551800	33427156	NIH4
N4_206_011G1	infant_gut	N4_206	11	276401368	7689883	NIH4
N4_206_016G1	infant_gut	N4_206	16	7280979250	19051743	NIH4
N4_206_021G1	infant_gut	N4_206	21	6021319054	26140952	NIH4
N4_206_038G1	infant_gut	N4_206	38	6956592678	36876588	NIH4
N4_206_052G1	infant_gut	N4_206	52	3753763954	20440595	NIH4
N4_207_008G1	infant_gut	N4_207	8	6964367108	20947797	NIH4
N4_207_009G1	infant_gut	N4_207	9	6709027476	9391642	NIH4
N4_207_024G1	infant_gut	N4_207	24	6994117354	42432800	NIH4
N4_207_025G1	infant_gut	N4_207	25	7408363282	45283538	NIH4
N4_207_026G1	infant_gut	N4_207	26	7734986776	48012363	NIH4
N4_207_028G1	infant_gut	N4_207	28	6686274028	26207383	NIH4
N4_208_008G1	infant_gut	N4_208	8	6786298966	13290880	NIH4
N4_208_009G1	infant_gut	N4_208	9	4832195718	14120349	NIH4
N4_208_014G1	infant_gut	N4_208	14	6249133730	15029323	NIH4
N4_208_021G1	infant_gut	N4_208	21	7259822096	20205806	NIH4
N4_208_040G1	infant_gut	N4_208	40	6499697938	44907830	NIH4
N4_208_046G1	infant_gut	N4_208	46	6243041000	38448497	NIH4
N4_210_008G1	infant_gut	N4_210	8	5896644166	12522894	NIH4
N4_210_013G1	infant_gut	N4_210	13	6737468270	33201708	NIH4
N4_211_008G1	infant_gut	N4_211	8	6562240034	11794189	NIH4
N4_211_010G1	infant_gut	N4_211	10	7141102274	38179460	NIH4
N4_211_016G1	infant_gut	N4_211	16	6075993012	38317621	NIH4
N4_212_008G1	infant_gut	N4_212	8	5472766266	25930056	NIH4
N4_212_010G1	infant_gut	N4_212	10	6380807574	37124668	NIH4
N4_212_012G1	infant_gut	N4_212	12	6715008600	37747661	NIH4
N4_212_014G1	infant_gut	N4_212	14	8225170774	27861656	NIH4
N4_212_018G1	infant_gut	N4_212	18	6520816750	39828212	NIH4
N4_212_020G1	infant_gut	N4_212	20	6348993798	42660970	NIH4
N4_213_005G1	infant_gut	N4_213	5	7523274250	5401228	NIH4
N4_213_006G1	infant_gut	N4_213	6	6940640086	8211566	NIH4
N4_213_006G2	infant_gut	N4_213	6	7390595608	6597299	NIH4
N4_213_026G1	infant_gut	N4_213	26	9103416838	27841820	NIH4
N4_213_029G1	infant_gut	N4_213	29	8436152082	20718950	NIH4
N4_213_030G1	infant_gut	N4_213	30	6636474828	14622684	NIH4
N4_214_011G1	infant_gut	N4_214	11	6248717280	12954653	NIH4
N4_214_014G1	infant_gut	N4_214	14	8328841700	12071102	NIH4
N4_214_024G1	infant_gut	N4_214	24	6614601406	23700446	NIH4
N5_215_010G1	infant_gut	N5_215	10	124721914	6344900	NIH5
N5_215_012G1	infant_gut	N5_215	12	2038877804	12505137	NIH5
N5_215_020G1	infant_gut	N5_215	20	3118217810	31214808	NIH5
N5_215_024G1	infant_gut	N5_215	24	4310282860	38124311	NIH5
N5_215_032G1	infant_gut	N5_215	32	4729435718	48848673	NIH5
N5_215_040G1	infant_gut	N5_215	40	5962927426	41726196	NIH5
N5_215_050G1	infant_gut	N5_215	50	2515557026	54954847	NIH5
N5_216_012G1	infant_gut	N5_216	12	3635979872	21832143	NIH5
N5_216_013G1	infant_gut	N5_216	13	3293671844	22131467	NIH5
N5_216_022G1	infant_gut	N5_216	22	3170162820	21879882	NIH5
N5_216_027G1	infant_gut	N5_216	27	3529059494	50745804	NIH5
N5_216_032G1	infant_gut	N5_216	32	3091252060	64482886	NIH5
N5_216_039G1	infant_gut	N5_216	39	2031299594	35368097	NIH5
N5_216_046G1	infant_gut	N5_216	46	11363463130	87086969	NIH5
N5_217_005G1	infant_gut	N5_217	5	2738229534	9404249	NIH5
N5_217_014G1	infant_gut	N5_217	14	2783157034	6484694	NIH5
N5_217_027G1	infant_gut	N5_217	27	4324940092	9914282	NIH5
N5_218_008G1	infant_gut	N5_218	8	2778863842	10993502	NIH5
N5_218_017G1	infant_gut	N5_218	17	3778692706	15954854	NIH5
N5_218_024G1	infant_gut	N5_218	24	3899339502	23225988	NIH5
N5_218_034G1	infant_gut	N5_218	34	2342535172	15856413	NIH5
N5_218_043G1	infant_gut	N5_218	43	6100361640	27963794	NIH5
N5_222_024G1	infant_gut	N5_222	24	1865636622	9498401	NIH5
N5_222_045G1	infant_gut	N5_222	45	3193146560	31884498	NIH5
N5_223_009G1	infant_gut	N5_223	9	3403180708	10963034	NIH5
N5_223_020G1	infant_gut	N5_223	20	4732952942	12249636	NIH5
N5_223_028G1	infant_gut	N5_223	28	13391789114	14142851	NIH5
N5_223_049G1	infant_gut	N5_223	49	2972213658	26651796	NIH5
N5_224_008G1	infant_gut	N5_224	8	3372664492	9355208	NIH5
N5_224_013G1	infant_gut	N5_224	13	2984001234	18159949	NIH5
N5_224_028G1	infant_gut	N5_224	28	2221456124	15616150	NIH5
N5_224_045G1	infant_gut	N5_224	45	2377904622	27125500	NIH5
N5_224_052G1	infant_gut	N5_224	52	1252680778	27386954	NIH5
N5_224_065G1	infant_gut	N5_224	65	591432866	26087594	NIH5
N5_224_078G1	infant_gut	N5_224	78	2669099964	47714518	NIH5
N5_225_006G1	infant_gut	N5_225	6	1446842906	9381945	NIH5
N5_225_011G1	infant_gut	N5_225	11	4031614274	25600377	NIH5
N5_225_012G1	infant_gut	N5_225	12	6104050934	32673202	NIH5
N5_225_014G1	infant_gut	N5_225	14	4565848442	32650226	NIH5
N5_225_015G1	infant_gut	N5_225	15	2905228738	26667171	NIH5
N5_225_021G1	infant_gut	N5_225	21	6961812700	35130096	NIH5
N5_225_045G1	infant_gut	N5_225	45	2214465728	17455222	NIH5
N5_225_052G1	infant_gut	N5_225	52	2576980000	24314651	NIH5
N5_226_012G1	infant_gut	N5_226	12	3074943394	5269677	NIH5
N5_226_019G1	infant_gut	N5_226	19	2892806794	5776094	NIH5
N5_226_045G1	infant_gut	N5_226	45	3452240512	19337953	NIH5
N5_227_032G1	infant_gut	N5_227	32	4405294926	5536439	NIH5
N5_227_047G1	infant_gut	N5_227	47	3932542800	11577619	NIH5
N5_227_081G1	infant_gut	N5_227	81	3722784878	33080225	NIH5
N5_227_091G1	infant_gut	N5_227	91	2103982634	21179888	NIH5
N5_228_007G1	infant_gut	N5_228	7	3475780782	12133346	NIH5
N5_228_015G1	infant_gut	N5_228	15	4512843910	15609546	NIH5
N5_228_033G1	infant_gut	N5_228	33	3264716868	35044498	NIH5
N5_229_006G1	infant_gut	N5_229	6	2383261338	17126390	NIH5
N5_229_007G1	infant_gut	N5_229	7	2184559622	15560973	NIH5
N5_229_007G2	infant_gut	N5_229	7	867178042	15040520	NIH5
N5_229_008G1	infant_gut	N5_229	8	3492896052	17214341	NIH5
N5_229_022G1	infant_gut	N5_229	22	3902875570	22233984	NIH5
N5_229_025G1	infant_gut	N5_229	25	3628088696	24923262	NIH5
N5_229_028G1	infant_gut	N5_229	28	2482719438	22542588	NIH5
N5_229_047G1	infant_gut	N5_229	47	3140979060	8382912	NIH5
N5_229_048G1	infant_gut	N5_229	48	2764322842	13962286	NIH5
N5_232_016G1	infant_gut	N5_232	16	2718456016	12717020	NIH5
N5_232_030G1	infant_gut	N5_232	30	2725768534	13953484	NIH5
N5_232_045G1	infant_gut	N5_232	45	2408839158	16030459	NIH5
N5_232_055G1	infant_gut	N5_232	55	4260723624	19837660	NIH5
N5_232_068G1	infant_gut	N5_232	68	2701767582	29752306	NIH5
N5_232_083G1	infant_gut	N5_232	83	3523376186	38188845	NIH5
N5_233_013G1	infant_gut	N5_233	13	2243318600	30623822	NIH5
N5_233_013G2	infant_gut	N5_233	13	1350547548	30772853	NIH5
N5_233_017G1	infant_gut	N5_233	17	3213648698	25268255	NIH5
N5_233_030G1	infant_gut	N5_233	30	4998956422	18870128	NIH5
N5_233_037G1	infant_gut	N5_233	37	4195337718	27615801	NIH5
N5_233_052G1	infant_gut	N5_233	52	3313075748	19107180	NIH5
N5_234_009G1	infant_gut	N5_234	9	135361874	5444673	NIH5
N5_234_015G1	infant_gut	N5_234	15	2302618900	15602032	NIH5
N5_234_020G1	infant_gut	N5_234	20	4552749218	17299496	NIH5
N5_234_028G1	infant_gut	N5_234	28	1987266736	19014968	NIH5
N5_234_030G1	infant_gut	N5_234	30	3585245678	23089317	NIH5
N5_234_037G1	infant_gut	N5_234	37	4392106534	28995763	NIH5
N5_234_050G1	infant_gut	N5_234	50	3557461130	32657131	NIH5
N5_234_064G1	infant_gut	N5_234	64	947166612	13544894	NIH5
N5_234_074G1	infant_gut	N5_234	74	3138269526	20456216	NIH5
N5_235_007G1	infant_gut	N5_235	7	2887263602	4746216	NIH5
N5_235_027G1	infant_gut	N5_235	27	2621176528	12002886	NIH5
N5_235_055G1	infant_gut	N5_235	55	2086025542	24584103	NIH5
N5_238_009G1	infant_gut	N5_238	9	4094994648	9897014	NIH5
N5_238_019G1	infant_gut	N5_238	19	4587333726	16978515	NIH5
N5_238_028G1	infant_gut	N5_238	28	5458308578	19908244	NIH5
N5_239_009G1	infant_gut	N5_239	9	47436720	164565	NIH5
N5_239_026G1	infant_gut	N5_239	26	819256956	7576205	NIH5
N5_239_052G1	infant_gut	N5_239	52	15610294	6328	NIH5
N5_239_064G1	infant_gut	N5_239	64	5301535452	10864601	NIH5
N5_239_080G1	infant_gut	N5_239	80	3331924538	31397252	NIH5
N5_239_086G1	infant_gut	N5_239	86	4113867252	23173078	NIH5
N5_239_121G1	infant_gut	N5_239	121	2575142348	49675711	NIH5
N5_241_010G1	infant_gut	N5_241	10	4489594694	12667756	NIH5
N5_241_040G1	infant_gut	N5_241	40	2674672242	43715554	NIH5
N5_241_068G1	infant_gut	N5_241	68	3072557588	44598980	NIH5
N5_242_011G1	infant_gut	N5_242	11	4202261004	8589210	NIH5
N5_242_023G1	infant_gut	N5_242	23	3144251968	12584489	NIH5
N5_242_050G1	infant_gut	N5_242	50	5200039728	34755657	NIH5
N5_243_005G1	infant_gut	N5_243	5	1567382486	4844167	NIH5
N5_243_015G1	infant_gut	N5_243	15	4676319564	15551529	NIH5
N5_243_023G1	infant_gut	N5_243	23	3827195224	19972688	NIH5
N5_244_008G1	infant_gut	N5_244	8	5150304886	12452577	NIH5
N5_244_014G1	infant_gut	N5_244	14	7418233220	20220101	NIH5
N5_244_025G1	infant_gut	N5_244	25	7169944346	41334943	NIH5
N5_244_032G1	infant_gut	N5_244	32	4239318134	34146916	NIH5
N5_244_042G1	infant_gut	N5_244	42	3470859314	32295260	NIH5
N5_244_051G1	infant_gut	N5_244	51	3891108456	36665077	NIH5
N5_244_063G1	infant_gut	N5_244	63	3157619484	35179941	NIH5
N5_245_010G1	infant_gut	N5_245	10	3296375046	22376099	NIH5
N5_245_025G1	infant_gut	N5_245	25	4549247338	24002314	NIH5
N5_245_037G1	infant_gut	N5_245	37	3123721458	32591879	NIH5
N5_245_055G1	infant_gut	N5_245	55	3409001374	35969610	NIH5
N5_245_072G1	infant_gut	N5_245	72	2229437326	31919073	NIH5
N5_245_091G1	infant_gut	N5_245	91	1787011232	24931714	NIH5
N5_245_104G1	infant_gut	N5_245	104	3167079156	36693449	NIH5
N5_246_011G1	infant_gut	N5_246	11	1983186742	13689602	NIH5
N5_246_014G1	infant_gut	N5_246	14	1277588988	15378401	NIH5
N5_246_015G1	infant_gut	N5_246	15	2603905824	31792003	NIH5
N5_246_018G1	infant_gut	N5_246	18	369950950	24566198	NIH5
N5_246_025G1	infant_gut	N5_246	25	2179837762	41612400	NIH5
N5_247_007G1	infant_gut	N5_247	7	3208071750	5518523	NIH5
N5_247_024G1	infant_gut	N5_247	24	3086615068	32723981	NIH5
N5_247_051G1	infant_gut	N5_247	51	2710521328	29674226	NIH5
N5_248_008G1	infant_gut	N5_248	8	2309497424	10409784	NIH5
N5_248_010G1	infant_gut	N5_248	10	1722034194	12972528	NIH5
N5_248_030G1	infant_gut	N5_248	30	2711238742	32643278	NIH5
N5_248_051G1	infant_gut	N5_248	51	1761113896	37674983	NIH5
N5_249_012G1	infant_gut	N5_249	12	7816918714	19126297	NIH5
N5_249_019G1	infant_gut	N5_249	19	3139843384	18303277	NIH5
N5_249_030G1	infant_gut	N5_249	30	2522088234	20079707	NIH5
N5_249_038G1	infant_gut	N5_249	38	1877556078	22379884	NIH5
N5_249_039G1	infant_gut	N5_249	39	225389806	9855622	NIH5
N5_249_042G1	infant_gut	N5_249	42	5328707126	15536291	NIH5
N5_250_009G1	infant_gut	N5_250	9	4209651902	14814398	NIH5
N5_250_022G1	infant_gut	N5_250	22	7095999206	10553974	NIH5
N5_250_037G1	infant_gut	N5_250	37	2452806596	20212692	NIH5
N5_252_012G1	infant_gut	N5_252	12	3864338696	10793290	NIH5
N5_252_025G1	infant_gut	N5_252	25	6791319396	5118942	NIH5
N5_252_040G1	infant_gut	N5_252	40	6075087738	11820188	NIH5
N5_252_083G1	infant_gut	N5_252	83	6662472240	32157665	NIH5
N5_252_091G1	infant_gut	N5_252	91	3300620524	40775563	NIH5
N5_253_022G1	infant_gut	N5_253	22	2053442250	6773946	NIH5
N5_253_050G1	infant_gut	N5_253	50	3030159052	12988937	NIH5
N5_253_085G1	infant_gut	N5_253	85	3794582932	39453678	NIH5
N5_253_099G1	infant_gut	N5_253	99	4667237168	32685943	NIH5
N5_254_005G1	infant_gut	N5_254	5	2264003230	23207782	NIH5
N5_254_008G1	infant_gut	N5_254	8	3817779664	25315574	NIH5
N5_254_014G1	infant_gut	N5_254	14	1382670164	19135130	NIH5
N5_254_025G1	infant_gut	N5_254	25	9715997338	31141930	NIH5
N5_254_033G1	infant_gut	N5_254	33	3607738640	27258377	NIH5
N5_254_051G1	infant_gut	N5_254	51	2053892142	21609634	NIH5
N5_254_057G1	infant_gut	N5_254	57	2030636630	20384877	NIH5
N5_254_062G1	infant_gut	N5_254	62	1830818548	31910075	NIH5
N5_254_069G1	infant_gut	N5_254	69	943590690	8234889	NIH5
N5_255_008G1	infant_gut	N5_255	8	4831945692	15153465	NIH5
N5_255_018G1	infant_gut	N5_255	18	226829970	6822250	NIH5
N5_255_024G1	infant_gut	N5_255	24	501859660	6291055	NIH5
N5_255_025G1	infant_gut	N5_255	25	6119116358	9019438	NIH5
N5_255_041G1	infant_gut	N5_255	41	3129108396	16471033	NIH5
N5_255_063G1	infant_gut	N5_255	63	5950671998	27187156	NIH5
N5_255_080G1	infant_gut	N5_255	80	1460943392	33546621	NIH5
N5_256_032G1	infant_gut	N5_256	32	2275860778	7115644	NIH5
N5_256_049G1	infant_gut	N5_256	49	3473403248	26939329	NIH5
N5_258_005G1	infant_gut	N5_258	5	2695408246	15055762	NIH5
N5_258_006G1	infant_gut	N5_258	6	2847537970	5512841	NIH5
N5_258_006G2	infant_gut	N5_258	6	6848828442	7135032	NIH5
N5_258_007G1	infant_gut	N5_258	7	2171380178	7323285	NIH5
N5_258_062G1	infant_gut	N5_258	62	4448558794	35039042	NIH5
N5_259_034G1	infant_gut	N5_259	34	2038158844	32593362	NIH5
N5_259_080G1	infant_gut	N5_259	80	2211296014	37647213	NIH5
N5_260_007G1	infant_gut	N5_260	7	1905228792	11234691	NIH5
N5_260_007G2	infant_gut	N5_260	7	1783891420	4725305	NIH5
N5_260_024G1	infant_gut	N5_260	24	2310397524	23775346	NIH5
N5_260_034G1	infant_gut	N5_260	34	1920005666	30126358	NIH5
N5_261_005G1	infant_gut	N5_261	5	2181005538	7759321	NIH5
N5_261_006G1	infant_gut	N5_261	6	1849455178	13143122	NIH5
N5_261_007G1	infant_gut	N5_261	7	4682494194	12189134	NIH5
N5_261_008G1	infant_gut	N5_261	8	4921277986	12851673	NIH5
N5_261_008G2	infant_gut	N5_261	8	1911763336	10196969	NIH5
N5_261_009G1	infant_gut	N5_261	9	7636621340	11608505	NIH5
N5_261_009G2	infant_gut	N5_261	9	5902815626	8517380	NIH5
N5_261_010G1	infant_gut	N5_261	10	4355239450	10327339	NIH5
N5_261_010G2	infant_gut	N5_261	10	10096938570	17989035	NIH5
N5_262_006G1	infant_gut	N5_262	6	3107415838	14825868	NIH5
N5_262_014G1	infant_gut	N5_262	14	7430954248	31285050	NIH5
N5_262_026G1	infant_gut	N5_262	26	1558164196	25203788	NIH5
N5_264_006G1	infant_gut	N5_264	6	2027275984	19276003	NIH5
N5_264_015G1	infant_gut	N5_264	15	5458858052	38018421	NIH5
N5_264_031G1	infant_gut	N5_264	31	4918130640	42206909	NIH5
N5_265_007G1	infant_gut	N5_265	7	2430508368	11212978	NIH5
N5_265_041G1	infant_gut	N5_265	41	4855829900	60743340	NIH5
N5_266_008G1	infant_gut	N5_266	8	5771269768	15478910	NIH5
N5_266_018G1	infant_gut	N5_266	18	1096374826	11616883	NIH5
N5_266_031G1	infant_gut	N5_266	31	1927978366	10993207	NIH5
N5_267_008G1	infant_gut	N5_267	8	1901308096	15044578	NIH5
N5_267_014G1	infant_gut	N5_267	14	3663296206	14208569	NIH5
N5_267_018G1	infant_gut	N5_267	18	1965427078	11716216	NIH5
N5_267_023G1	infant_gut	N5_267	23	1767992474	14504462	NIH5
N5_267_030G1	infant_gut	N5_267	30	2086203568	16965795	NIH5
N5_268_030G1	infant_gut	N5_268	30	6365744422	14216683	NIH5
N5_268_056G1	infant_gut	N5_268	56	3400595290	50608955	NIH5
N5_269_009G1	infant_gut	N5_269	9	2179302752	20106638	NIH5
N5_269_016G1	infant_gut	N5_269	16	4196017650	15193405	NIH5
N5_269_025G1	infant_gut	N5_269	25	2712315238	17771231	NIH5
N5_269_039G1	infant_gut	N5_269	39	3228076916	18392441	NIH5
N5_269_039G2	infant_gut	N5_269	39	4717761706	12740138	NIH5
N5_269_055G1	infant_gut	N5_269	55	3654740258	10666119	NIH5
N5_271_007G1	infant_gut	N5_271	7	3308983184	16798623	NIH5
N5_271_009G1	infant_gut	N5_271	9	31571132	1189132	NIH5
N5_271_010G1	infant_gut	N5_271	10	28615170	279325	NIH5
N5_271_010G2	infant_gut	N5_271	10	71292444	3683326	NIH5
N5_271_021G1	infant_gut	N5_271	21	59737916	5044897	NIH5
N5_272_005G1	infant_gut	N5_272	5	3569861026	11742973	NIH5
N5_272_005G2	infant_gut	N5_272	5	1609177766	5600757	NIH5
N5_272_006G1	infant_gut	N5_272	6	3166029400	23057591	NIH5
N5_272_007G1	infant_gut	N5_272	7	4091552134	23099081	NIH5
N5_272_007G2	infant_gut	N5_272	7	3153086204	23047750	NIH5
N5_272_008G1	infant_gut	N5_272	8	1686241740	24250523	NIH5
N5_272_009G1	infant_gut	N5_272	9	3518914134	25851696	NIH5
N5_272_009G2	infant_gut	N5_272	9	66052922	4026723	NIH5
N5_272_010G1	infant_gut	N5_272	10	147334770	5081791	NIH5
N5_272_021G1	infant_gut	N5_272	21	2836294876	4942042	NIH5
N5_272_042G1	infant_gut	N5_272	42	3657769940	39781461	NIH5
N5_273_006G1	infant_gut	N5_273	6	1805098678	4897205	NIH5
N5_273_006G2	infant_gut	N5_273	6	1905769366	4873940	NIH5
N5_273_007G1	infant_gut	N5_273	7	3486358184	15977038	NIH5
N5_273_008G1	infant_gut	N5_273	8	3622747476	15978396	NIH5
N5_273_011G1	infant_gut	N5_273	11	3109851842	16001244	NIH5
N5_273_011G2	infant_gut	N5_273	11	3327080248	15976476	NIH5
N5_273_015G1	infant_gut	N5_273	15	852134022	9907324	NIH5
N5_273_015G2	infant_gut	N5_273	15	229798266	4895018	NIH5
N5_273_016G1	infant_gut	N5_273	16	4473157432	4904670	NIH5
N5_273_034G1	infant_gut	N5_273	34	3526886650	4946001	NIH5
N5_273_055G1	infant_gut	N5_273	55	3448766434	18447549	NIH5
N5_274_033G1	infant_gut	N5_274	33	1734241432	18146442	NIH5
N5_274_056G1	infant_gut	N5_274	56	1105014508	25520999	NIH5
N5_275_008G1	infant_gut	N5_275	8	1308818554	48618058	NIH5
N5_275_017G1	infant_gut	N5_275	17	3290669032	8073923	NIH5
N5_275_028G1	infant_gut	N5_275	28	1960417044	23198905	NIH5
N5_278_016G1	infant_gut	N5_278	16	5997002670	30632557	NIH5
N5_278_017G1	infant_gut	N5_278	17	3174899018	30582510	NIH5
N5_278_020G1	infant_gut	N5_278	20	4643983456	27140476	NIH5
N5_278_020G2	infant_gut	N5_278	20	4424486590	31657665	NIH5
N5_278_021G1	infant_gut	N5_278	21	3336976118	34895365	NIH5
N5_278_022G1	infant_gut	N5_278	22	3597473962	30642475	NIH5
N5_278_024G1	infant_gut	N5_278	24	4795111234	35403708	NIH5
N5_278_024G2	infant_gut	N5_278	24	2914324170	33990110	NIH5
N5_278_026G1	infant_gut	N5_278	26	3027572192	39068764	NIH5
N5_278_028G1	infant_gut	N5_278	28	1594830996	19767157	NIH5
N5_278_029G1	infant_gut	N5_278	29	3506098624	37520107	NIH5
N5_278_032G1	infant_gut	N5_278	32	2061486048	6315395	NIH5
N5_278_033G1	infant_gut	N5_278	33	3887305100	6330348	NIH5
N5_278_033G2	infant_gut	N5_278	33	4649475420	6350938	NIH5
N5_278_048G1	infant_gut	N5_278	48	3566859770	21963435	NIH5
N5_278_057G1	infant_gut	N5_278	57	4701344374	23122487	NIH5
N5_278_063G1	infant_gut	N5_278	63	2678977120	29596552	NIH5
N5_278_096G1	infant_gut	N5_278	96	2974366500	60255647	NIH5
N5_278_104G1	infant_gut	N5_278	104	1973918242	57073099	NIH5
N5_279_012G1	infant_gut	N5_279	12	2684218418	16359911	NIH5
N5_279_041G1	infant_gut	N5_279	41	3245495060	27698811	NIH5
N5_281_015G1	infant_gut	N5_281	15	2974599192	19726467	NIH5
N5_281_031G1	infant_gut	N5_281	31	5278030590	17168955	NIH5
N5_282_016G1	infant_gut	N5_282	16	4666222880	42641268	NIH5
N5_282_032G1	infant_gut	N5_282	32	2703432646	44684986	NIH5
N5_282_032G2	infant_gut	N5_282	32	4502282122	51472842	NIH5
S2_001_010G1	infant_gut	S2_001	10	3112410492	11630461	Sloan2
S2_001_011G1	infant_gut	S2_001	11	2855604148	4977575	Sloan2
S2_001_012G1	infant_gut	S2_001	12	3743604508	6565728	Sloan2
S2_001_013G1	infant_gut	S2_001	13	3687073062	12041406	Sloan2
S2_001_014G1	infant_gut	S2_001	14	3597401802	17428792	Sloan2
S2_001_015G1	infant_gut	S2_001	15	2905944378	16692642	Sloan2
S2_001_016G1	infant_gut	S2_001	16	4296379730	17692637	Sloan2
S2_001_017G1	infant_gut	S2_001	17	2495908598	17368092	Sloan2
S2_001_018G1	infant_gut	S2_001	18	3849526654	17651513	Sloan2
S2_001_019G1	infant_gut	S2_001	19	3256960818	18013828	Sloan2
S2_001_020G1	infant_gut	S2_001	20	3913003600	18353716	Sloan2
S2_001_021G1	infant_gut	S2_001	21	2666355002	17463710	Sloan2
S2_001_023G1	infant_gut	S2_001	23	3245176912	17950473	Sloan2
S2_001_024G1	infant_gut	S2_001	24	3074118242	17906174	Sloan2
S2_001_025G1	infant_gut	S2_001	25	3424337322	23180512	Sloan2
S2_001_026G1	infant_gut	S2_001	26	3535922590	23672779	Sloan2
S2_001_027G1	infant_gut	S2_001	27	2289609330	24095384	Sloan2
S2_002_005G1	infant_gut	S2_002	5	1131623758	41838550	Sloan2
S2_002_007G1	infant_gut	S2_002	7	147680082	335573	Sloan2
S2_002_010G1	infant_gut	S2_002	10	3100417242	4526166	Sloan2
S2_002_011G1	infant_gut	S2_002	11	3508945704	13194103	Sloan2
S2_002_012G1	infant_gut	S2_002	12	3836959490	15933747	Sloan2
S2_002_013G1	infant_gut	S2_002	13	2112779296	13103992	Sloan2
S2_002_014G1	infant_gut	S2_002	14	3204766726	13261396	Sloan2
S2_002_015G1	infant_gut	S2_002	15	4241025008	11627737	Sloan2
S2_002_016G1	infant_gut	S2_002	16	802942874	16141904	Sloan2
S2_002_017G1	infant_gut	S2_002	17	4248951014	16384282	Sloan2
S2_002_018G1	infant_gut	S2_002	18	4290321490	17481199	Sloan2
S2_002_019G1	infant_gut	S2_002	19	3993869834	17039140	Sloan2
S2_002_020G1	infant_gut	S2_002	20	4323558252	17214363	Sloan2
S2_002_022G1	infant_gut	S2_002	22	2881973320	30450843	Sloan2
S2_002_023G1	infant_gut	S2_002	23	2853284788	25931400	Sloan2
S2_002_024G1	infant_gut	S2_002	24	3612341998	25369264	Sloan2
S2_002_026G1	infant_gut	S2_002	26	3319587434	45649635	Sloan2
S2_002_027G1	infant_gut	S2_002	27	3743428094	38080630	Sloan2
S2_002_028G1	infant_gut	S2_002	28	3753727820	31972416	Sloan2
S2_003_005G1	infant_gut	S2_003	5	3792284478	19410848	Sloan2
S2_003_007G1	infant_gut	S2_003	7	3952245858	20156583	Sloan2
S2_003_008G1	infant_gut	S2_003	8	5136392282	13822749	Sloan2
S2_003_009G1	infant_gut	S2_003	9	3191895592	11298139	Sloan2
S2_003_010G1	infant_gut	S2_003	10	3579862752	9985601	Sloan2
S2_003_011G1	infant_gut	S2_003	11	277684764	10045180	Sloan2
S2_003_012G1	infant_gut	S2_003	12	3079452622	17136587	Sloan2
S2_003_013G1	infant_gut	S2_003	13	5137608594	17001302	Sloan2
S2_003_014G1	infant_gut	S2_003	14	3023394346	17011265	Sloan2
S2_003_015G1	infant_gut	S2_003	15	5088284344	17573209	Sloan2
S2_003_016G1	infant_gut	S2_003	16	3839928000	17353626	Sloan2
S2_003_017G1	infant_gut	S2_003	17	4701986724	17512301	Sloan2
S2_003_018G1	infant_gut	S2_003	18	3389448926	18160550	Sloan2
S2_003_019G1	infant_gut	S2_003	19	3563890438	21930467	Sloan2
S2_003_020G1	infant_gut	S2_003	20	2971390348	23053900	Sloan2
S2_003_021G1	infant_gut	S2_003	21	7048637700	26050689	Sloan2
S2_004_006G1	infant_gut	S2_004	6	3042865206	11667689	Sloan2
S2_004_007G1	infant_gut	S2_004	7	3987393244	23770592	Sloan2
S2_004_008G1	infant_gut	S2_004	8	3064430772	18103427	Sloan2
S2_004_009G1	infant_gut	S2_004	9	5035868246	20187341	Sloan2
S2_004_010G1	infant_gut	S2_004	10	3578253200	35472934	Sloan2
S2_004_011G1	infant_gut	S2_004	11	3314816584	36706833	Sloan2
S2_004_012G1	infant_gut	S2_004	12	3777421510	50184181	Sloan2
S2_004_013G1	infant_gut	S2_004	13	3300775964	32421071	Sloan2
S2_004_014G1	infant_gut	S2_004	14	3628097800	36283026	Sloan2
S2_004_015G1	infant_gut	S2_004	15	1315560102	36057767	Sloan2
S2_004_016G1	infant_gut	S2_004	16	3316995566	45368013	Sloan2
S2_004_017G1	infant_gut	S2_004	17	4251533608	53285960	Sloan2
S2_004_018G1	infant_gut	S2_004	18	2785115072	45930865	Sloan2
S2_004_019G1	infant_gut	S2_004	19	3926997772	44711874	Sloan2
S2_004_020G1	infant_gut	S2_004	20	2003908364	38626365	Sloan2
S2_004_021G1	infant_gut	S2_004	21	4732158022	42360608	Sloan2
S2_004_023G1	infant_gut	S2_004	23	3454682496	54606691	Sloan2
S2_004_025G1	infant_gut	S2_004	25	3127627770	48996154	Sloan2
S2_004_026G1	infant_gut	S2_004	26	5055127812	46513345	Sloan2
S2_004_027G1	infant_gut	S2_004	27	588153358	19695291	Sloan2
S2_004_028G1	infant_gut	S2_004	28	3180921960	27693583	Sloan2
S2_005_005G1	infant_gut	S2_005	5	2858648776	6093458	Sloan2
S2_005_006G1	infant_gut	S2_005	6	2159585546	2797181	Sloan2
S2_005_007G1	infant_gut	S2_005	7	2078410076	10545742	Sloan2
S2_005_008G1	infant_gut	S2_005	8	2929322018	10433316	Sloan2
S2_005_011G1	infant_gut	S2_005	11	3146050948	20263916	Sloan2
S2_005_014G1	infant_gut	S2_005	14	4031779224	22181047	Sloan2
S2_005_015G1	infant_gut	S2_005	15	3113632512	21889932	Sloan2
S2_005_016G1	infant_gut	S2_005	16	2613870000	17814535	Sloan2
S2_005_017G1	infant_gut	S2_005	17	4077965940	17420355	Sloan2
S2_005_018G1	infant_gut	S2_005	18	3841973508	19721724	Sloan2
S2_005_019G1	infant_gut	S2_005	19	3326244376	24098026	Sloan2
S2_005_020G1	infant_gut	S2_005	20	3560273308	23855082	Sloan2
S2_005_021G1	infant_gut	S2_005	21	3212023030	24695841	Sloan2
S2_005_022G1	infant_gut	S2_005	22	4108053210	24718602	Sloan2
S2_005_023G1	infant_gut	S2_005	23	5744503112	14217912	Sloan2
S2_005_024G1	infant_gut	S2_005	24	4054931630	24692533	Sloan2
S2_005_025G1	infant_gut	S2_005	25	4130507046	24592119	Sloan2
S2_005_026G1	infant_gut	S2_005	26	6512032392	24782891	Sloan2
S2_005_027G1	infant_gut	S2_005	27	2914600266	24639952	Sloan2
S2_005_028G1	infant_gut	S2_005	28	2143288416	24654307	Sloan2
S2_006_005G1	infant_gut	S2_006	5	50061712	28597891	Sloan2
S2_006_006G1	infant_gut	S2_006	6	82333216	70782830	Sloan2
S2_006_007G1	infant_gut	S2_006	7	62881906	42671213	Sloan2
S2_006_008G1	infant_gut	S2_006	8	121629198	18280577	Sloan2
S2_006_009G1	infant_gut	S2_006	9	4680374714	14940249	Sloan2
S2_006_010G1	infant_gut	S2_006	10	1527305372	8318222	Sloan2
S2_006_011G1	infant_gut	S2_006	11	4321522388	19299486	Sloan2
S2_006_012G1	infant_gut	S2_006	12	2944099968	16292990	Sloan2
S2_006_013G1	infant_gut	S2_006	13	4261846018	27149552	Sloan2
S2_006_014G1	infant_gut	S2_006	14	2473029170	21745330	Sloan2
S2_006_015G1	infant_gut	S2_006	15	3568958770	30475981	Sloan2
S2_006_016G1	infant_gut	S2_006	16	9380125294	34041984	Sloan2
S2_006_018G1	infant_gut	S2_006	18	5956542628	6590559	Sloan2
S2_006_019G1	infant_gut	S2_006	19	11348876216	34639069	Sloan2
S2_006_020G1	infant_gut	S2_006	20	5199570820	43348774	Sloan2
S2_006_021G1	infant_gut	S2_006	21	9596151342	41016464	Sloan2
S2_006_022G1	infant_gut	S2_006	22	4255860478	42887078	Sloan2
S2_006_023G1	infant_gut	S2_006	23	11105793628	33678964	Sloan2
S2_006_026G1	infant_gut	S2_006	26	4731385528	41227877	Sloan2
S2_006_027G1	infant_gut	S2_006	27	8219207774	40877331	Sloan2
S2_008_007G1	infant_gut	S2_008	7	161514806	166807625	Sloan2
S2_008_008G1	infant_gut	S2_008	8	827942098	2876564	Sloan2
S2_008_010G1	infant_gut	S2_008	10	3808118464	12142098	Sloan2
S2_008_011G1	infant_gut	S2_008	11	5919040052	15436434	Sloan2
S2_008_012G1	infant_gut	S2_008	12	3618117580	22554006	Sloan2
S2_008_014G1	infant_gut	S2_008	14	4082186630	30191933	Sloan2
S2_008_015G1	infant_gut	S2_008	15	4159436488	32805782	Sloan2
S2_008_017G1	infant_gut	S2_008	17	3047556610	28760417	Sloan2
S2_008_020G1	infant_gut	S2_008	20	3437285818	45350568	Sloan2
S2_008_021G1	infant_gut	S2_008	21	2544879172	41879137	Sloan2
S2_008_023G1	infant_gut	S2_008	23	3406753366	44181600	Sloan2
S2_008_024G1	infant_gut	S2_008	24	3694643154	47106658	Sloan2
S2_008_026G1	infant_gut	S2_008	26	4827645566	55186343	Sloan2
S2_008_027G1	infant_gut	S2_008	27	3211681452	55030094	Sloan2
S2_009_005G1	infant_gut	S2_009	5	86785170	6208971	Sloan2
S2_009_008G1	infant_gut	S2_009	8	1903380542	19892970	Sloan2
S2_009_009G1	infant_gut	S2_009	9	460649556	17702656	Sloan2
S2_009_010G1	infant_gut	S2_009	10	4393326990	6128110	Sloan2
S2_009_011G1	infant_gut	S2_009	11	3035443644	14527349	Sloan2
S2_009_012G1	infant_gut	S2_009	12	1285644090	18438370	Sloan2
S2_009_013G1	infant_gut	S2_009	13	1625134424	15142657	Sloan2
S2_009_014G1	infant_gut	S2_009	14	2547055706	14152436	Sloan2
S2_009_015G1	infant_gut	S2_009	15	2622323010	14156977	Sloan2
S2_009_016G1	infant_gut	S2_009	16	3840888126	13862804	Sloan2
S2_009_017G1	infant_gut	S2_009	17	2934975242	14301727	Sloan2
S2_009_018G1	infant_gut	S2_009	18	2962279800	14329047	Sloan2
S2_009_019G1	infant_gut	S2_009	19	2879484164	14305331	Sloan2
S2_009_020G1	infant_gut	S2_009	20	4753567910	14083696	Sloan2
S2_009_021G1	infant_gut	S2_009	21	2640704558	12462576	Sloan2
S2_009_022G1	infant_gut	S2_009	22	2754105122	14547188	Sloan2
S2_009_023G1	infant_gut	S2_009	23	3195528564	14230415	Sloan2
S2_009_024G1	infant_gut	S2_009	24	3716813232	14216571	Sloan2
S2_009_025G1	infant_gut	S2_009	25	3197418244	16365503	Sloan2
S2_009_026G1	infant_gut	S2_009	26	3892972142	19798138	Sloan2
S2_009_027G1	infant_gut	S2_009	27	3125143548	14228169	Sloan2
S2_009_028G1	infant_gut	S2_009	28	3023640948	19297822	Sloan2
S2_010_005G1	infant_gut	S2_010	5	25090814	3750757	Sloan2
S2_010_006G1	infant_gut	S2_010	6	47442788	2148654	Sloan2
S2_010_007G1	infant_gut	S2_010	7	134238850	3748721	Sloan2
S2_010_008G1	infant_gut	S2_010	8	5505244126	6353919	Sloan2
S2_010_009G1	infant_gut	S2_010	9	2910127144	6341154	Sloan2
S2_010_010G1	infant_gut	S2_010	10	2777187224	6327053	Sloan2
S2_010_011G1	infant_gut	S2_010	11	3257524914	6345003	Sloan2
S2_010_012G1	infant_gut	S2_010	12	2914778364	8109288	Sloan2
S2_010_014G1	infant_gut	S2_010	14	2878728356	17721051	Sloan2
S2_010_016G1	infant_gut	S2_010	16	3588452590	25736322	Sloan2
S2_010_017G1	infant_gut	S2_010	17	7014694476	28867300	Sloan2
S2_010_018G1	infant_gut	S2_010	18	2994361610	31841625	Sloan2
S2_010_019G1	infant_gut	S2_010	19	2158391278	23145746	Sloan2
S2_010_021G1	infant_gut	S2_010	21	3646004544	33011732	Sloan2
S2_010_022G1	infant_gut	S2_010	22	5503705028	35444990	Sloan2
S2_010_023G1	infant_gut	S2_010	23	2535777784	33188674	Sloan2
S2_010_024G1	infant_gut	S2_010	24	3762345822	35394175	Sloan2
S2_010_026G1	infant_gut	S2_010	26	2622504078	38093285	Sloan2
S2_010_030G1	infant_gut	S2_010	30	3891853466	44455187	Sloan2
S2_011_007G1	infant_gut	S2_011	7	2871702484	28135864	Sloan2
S2_011_008G1	infant_gut	S2_011	8	4296649706	24178460	Sloan2
S2_011_009G1	infant_gut	S2_011	9	4342776198	23992678	Sloan2
S2_011_010G1	infant_gut	S2_011	10	4050122964	36069825	Sloan2
S2_011_011G1	infant_gut	S2_011	11	4788818030	27362975	Sloan2
S2_011_012G1	infant_gut	S2_011	12	3959638036	28687286	Sloan2
S2_011_013G1	infant_gut	S2_011	13	4561164570	29820695	Sloan2
S2_011_014G1	infant_gut	S2_011	14	2920390234	33534803	Sloan2
S2_011_015G1	infant_gut	S2_011	15	3535549798	33114346	Sloan2
S2_011_016G1	infant_gut	S2_011	16	5236852882	34016622	Sloan2
S2_011_017G1	infant_gut	S2_011	17	4389850956	29640577	Sloan2
S2_011_018G1	infant_gut	S2_011	18	2901146242	32992661	Sloan2
S2_011_019G1	infant_gut	S2_011	19	3889982390	32731584	Sloan2
S2_011_020G1	infant_gut	S2_011	20	5565742634	32500156	Sloan2
S2_011_021G1	infant_gut	S2_011	21	3521464350	32660848	Sloan2
S2_011_022G1	infant_gut	S2_011	22	2971265860	33069811	Sloan2
S2_011_023G1	infant_gut	S2_011	23	3220904554	35584154	Sloan2
S2_011_024G1	infant_gut	S2_011	24	1997591688	30884031	Sloan2
S2_011_025G1	infant_gut	S2_011	25	3021456560	33445405	Sloan2
S2_011_026G1	infant_gut	S2_011	26	4227361610	31078086	Sloan2
S2_011_028G1	infant_gut	S2_011	28	3606681516	28159811	Sloan2
S2_012_005G1	infant_gut	S2_012	5	407434220	993076	Sloan2
S2_012_007G1	infant_gut	S2_012	7	1095280724	5929556	Sloan2
S2_012_008G1	infant_gut	S2_012	8	862049748	1026389	Sloan2
S2_012_009G1	infant_gut	S2_012	9	67801514	7366414	Sloan2
S2_012_010G1	infant_gut	S2_012	10	4722472396	12874669	Sloan2
S2_012_011G1	infant_gut	S2_012	11	2216363846	12969084	Sloan2
S2_012_012G1	infant_gut	S2_012	12	3107505490	13428508	Sloan2
S2_012_013G1	infant_gut	S2_012	13	1495471996	11291471	Sloan2
S2_012_014G1	infant_gut	S2_012	14	3008656600	12609824	Sloan2
S2_012_015G1	infant_gut	S2_012	15	2710654808	19106731	Sloan2
S2_012_016G1	infant_gut	S2_012	16	4365812982	13846065	Sloan2
S2_012_017G1	infant_gut	S2_012	17	1599290764	16227085	Sloan2
S2_012_018G1	infant_gut	S2_012	18	7195895348	21091544	Sloan2
S2_012_019G1	infant_gut	S2_012	19	3266798290	18325603	Sloan2
S2_012_020G1	infant_gut	S2_012	20	4908221636	25220207	Sloan2
S2_012_021G1	infant_gut	S2_012	21	2155033094	21933369	Sloan2
S2_012_022G1	infant_gut	S2_012	22	4999981658	23951458	Sloan2
S2_012_023G1	infant_gut	S2_012	23	3104754894	20841573	Sloan2
S2_012_024G1	infant_gut	S2_012	24	6280835120	33322863	Sloan2
S2_012_025G1	infant_gut	S2_012	25	2523443166	29941846	Sloan2
S2_012_026G1	infant_gut	S2_012	26	5489665912	29917041	Sloan2
S2_012_027G1	infant_gut	S2_012	27	1902073534	19466384	Sloan2
S2_014_007G1	infant_gut	S2_014	7	220571408	18540245	Sloan2
S2_014_009G1	infant_gut	S2_014	9	2249158434	12633736	Sloan2
S2_014_010G1	infant_gut	S2_014	10	3753040782	28575846	Sloan2
S2_014_011G1	infant_gut	S2_014	11	3770405748	20637588	Sloan2
S2_014_013G1	infant_gut	S2_014	13	3756026638	24524870	Sloan2
S2_014_015G1	infant_gut	S2_014	15	3639297430	18860773	Sloan2
S2_014_016G1	infant_gut	S2_014	16	3880688840	19170301	Sloan2
S2_014_017G1	infant_gut	S2_014	17	3931113734	29635385	Sloan2
S2_014_018G1	infant_gut	S2_014	18	4592935732	41112380	Sloan2
S2_014_019G1	infant_gut	S2_014	19	3790211746	34766999	Sloan2
S2_014_020G1	infant_gut	S2_014	20	4231041364	43221580	Sloan2
S2_014_021G1	infant_gut	S2_014	21	5362024490	41306071	Sloan2
S2_014_023G1	infant_gut	S2_014	23	3929790606	50882128	Sloan2
S2_014_024G1	infant_gut	S2_014	24	2399999122	41507632	Sloan2
S2_014_025G1	infant_gut	S2_014	25	3381428166	42023386	Sloan2
S2_014_026G1	infant_gut	S2_014	26	3416673806	43878685	Sloan2
S2_014_028G1	infant_gut	S2_014	28	4191722116	36596713	Sloan2
S2_015_005G1	infant_gut	S2_015	5	1020407320	6658286	Sloan2
S2_015_006G1	infant_gut	S2_015	6	787517950	10645322	Sloan2
S2_015_009G1	infant_gut	S2_015	9	613503776	14029894	Sloan2
S2_015_010G1	infant_gut	S2_015	10	78671486	2993988	Sloan2
S2_015_011G1	infant_gut	S2_015	11	985043636	3955005	Sloan2
S2_015_012G1	infant_gut	S2_015	12	3233597840	7530696	Sloan2
S2_015_013G1	infant_gut	S2_015	13	2509505486	7318957	Sloan2
S2_016_007G1	infant_gut	S2_016	7	2278915154	26995140	Sloan2
S2_016_008G1	infant_gut	S2_016	8	2893893880	33587936	Sloan2
S2_016_009G1	infant_gut	S2_016	9	1423657134	28386887	Sloan2
S2_016_010G1	infant_gut	S2_016	10	3636374752	42340610	Sloan2
S2_016_011G1	infant_gut	S2_016	11	3720950900	35862980	Sloan2
S2_016_013G1	infant_gut	S2_016	13	2954793508	36400754	Sloan2
S2_016_014G1	infant_gut	S2_016	14	3431391862	38791764	Sloan2
S2_016_015G1	infant_gut	S2_016	15	3171247118	33371063	Sloan2
S2_016_016G1	infant_gut	S2_016	16	3374776098	43085976	Sloan2
S2_016_017G1	infant_gut	S2_016	17	2557317036	36350435	Sloan2
S2_016_018G1	infant_gut	S2_016	18	5191224474	48537246	Sloan2
S2_016_019G1	infant_gut	S2_016	19	3329708040	53671280	Sloan2
S2_016_021G1	infant_gut	S2_016	21	4392209858	42752018	Sloan2
S2_016_023G1	infant_gut	S2_016	23	4820784626	45851676	Sloan2
S2_016_024G1	infant_gut	S2_016	24	6764332524	58039511	Sloan2
S2_016_025G1	infant_gut	S2_016	25	4624100954	53607384	Sloan2
S2_016_026G1	infant_gut	S2_016	26	5008882466	47317051	Sloan2
S2_016_027G1	infant_gut	S2_016	27	3838776870	42573125	Sloan2
S2_016_028G1	infant_gut	S2_016	28	3717286330	41030035	Sloan2
S2_017_006G1	infant_gut	S2_017	6	3354305792	8072130	Sloan2
S2_017_007G1	infant_gut	S2_017	7	1873033988	9420235	Sloan2
S2_017_008G1	infant_gut	S2_017	8	2578761966	10259575	Sloan2
S2_017_009G1	infant_gut	S2_017	9	2858410314	19698600	Sloan2
S2_017_010G1	infant_gut	S2_017	10	4647337224	19462010	Sloan2
S2_017_011G1	infant_gut	S2_017	11	3000349800	19012146	Sloan2
S2_017_012G1	infant_gut	S2_017	12	4571468654	19687111	Sloan2
S2_017_013G1	infant_gut	S2_017	13	3344024156	20868422	Sloan2
S2_017_014G1	infant_gut	S2_017	14	5158575994	21060055	Sloan2
S2_017_015G1	infant_gut	S2_017	15	3589890712	19245216	Sloan2
S2_017_017G1	infant_gut	S2_017	17	4028742788	19675768	Sloan2
S2_017_018G1	infant_gut	S2_017	18	3883252624	18088839	Sloan2
S2_017_019G1	infant_gut	S2_017	19	3940257898	19035577	Sloan2
S2_017_020G1	infant_gut	S2_017	20	4603216228	21051968	Sloan2
S2_017_021G1	infant_gut	S2_017	21	2591474214	18410430	Sloan2
S2_017_022G1	infant_gut	S2_017	22	2629140944	19162242	Sloan2
S2_017_023G1	infant_gut	S2_017	23	5128858200	19362671	Sloan2
S2_017_024G1	infant_gut	S2_017	24	3574273270	20002277	Sloan2
S2_017_025G1	infant_gut	S2_017	25	4005567256	19353414	Sloan2
S2_017_026G1	infant_gut	S2_017	26	3433711796	21506368	Sloan2
S2_017_027G1	infant_gut	S2_017	27	5708438268	21663409	Sloan2
S2_017_028G1	infant_gut	S2_017	28	3538865886	21548641	Sloan2
S2_018_006G1	infant_gut	S2_018	6	1219116806	46787273	Sloan2
S2_018_007G1	infant_gut	S2_018	7	635385126	35732014	Sloan2
S2_018_008G1	infant_gut	S2_018	8	3434826852	11257511	Sloan2
S2_018_009G1	infant_gut	S2_018	9	2592985462	15723316	Sloan2
S2_018_010G1	infant_gut	S2_018	10	3398183068	16203447	Sloan2
S2_018_011G1	infant_gut	S2_018	11	3225695536	7018526	Sloan2
S2_018_012G1	infant_gut	S2_018	12	4508288562	5372003	Sloan2
S2_018_013G1	infant_gut	S2_018	13	4235884534	15938247	Sloan2
S2_018_014G1	infant_gut	S2_018	14	4384385202	13006059	Sloan2
S2_018_015G1	infant_gut	S2_018	15	4153045630	15293630	Sloan2
S2_018_016G1	infant_gut	S2_018	16	3415104186	18796525	Sloan2
S2_018_017G1	infant_gut	S2_018	17	4549271776	22798137	Sloan2
S2_018_018G1	infant_gut	S2_018	18	3179525876	16817737	Sloan2
S2_018_019G1	infant_gut	S2_018	19	3510688078	15893501	Sloan2
S2_018_020G1	infant_gut	S2_018	20	3240001920	17686786	Sloan2
S2_018_021G1	infant_gut	S2_018	21	4498342856	17745539	Sloan2
S2_018_022G1	infant_gut	S2_018	22	6569273000	17075334	Sloan2
S2_018_023G1	infant_gut	S2_018	23	5191961202	17619127	Sloan2
S2_CON_001E1	infant_gut	S2_CON	1	5575864	14422	Sloan2
S2_CON_002E1	infant_gut	S2_CON	2	2174413482	4718561	Sloan2
S2_CON_002E2	infant_gut	S2_CON	2	2714643250	8985712	Sloan2
S2_CON_003E1	infant_gut	S2_CON	3	2420456876	17550550	Sloan2
SP_CRL_015G1	infant_gut	SP_CRL	15	1664949140	8547926	Special
SP_CRL_015G2	infant_gut	SP_CRL	15	2175462650	13502982	Special
SP_CRL_016G1	infant_gut	SP_CRL	16	2284194554	11810507	Special
SP_CRL_017G1	infant_gut	SP_CRL	17	507857766	5506245	Special
SP_CRL_017G2	infant_gut	SP_CRL	17	3472631692	18065252	Special
SP_CRL_018G1	infant_gut	SP_CRL	18	2416702870	15880796	Special
SP_CRL_019G1	infant_gut	SP_CRL	19	3261563612	11311783	Special
SP_CRL_022G1	infant_gut	SP_CRL	22	2738318398	14207119	Special
SP_CRL_022G2	infant_gut	SP_CRL	22	1503057540	10922285	Special
SP_CRL_023G1	infant_gut	SP_CRL	23	1610574162	12327716	Special
SP_CRL_024G1	infant_gut	SP_CRL	24	2457586866	14230285	Special
S2_003_000R1	room_swabs	S2_003	0	10204463802	174067014	Sloan2Room
S2_003_000R2	room_sink	S2_003	0	30791634086	324477363	Sloan2Room
S2_003_000R3	room_wipes	S2_003	0	6033627760	103657550	Sloan2Room
S2_005_001R1	room_swabs	S2_005	1	22153271744	164647853	Sloan2Room
S2_005_001R2	room_sink	S2_005	1	22232600920	327464999	Sloan2Room
S2_005_001R3	room_wipes	S2_005	1	6063870630	18094199	Sloan2Room
S2_005_002R1	room_swabs	S2_005	2	6145913830	99956924	Sloan2Room
S2_005_002R2	room_sink	S2_005	2	21980120240	388415040	Sloan2Room
S2_005_002R3	room_wipes	S2_005	2	7890988442	25806547	Sloan2Room
S2_005_003R1	room_swabs	S2_005	3	3073852512	71968843	Sloan2Room
S2_005_003R2	room_sink	S2_005	3	16489139304	314359591	Sloan2Room
S2_005_003R3	room_wipes	S2_005	3	16557923262	150034471	Sloan2Room
S2_006_000R1	room_swabs	S2_006	0	11463769932	152831090	Sloan2Room
S2_006_000R2	room_sink	S2_006	0	21996933744	332416544	Sloan2Room
S2_006_000R3	room_wipes	S2_006	0	9376921446	74482766	Sloan2Room
S2_009_000R1	room_swabs	S2_009	0	41866476472	96235454	Sloan2Room
S2_009_000R2	room_sink	S2_009	0	37641778572	394635365	Sloan2Room
S2_009_000R3	room_wipes	S2_009	0	26353503720	96089394	Sloan2Room
S2_012_000R1	room_swabs	S2_012	0	2175551000	51200472	Sloan2Room
S2_012_000R2	room_sink	S2_012	0	24878489398	238391254	Sloan2Room
S2_012_000R3	room_wipes	S2_012	0	14013964070	180674804	Sloan2Room
S2_018_000R1	room_swabs	S2_018	0	14141566416	136051576	Sloan2Room
S2_018_000R2	room_sink	S2_018	0	41787071796	266911912	Sloan2Room
S2_018_000R3	room_wipes	S2_018	0	12777179760	226980780	Sloan2Room
