# Supplementary material for: Genome-resolved metagenomics of eukaryotic populations during early colonization of premature infants and in hospital rooms
Source: Microbiome. 2019 Feb 15;7:26. doi: 10.1186/s40168-019-0638-1 (PMC6377789; doi:10.1186/s40168-019-0638-1)
Supplement: Supplementary file 2 — Table S2. Detailed information about genome assemblies.(CSV 1 kb) [file 40168_2019_638_MOESM2_ESM.csv]

Genome	# scaffolds	total genome length (bp)	scaffold L50 (# scaffolds)	scaffold N50 (bp)	scaffold L90 (# scaffolds)	scaffold N90 (bp)	max scaffold length	number of scaffolds longer than 50kb	percent of genome in scaffolds longer than 50kb
Purpureocillium lilacinum S2_018_006G1	318	35688710	28	422361	97	67104	1127467	113	92.681
Clavispora lusitaniae N2_070_000G1	189	11907650	37	89311	116	33200	359338	89	80.79
Candida parapsilosis N3_182_000G1	342	12563647	54	65710	196	16881	271577	79	61.645
Trichosporon asahii N5_275_008G1	1022	23419590	221	32912	694	11276	157906	95	28.458
Candida albicans SP_CRL_000G1	897	12561678	156	22840	579	6120	114944	31	18.01
Purpureocillium lilacinumS2_003_000R1	222	35724498	22	520486	75	105997	1337971	98	94.709
Malassezia sp. S2_018_000R1	1606	6457898	423	4912	1212	2153	26389	0	0
Nectria haematococca S2_018_000R2	2622	44952822	557	24418	1791	8110	162690	106	16.083
Candida parapsilosis S2_005_002R2	1051	11573959	256	14507	754	5640	49804	0	0
Rhabditida S2_005_001R2	7148	50505025	2056	8214	5668	3884	39335	0	0
Nectria haematococca S2_009_000R2	4372	31143909	1322	8000	3487	4029	33516	0	0
Exophiala sp. S2_009_000R2	3644	24670482	1096	7386	2923	3885	63212	1	0.256
Diptera S2_005_002R2	8507	43769201	1886	6834	5996	2486	41836	0	0
Verruconis sp. S2_005_001R2	3092	15639153	1092	5112	2600	3376	19464	0	0
