# Supplementary material for: Genome-resolved metagenomics of eukaryotic populations during early colonization of premature infants and in hospital rooms
Source: Microbiome. 2019 Feb 15;7:26. doi: 10.1186/s40168-019-0638-1 (PMC6377789; doi:10.1186/s40168-019-0638-1)
Supplement: Supplementary file 5 — Table S3. Mapping-based abundance of eukaryote genomes in all samples. (CSV 24934 kb) [file 40168_2019_638_MOESM5_ESM.csv]

genome	sample	sample	coverage	breadth
C_parapsilosis_CDC317_current_chromosomes.fasta	S2_003_000R1	S2_003_000R1	0.031370876935334864	0.0
GCF_000001985.1_JCVI-PMFA1-2.0_genomic.fna	S2_003_000R1	S2_003_000R1	0.0027348536938014475	9.289947428533126e-05
GCF_000002495.2_MG8_genomic.fna	S2_003_000R1	S2_003_000R1	0.002925059934789719	0.0
GCF_000002515.2_ASM251v1_genomic.fna	S2_003_000R1	S2_003_000R1	0.0009967815675868477	0.0
GCF_000002525.2_ASM252v1_genomic.fna	S2_003_000R1	S2_003_000R1	0.004325494892023447	0.0
GCF_000002545.3_ASM254v2_genomic.fna	S2_003_000R1	S2_003_000R1	0.0027129890905624983	0.0
GCF_000002655.1_ASM265v1_genomic.fna	S2_003_000R1	S2_003_000R1	0.001399114472105082	0.0
GCF_000002715.2_ASM271v1_genomic.fna	S2_003_000R1	S2_003_000R1	0.003669374414224607	8.201887467878483e-05
GCF_000002855.3_ASM285v2_genomic.fna	S2_003_000R1	S2_003_000R1	0.004219129093818093	0.0
GCF_000002945.1_ASM294v2_genomic.fna	S2_003_000R1	S2_003_000R1	0.0035409742050253787	0.0
GCF_000003125.1_JCVI-TSTA1-3.0_genomic.fna	S2_003_000R1	S2_003_000R1	0.0011910142183186574	0.00012010499631460371
GCF_000003515.1_ASM351v2_genomic.fna	S2_003_000R1	S2_003_000R1	0.0012118497764940243	0.0001137820944478186
GCF_000003835.1_ASM383v1_genomic.fna	S2_003_000R1	S2_003_000R1	0.0037260649950490686	0.0
GCF_000003855.2_ASM385v2_genomic.fna	S2_003_000R1	S2_003_000R1	0.004678662607009864	0.0
GCF_000004155.1_SCY4_genomic.fna	S2_003_000R1	S2_003_000R1	0.0033537426640647965	0.0
GCF_000006255.1_Postia_placenta_V1.0_genomic.fna	S2_003_000R1	S2_003_000R1	0.00023074834119351685	0.0
GCF_000006275.2_JCVI-afl1-v2.0_genomic.fna	S2_003_000R1	S2_003_000R1	0.004653383368646893	0.00019359030155416531
GCF_000006335.2_ASM633v2_genomic.fna	S2_003_000R1	S2_003_000R1	0.007984250525576005	0.0
GCF_000006445.2_ASM644v2_genomic.fna	S2_003_000R1	S2_003_000R1	0.008266237468752945	0.0
GCF_000026365.1_ASM2636v1_genomic.fna	S2_003_000R1	S2_003_000R1	0.0021194192102418573	0.0
GCF_000026945.1_ASM2694v1_genomic.fna	S2_003_000R1	S2_003_000R1	0.011373136922713	0.0
GCF_000027005.1_ASM2700v1_genomic.fna	S2_003_000R1	S2_003_000R1	0.00033154998633953597	0.0
GCF_000091025.4_ASM9102v4_genomic.fna	S2_003_000R1	S2_003_000R1	0.0009443135622511874	0.0
GCF_000091045.1_ASM9104v1_genomic.fna	S2_003_000R1	S2_003_000R1	0.00033535566647816423	0.0
GCF_000091225.1_ASM9122v1_genomic.fna	S2_003_000R1	S2_003_000R1	0.0003892923337119758	0.0
GCF_000142805.1_ASM14280v1_genomic.fna	S2_003_000R1	S2_003_000R1	0.0014567262607739812	0.0
GCF_000143105.1_Sanger-454-IlluminaPA_2.0_genomic.fna	S2_003_000R1	S2_003_000R1	0.014544952431035962	0.0002391420609903885
GCF_000143185.1_v1.0_genomic.fna	S2_003_000R1	S2_003_000R1	0.0011369444269904085	0.0
GCF_000143365.1_ASM14336v1_genomic.fna	S2_003_000R1	S2_003_000R1	0.01473077073342548	0.0005970429219943888
GCF_000143535.1_BotFuc_Aug2005_genomic.fna	S2_003_000R1	S2_003_000R1	0.009069286390406849	0.00012668498042524043
GCF_000143565.1_V1.0_genomic.fna	S2_003_000R1	S2_003_000R1	0.006279209073033149	0.0
GCF_000145635.1_Gae_graminis_V2_genomic.fna	S2_003_000R1	S2_003_000R1	0.0037921999401215453	1.3251489695915781e-05
GCF_000146045.2_R64_genomic.fna	S2_003_000R1	S2_003_000R1	0.023649762834161592	0.0
GCF_000146465.1_ASM14646v1_genomic.fna	S2_003_000R1	S2_003_000R1	0.00012530571997448688	0.0
GCF_000146915.1_ASM14691v2_genomic.fna	S2_003_000R1	S2_003_000R1	0.003310579567838297	0.0
GCF_000146945.2_ASM14694v2_genomic.fna	S2_003_000R1	S2_003_000R1	0.003961807776164871	0.0
GCF_000149035.1_C_graminicola_M1_001_V1_genomic.fna	S2_003_000R1	S2_003_000R1	0.011053656891939708	0.002508640497393062
GCF_000149205.1_ASM14920v1_genomic.fna	S2_003_000R1	S2_003_000R1	0.001653361986819846	0.0
GCF_000149245.1_CNA3_genomic.fna	S2_003_000R1	S2_003_000R1	0.002937072903776421	0.0
GCF_000149335.2_ASM14933v2_genomic.fna	S2_003_000R1	S2_003_000R1	0.004825133316875758	0.0
GCF_000149385.1_ASM14938v1_genomic.fna	S2_003_000R1	S2_003_000R1	0.0006134009503252372	0.0
GCF_000149425.1_ASM14942v1_genomic.fna	S2_003_000R1	S2_003_000R1	0.0014269199470610336	0.0
GCF_000149555.1_ASM14955v1_genomic.fna	S2_003_000R1	S2_003_000R1	0.023410884175792547	0.0012845766632475337
GCF_000149585.1_ASM14958v1_genomic.fna	S2_003_000R1	S2_003_000R1	0.008426970415005895	0.0
GCF_000149615.1_ASM14961v1_genomic.fna	S2_003_000R1	S2_003_000R1	0.002071787372996792	0.0
GCF_000149645.1_ASM14964v1_genomic.fna	S2_003_000R1	S2_003_000R1	0.06734895593540287	0.008866819303244313
GCF_000149685.1_ASM14968v1_genomic.fna	S2_003_000R1	S2_003_000R1	0.0287397824518668	0.0
GCF_000149845.2_SJ5_genomic.fna	S2_003_000R1	S2_003_000R1	0.003326428256204598	0.0
GCF_000149925.1_ASM14992v1_genomic.fna	S2_003_000R1	S2_003_000R1	0.004146919613162453	0.0
GCF_000149955.1_ASM14995v2_genomic.fna	S2_003_000R1	S2_003_000R1	0.02591599264429789	0.0001673646056341566
GCF_000149985.1_ASM14998v1_genomic.fna	S2_003_000R1	S2_003_000R1	0.0014036641654910401	0.0
GCF_000150035.1_ASM15003v1_genomic.fna	S2_003_000R1	S2_003_000R1	0.002233739938646331	0.0
GCF_000150505.1_SO6_genomic.fna	S2_003_000R1	S2_003_000R1	0.005145376589038454	0.0
GCF_000150675.1_ASM15067v2_genomic.fna	S2_003_000R1	S2_003_000R1	0.005227974222311268	0.0
GCF_000150705.2_Paracocci_br_Pb01_V2_genomic.fna	S2_003_000R1	S2_003_000R1	0.011276037617089476	0.0
GCF_000150735.1_Paracocci_br_Pb18_V2_genomic.fna	S2_003_000R1	S2_003_000R1	0.013526622950841566	0.0
GCF_000150825.1_ASM15082v1_genomic.fna	S2_003_000R1	S2_003_000R1	0.002882464309088389	0.0
GCF_000150975.2_MS_CBS118893_genomic.fna	S2_003_000R1	S2_003_000R1	0.0009668304935405244	0.0
GCF_000151125.1_ASM15112v2_genomic.fna	S2_003_000R1	S2_003_000R1	0.005343519170128365	0.0
GCF_000151145.1_ASM15114v1_genomic.fna	S2_003_000R1	S2_003_000R1	0.0017016257641772545	0.0
GCF_000151335.1_JCVI-cpa1-1.0_genomic.fna	S2_003_000R1	S2_003_000R1	0.0057381429639469465	0.0
GCF_000151355.1_v2.0_genomic.fna	S2_003_000R1	S2_003_000R1	0.01805027110742229	1.6866037857879044e-05
GCF_000151425.1_ASM15142v1_genomic.fna	S2_003_000R1	S2_003_000R1	0.009999447847633288	0.0
GCF_000151505.1_ASM15150v1_genomic.fna	S2_003_000R1	S2_003_000R1	0.0020272624062667765	0.0
GCF_000151645.1_ASM15164v1_genomic.fna	S2_003_000R1	S2_003_000R1	0.0021043399716142303	0.00010199630556319576
GCF_000166005.1_PyrTer_1.0_genomic.fna	S2_003_000R1	S2_003_000R1	0.0014723558574513222	0.00020784118075229869
GCF_000167675.1_v2.0_genomic.fna	S2_003_000R1	S2_003_000R1	0.047400883909859935	0.03651795067229138
GCF_000170995.1_TRIVI_v2.0_genomic.fna	S2_003_000R1	S2_003_000R1	0.016785855174528568	0.006710997142019975
GCF_000171015.1_TRIAT_v2.0_genomic.fna	S2_003_000R1	S2_003_000R1	0.0856803814909302	0.039487667880046685
GCF_000181695.1_ASM18169v1_genomic.fna	S2_003_000R1	S2_003_000R1	10.158753158308476	0.9949372178397292
GCF_000182565.1_S_punctatus_V1_genomic.fna	S2_003_000R1	S2_003_000R1	0.005393229081196093	0.00036247811538896337
GCF_000182805.1_ASM18280v1_genomic.fna	S2_003_000R1	S2_003_000R1	0.08773446423511723	0.009061240044022506
GCF_000182895.1_CC3_genomic.fna	S2_003_000R1	S2_003_000R1	0.0006946171854514973	0.0
GCF_000182925.2_NC12_genomic.fna	S2_003_000R1	S2_003_000R1	0.008106808443054073	0.0
GCF_000182965.3_ASM18296v3_genomic.fna	S2_003_000R1	S2_003_000R1	0.003802367499176975	0.0
GCF_000182985.1_ASM18298v1_genomic.fna	S2_003_000R1	S2_003_000R1	0.0016256977063870614	7.302595512924004e-05
GCF_000184105.1_Geom_destructans_V1_genomic.fna	S2_003_000R1	S2_003_000R1	0.014421390860277796	0.0008026087848901237
GCF_000184455.1_ASM18445v1_genomic.fna	S2_003_000R1	S2_003_000R1	0.004411826013104662	8.763993022859339e-05
GCF_000185945.1_ASM18594v1_genomic.fna	S2_003_000R1	S2_003_000R1	0.00276659776780758	0.0
GCF_000187245.1_Hansenula_2_genomic.fna	S2_003_000R1	S2_003_000R1	0.0009390519380672165	0.0
GCF_000187405.1_MetAcr_May2010_genomic.fna	S2_003_000R1	S2_003_000R1	0.006429944182141041	0.0
GCF_000187425.2_MAA_2.0_genomic.fna	S2_003_000R1	S2_003_000R1	0.02996841476061532	0.0
GCF_000192795.1_Vavr_culi_floridensis_V1_genomic.fna	S2_003_000R1	S2_003_000R1	0.0003859021107299293	0.0
GCF_000203795.1_v1.0_genomic.fna	S2_003_000R1	S2_003_000R1	0.0028732861305294445	0.0
GCF_000204055.1_v1.0_genomic.fna	S2_003_000R1	S2_003_000R1	0.001194895791938196	0.0
GCF_000209165.1_ASM20916v1_genomic.fna	S2_003_000R1	S2_003_000R1	0.00018889716905684469	0.0
GCF_000209485.1_ASM20948v1_genomic.fna	S2_003_000R1	S2_003_000R1	0.3730020944182175	0.013957435081064812
GCF_000213175.1_v2.0_genomic.fna	S2_003_000R1	S2_003_000R1	0.0043783521179365644	0.0
GCF_000218685.1_v1.0_genomic.fna	S2_003_000R1	S2_003_000R1	0.00037971415114617356	0.0
GCF_000219625.1_MYCGR_v2.0_genomic.fna	S2_003_000R1	S2_003_000R1	0.002001900859821705	0.0
GCF_000221225.1_CTHT_3.0_genomic.fna	S2_003_000R1	S2_003_000R1	0.0043057107406660215	0.0002871537516445228
GCF_000223465.1_Candida_tenuis_v1.0_genomic.fna	S2_003_000R1	S2_003_000R1	0.00015508814046645358	0.0
GCF_000223485.1_Spathaspora_passalidarum_v2.0_genomic.fna	S2_003_000R1	S2_003_000R1	0.0024761098365290693	0.0
GCF_000225545.1_AOL24927_1.0_genomic.fna	S2_003_000R1	S2_003_000R1	0.004349910633960981	0.0
GCF_000225605.1_CmilitarisCM01_v01_genomic.fna	S2_003_000R1	S2_003_000R1	0.028925179163457406	0.0009863465319110128
GCF_000226095.1_ASM22609v1_genomic.fna	S2_003_000R1	S2_003_000R1	0.016017432382681333	0.0
GCF_000226115.1_ASM22611v1_genomic.fna	S2_003_000R1	S2_003_000R1	0.008379849906762677	0.0
GCF_000226395.1_PenChr_Nov2007_genomic.fna	S2_003_000R1	S2_003_000R1	0.052073122342894136	4.928044498876372e-05
GCF_000226545.1_ASM22654v1_genomic.fna	S2_003_000R1	S2_003_000R1	0.005216729542133457	0.0
GCF_000227115.2_ASM22711v2_genomic.fna	S2_003_000R1	S2_003_000R1	0.0012937103310422114	0.0
GCF_000230375.1_ASM23037v1_genomic.fna	S2_003_000R1	S2_003_000R1	0.01426359810373136	0.0
GCF_000230625.1_Exop_derm_V1_genomic.fna	S2_003_000R1	S2_003_000R1	0.002538119626260489	0.0
GCF_000231115.1_Vitt_corn_V1_genomic.fna	S2_003_000R1	S2_003_000R1	4.322212803670497e-05	0.0
GCF_000235365.1_ASM23536v1_genomic.fna	S2_003_000R1	S2_003_000R1	0.0009049541110204703	0.0
GCF_000236905.1_ASM23690v1_genomic.fna	S2_003_000R1	S2_003_000R1	0.0010318182230890948	0.0
GCF_000237345.1_ASM23734v1_genomic.fna	S2_003_000R1	S2_003_000R1	0.0004209112335185965	0.0
GCF_000240135.3_ASM24013v3_genomic.fna	S2_003_000R1	S2_003_000R1	0.027132836192043864	0.0008674628365985384
GCF_000243375.1_ASM24337v1_genomic.fna	S2_003_000R1	S2_003_000R1	0.0002862050925105508	0.0
GCF_000250985.1_Nema_parisii_ERTm1_V3_genomic.fna	S2_003_000R1	S2_003_000R1	0.0008869965854044338	0.0
GCF_000263375.1_Wallemia_sebi_v1.0_genomic.fna	S2_003_000R1	S2_003_000R1	0.002150869036245009	0.0
GCF_000264905.1_Stehi1_genomic.fna	S2_003_000R1	S2_003_000R1	0.003359523166929694	0.0
GCF_000264995.1_Punctularia_strigosozonata_v1.0_genomic.fna	S2_003_000R1	S2_003_000R1	0.0011868622702611714	0.0
GCF_000265015.1_Auricularia_subglabra_SS-5_V1.0_genomic.fna	S2_003_000R1	S2_003_000R1	0.0010530185169548797	0.0
GCF_000271585.1_Trametes_versicolor_v1.0_genomic.fna	S2_003_000R1	S2_003_000R1	0.0014201432923796413	0.0
GCF_000271605.1_Fomme1_genomic.fna	S2_003_000R1	S2_003_000R1	0.0013176017761286707	8.425615899026712e-05
GCF_000271625.1_Conpu1_genomic.fna	S2_003_000R1	S2_003_000R1	0.0006303337855711378	0.0
GCF_000271645.1_Treme1_genomic.fna	S2_003_000R1	S2_003_000R1	0.002977715474684129	0.0
GCF_000275845.1_Dichomitus_squalens_v1.0_genomic.fna	S2_003_000R1	S2_003_000R1	0.0004971161514001801	0.0
GCF_000277815.2_ASM27781v3_genomic.fna	S2_003_000R1	S2_003_000R1	0.0002467288159077425	0.0
GCF_000280035.1_ASM28003v2_genomic.fna	S2_003_000R1	S2_003_000R1	0.0	0.0
GCF_000280675.1_ASM28067v1_genomic.fna	S2_003_000R1	S2_003_000R1	0.00396515540453479	0.00010876082867620357
GCF_000281105.1_Coni_apol_CBS100218_V1_genomic.fna	S2_003_000R1	S2_003_000R1	0.011428586015845309	6.116182115745884e-05
GCF_000293215.1_Trichosporon_asahii_1_genomic.fna	S2_003_000R1	S2_003_000R1	0.0022016899052338824	0.0
GCF_000298775.1_ASM29877v1_genomic.fna	S2_003_000R1	S2_003_000R1	0.012288025629011596	0.0
GCF_000300555.1_Agabi_varbur_1_genomic.fna	S2_003_000R1	S2_003_000R1	0.0007154620573641233	0.0
GCF_000300575.1_Agabi_varbisH97_2_genomic.fna	S2_003_000R1	S2_003_000R1	0.002251079050908182	0.0
GCF_000300595.1_Phanerochaete_carnosa_HHB-10118-Sp_v1.0_genomic.fna	S2_003_000R1	S2_003_000R1	0.002781300867889701	9.919356624308149e-05
GCF_000303195.2_FP7_genomic.fna	S2_003_000R1	S2_003_000R1	0.006393790982828968	0.001437931127467016
GCF_000304475.1_Ka_CBS2517_genomic.fna	S2_003_000R1	S2_003_000R1	0.0011855219251509866	0.0
GCF_000313485.1_ASM31348v1_genomic.fna	S2_003_000R1	S2_003_000R1	0.06394821551293894	0.0001394867491361632
GCF_000313525.1_ASM31352v1_genomic.fna	S2_003_000R1	S2_003_000R1	0.00024472268855504784	0.0
GCF_000315645.1_PdigPd1_v1_genomic.fna	S2_003_000R1	S2_003_000R1	0.0015833702162397047	0.0
GCF_000315875.1_ASM31587v1_genomic.fna	S2_003_000R1	S2_003_000R1	0.0038071757897549813	0.0
GCF_000315915.1_ASM31591v1_genomic.fna	S2_003_000R1	S2_003_000R1	0.005299300791189552	0.0
GCF_000319635.1_Colletotrichum_gloeosporioides_Nara_gc-5_genomic.fna	S2_003_000R1	S2_003_000R1	0.0021480999302553637	0.00014327296045401938
GCF_000320565.1_Septoria_musiva_SO2202_v1.0_genomic.fna	S2_003_000R1	S2_003_000R1	0.011380529531393374	0.00029476593210374055
GCF_000320585.1_Heterobasidion_irregulare_v2.0_genomic.fna	S2_003_000R1	S2_003_000R1	0.0025054783857588925	0.0
GCF_000320785.1_RHOziaDV1.0_genomic.fna	S2_003_000R1	S2_003_000R1	0.0012156094494337455	0.0
GCF_000328475.2_Umaydis521_2.0_genomic.fna	S2_003_000R1	S2_003_000R1	0.002330884876168841	0.0
GCF_000338955.1_Bauco1_genomic.fna	S2_003_000R1	S2_003_000R1	0.0012444639283366598	0.00031139688840819133
GCF_000338995.1_Cocsa1_genomic.fna	S2_003_000R1	S2_003_000R1	0.007378849363020036	0.0
GCF_000340215.1_Mycfi2_genomic.fna	S2_003_000R1	S2_003_000R1	0.0018602719727894227	0.0
GCF_000344685.1_Glotr1_1_genomic.fna	S2_003_000R1	S2_003_000R1	0.0008069594500544338	5.4736340963023385e-05
GCF_000349005.2_Pneumo_murina_B123_V4_genomic.fna	S2_003_000R1	S2_003_000R1	0.003314367173984712	0.0
GCF_000349305.1_ASM34930v2_genomic.fna	S2_003_000R1	S2_003_000R1	0.25317220815602826	0.01477295885139541
GCF_000349385.1_UCREL1V03_genomic.fna	S2_003_000R1	S2_003_000R1	0.003541440876954389	1.5553879481024074e-05
GCF_000354255.1_CocheC4_1_genomic.fna	S2_003_000R1	S2_003_000R1	0.0029821211389890307	0.00011670504753430295
GCF_000359705.1_Setospaeria_trucica_Et28A_v1.0_genomic.fna	S2_003_000R1	S2_003_000R1	0.035436133664407336	0.00017066717007398484
GCF_000365145.1_Phia_euro_CBS_101466_V1_genomic.fna	S2_003_000R1	S2_003_000R1	0.0006707967669149656	0.0
GCF_000365165.1_Clad_carr_CBS_160_54_V1_genomic.fna	S2_003_000R1	S2_003_000R1	0.0014851948930139313	0.0
GCF_000385595.1_UCRNP2V3_genomic.fna	S2_003_000R1	S2_003_000R1	0.0018000684481128953	0.0002048231244086595
GCF_000392275.1_UCRPA7V03_genomic.fna	S2_003_000R1	S2_003_000R1	0.0032012997496347288	0.0015438808974502696
GCF_000400465.1_Wallemia_ichthyophaga_version_1.0_genomic.fna	S2_003_000R1	S2_003_000R1	0.03125832001468159	0.0026332817986435275
GCF_000403515.1_ASM40351v1_genomic.fna	S2_003_000R1	S2_003_000R1	0.002432534610266543	0.0
GCF_000409485.1_GLAREA_genomic.fna	S2_003_000R1	S2_003_000R1	0.0007593399641718673	0.0
GCF_000417875.1_Pflocc_1.0_genomic.fna	S2_003_000R1	S2_003_000R1	0.01674698932177892	0.0
GCF_000441935.1_MHA_v2_genomic.fna	S2_003_000R1	S2_003_000R1	0.002347011225359153	1.9149082564165868e-05
GCF_000464535.1_EPUS_genomic.fna	S2_003_000R1	S2_003_000R1	0.0032095326952739887	0.0
GCF_000488995.1_M_roreri_MCA_2997_v1_genomic.fna	S2_003_000R1	S2_003_000R1	0.001207901316637726	4.338675766047799e-05
GCF_000497045.1_PSEUBRA1_genomic.fna	S2_003_000R1	S2_003_000R1	0.002789860001557251	0.0
GCF_000507465.1_Kwon_mang_CBS8507_V2_genomic.fna	S2_003_000R1	S2_003_000R1	0.0005272667328815882	0.0
GCF_000512565.1_Cryp_deje_CBS10117_V1_genomic.fna	S2_003_000R1	S2_003_000R1	0.0009487684637818373	0.0
GCF_000512585.1_Cryp_best_CBS10118_V1_genomic.fna	S2_003_000R1	S2_003_000R1	0.0009692693646982944	0.0
GCF_000512605.1_Cryp_pinu_CBS10737_V1_genomic.fna	S2_003_000R1	S2_003_000R1	0.001440391723220359	0.00014902597315304776
GCF_000516985.1_PFICI_genomic.fna	S2_003_000R1	S2_003_000R1	0.002499058287106214	0.0005342055898043113
GCF_000523435.1_Cochliobolus_carbonum_v1.0_genomic.fna	S2_003_000R1	S2_003_000R1	0.0008528813670336284	0.0
GCF_000523455.1_Cochliobolus_miyabeanus_v1.0_genomic.fna	S2_003_000R1	S2_003_000R1	0.001891077787304848	0.0
GCF_000527765.1_Cochliobolus_victoriae_v1.0_genomic.fna	S2_003_000R1	S2_003_000R1	0.001396160321904868	0.0
GCF_000582985.1_CFIO01_genomic.fna	S2_003_000R1	S2_003_000R1	0.003679092598142167	0.00014482856222500915
GCF_000585515.1_Clad_yegr_CBS_114405_V1_genomic.fna	S2_003_000R1	S2_003_000R1	0.0011948632793639727	0.0
GCF_000585535.1_Clad_psam_CBS_110553_V1_genomic.fna	S2_003_000R1	S2_003_000R1	0.0015679369830543669	0.0
GCF_000585565.1_Capr_epim_CBS_606_96_V1_genomic.fna	S2_003_000R1	S2_003_000R1	0.00874054254331605	0.0
GCF_000585585.1_Capr_coro_CBS_617_96_V1_genomic.fna	S2_003_000R1	S2_003_000R1	0.0007857631002138787	0.0
GCF_000708205.1_Mixia_osmundae_v1.0_genomic.fna	S2_003_000R1	S2_003_000R1	0.002903304839903046	0.0
GCF_000709125.1_Exop_aqua_CBS_119918_V1_genomic.fna	S2_003_000R1	S2_003_000R1	0.0011995899483431044	0.00011752122924174531
GCF_000711695.1_Tilletiaria_anomala_UBC_951_v1.0_genomic.fna	S2_003_000R1	S2_003_000R1	0.0007500207174825078	0.0
GCF_000721755.1_Aureobasidium_pullulans_var._subglaciale_EXF-2481_v1.0_genomic.fna	S2_003_000R1	S2_003_000R1	0.0023475166373890387	0.0
GCF_000721765.1_Aureobasidium_pullulans_var._namibiae_CBS_147.97_v1.0_genomic.fna	S2_003_000R1	S2_003_000R1	0.0031516643404802336	0.0
GCF_000732125.1_ScApio1.0_genomic.fna	S2_003_000R1	S2_003_000R1	0.004441479329474255	0.0
GCF_000747765.1_ASM74776v1_genomic.fna	S2_003_000R1	S2_003_000R1	0.014049035540870359	0.0007652399946665091
GCF_000760515.1_UGP1.0_genomic.fna	S2_003_000R1	S2_003_000R1	0.11588219552421795	0.0011754564828305475
GCF_000769745.1_ASM76974v1_genomic.fna	S2_003_000R1	S2_003_000R1	0.0026099652219578853	0.0
GCF_000803265.1_ASM80326v1_genomic.fna	S2_003_000R1	S2_003_000R1	0.00024255542826806748	0.0
GCF_000814945.1_MAJ_1.0_genomic.fna	S2_003_000R1	S2_003_000R1	0.020337456847162545	0.002937213716579797
GCF_000814965.1_MBR_1.0_genomic.fna	S2_003_000R1	S2_003_000R1	0.05827298526100595	0.0016726305062142114
GCF_000835455.1_Fons_pedr_CBS_271_37_V1_genomic.fna	S2_003_000R1	S2_003_000R1	0.0032032167080632184	0.0
GCF_000835475.1_Clad_bant_CBS_173_52_V1_genomic.fna	S2_003_000R1	S2_003_000R1	0.000930441054314526	0.0
GCF_000835495.1_Clad_immu_CBS83496_V1_genomic.fna	S2_003_000R1	S2_003_000R1	0.0009522387287576572	0.0
GCF_000835505.1_Exop_xeno_CBS118157_V1_genomic.fna	S2_003_000R1	S2_003_000R1	0.002348398669543422	0.00024269433377826236
GCF_000835515.1_Exop_olig_CBS72588_V1_genomic.fna	S2_003_000R1	S2_003_000R1	0.0013262869738513874	0.0
GCF_000835555.1_Rhin_mack_CBS_650_93_V1_genomic.fna	S2_003_000R1	S2_003_000R1	0.0008383032176914817	0.0
GCF_000836115.1_Exop_spin_CBS89968_V1_genomic.fna	S2_003_000R1	S2_003_000R1	0.0034774023573947888	0.0
GCF_000836275.1_Exop_meso_CBS40295_V1_genomic.fna	S2_003_000R1	S2_003_000R1	0.0015135589347484092	0.0
GCF_000836295.1_O_gall_CBS43764_genomic.fna	S2_003_000R1	S2_003_000R1	0.003985851813577704	0.0
GCF_000836435.1_Fons_mult_CBS_102226_V1_genomic.fna	S2_003_000R1	S2_003_000R1	0.0025871196509709747	0.0
GCF_000961545.1_S_schenckii_v1_genomic.fna	S2_003_000R1	S2_003_000R1	0.0031189604246201165	0.0002171421663121813
GCF_000968595.1_ASM96859v1_genomic.fna	S2_003_000R1	S2_003_000R1	0.0023256677583352644	4.262127194406985e-05
GCF_001027345.1_Triol1_genomic.fna	S2_003_000R1	S2_003_000R1	0.01724672353558191	0.0
GCF_001189475.1_ASM118947v1_genomic.fna	S2_003_000R1	S2_003_000R1	0.05450779209110535	0.0002149812745469292
GCF_001204775.1_ASM120477v1_genomic.fna	S2_003_000R1	S2_003_000R1	0.012879145095566615	8.622306266034176e-05
GCF_001278385.1_MalaPachy_genomic.fna	S2_003_000R1	S2_003_000R1	0.055093476616828514	0.004949177047027426
GCF_001298625.1_SEUB3.0_genomic.fna	S2_003_000R1	S2_003_000R1	0.002414706174862089	0.0
GCF_001299255.1_ASM129925v1_genomic.fna	S2_003_000R1	S2_003_000R1	0.0007913688529057869	4.8347307560507833e-05
GCF_001329695.1_Rhoba1_1_genomic.fna	S2_003_000R1	S2_003_000R1	0.016372082789767088	0.0
GCF_001447935.1_debFab1.0_genomic.fna	S2_003_000R1	S2_003_000R1	0.013829054567584894	0.00047184319935157236
GCF_001477535.1_Pneu_jiro_RU7_V2_genomic.fna	S2_003_000R1	S2_003_000R1	0.008188549279201167	0.0
GCF_001477545.1_Pneu_cari_B80_V3_genomic.fna	S2_003_000R1	S2_003_000R1	0.004060909571235546	0.0
GCF_001481775.1_ASM148177v1_genomic.fna	S2_003_000R1	S2_003_000R1	0.030866031092891662	0.000751427130833308
GCF_001500285.1_Phisc1_genomic.fna	S2_003_000R1	S2_003_000R1	0.0009548341641627754	8.157334961226675e-05
GCF_001548555.1_ASM154855v1_genomic.fna	S2_003_000R1	S2_003_000R1	0.0005137039153611597	0.0
GCF_001619985.1_Xylona_heveae_TC161_v1.0_genomic.fna	S2_003_000R1	S2_003_000R1	0.004046245129431165	0.0
GCF_001636725.1_ISF_1.0_genomic.fna	S2_003_000R1	S2_003_000R1	0.004052456817576273	0.00010750773712279793
GCF_001638985.1_Phybl2_genomic.fna	S2_003_000R1	S2_003_000R1	0.008605751920492209	0.0
GCF_001640025.1_ASM164002v2_genomic.fna	S2_003_000R1	S2_003_000R1	0.001795200579636746	0.0
GCF_001642045.1_Parsp1_genomic.fna	S2_003_000R1	S2_003_000R1	0.002098012288053897	0.0
GCF_001642055.1_Altal1_genomic.fna	S2_003_000R1	S2_003_000R1	0.01362812213234743	0.0
GCF_001651985.1_ASM165198v1_genomic.fna	S2_003_000R1	S2_003_000R1	0.0020945387465024943	0.0
GCF_001653235.1_ASM165323v1_genomic.fna	S2_003_000R1	S2_003_000R1	0.0015206648230481346	0.0
GCF_001653265.1_ASM165326v1_genomic.fna	S2_003_000R1	S2_003_000R1	56.03188646043073	0.9912227195501518
GCF_001661235.1_Picme2_genomic.fna	S2_003_000R1	S2_003_000R1	0.002938079285797542	0.0
GCF_001661255.1_Wican1_genomic.fna	S2_003_000R1	S2_003_000R1	0.0011684583706300616	0.0
GCF_001661265.1_Saico1_genomic.fna	S2_003_000R1	S2_003_000R1	0.004185660120770907	0.0
GCF_001661335.1_Babin1_genomic.fna	S2_003_000R1	S2_003_000R1	0.000684389381810059	0.0
GCF_001661345.1_Ascru1_genomic.fna	S2_003_000R1	S2_003_000R1	0.005506920761759685	0.0
GCF_001661395.1_Hypbu1_genomic.fna	S2_003_000R1	S2_003_000R1	0.0096642201028613	0.0
GCF_001661405.1_Cybja1_genomic.fna	S2_003_000R1	S2_003_000R1	0.019641845416665547	0.0
GCF_001661415.1_Canta1_genomic.fna	S2_003_000R1	S2_003_000R1	0.0003806442104583638	0.0
GCF_001662655.1_ASM166265v1_genomic.fna	S2_003_000R1	S2_003_000R1	0.01171464662499135	0.00015526171856462215
GCF_001664035.1_Metbi1_genomic.fna	S2_003_000R1	S2_003_000R1	0.001972448433071821	0.0
GCF_001664045.1_Hanpo2_genomic.fna	S2_003_000R1	S2_003_000R1	0.0016714998744758829	0.0
GCF_001672515.1_ASM167251v1_genomic.fna	S2_003_000R1	S2_003_000R1	0.02029907029725845	0.002513047976103369
GCF_001720155.1_Tsuc_wing_CBS7118_V1_genomic.fna	S2_003_000R1	S2_003_000R1	0.0016831711726292286	0.0
GCF_001720205.1_Cryp_amyl_CBS6039_V3_genomic.fna	S2_003_000R1	S2_003_000R1	0.004635548681421611	0.0
GCF_001883845.1_ASM188384v1_genomic.fna	S2_003_000R1	S2_003_000R1	0.006959423346640246	0.0004045037456183644
GCF_001890905.1_Aspac1_genomic.fna	S2_003_000R1	S2_003_000R1	0.003509190723663065	7.743247354776285e-05
GCF_001907595.1_ASM190759v1_genomic.fna	S2_003_000R1	S2_003_000R1	0.0028941557613734567	0.0
GCF_001983325.1_ASM198332v1_genomic.fna	S2_003_000R1	S2_003_000R1	0.01610253542554146	0.0009404798844846847
GCF_002102565.1_Kocim1_genomic.fna	S2_003_000R1	S2_003_000R1	0.006115424832642103	0.0011483069714932335
GCF_002105155.1_Lobtra1_genomic.fna	S2_003_000R1	S2_003_000R1	0.04575171487145968	0.0002593937952508489
S2_005_001R2_Rhabditida.fa	S2_003_000R1	S2_003_000R1	0.1554809193738643	0.0013599438867716628
S2_005_001R2_Verruconis_gallopava.fa	S2_003_000R1	S2_003_000R1	0.018952556445991676	0.003208741547576138
S2_005_002R2_Diptera.fa	S2_003_000R1	S2_003_000R1	0.00619120611774476	6.701059039208872e-05
S2_009_000R2_Exophiala_mesophila.fa	S2_003_000R1	S2_003_000R1	0.4073929765539239	0.003634910740698135
S2_018_000R1_Malassezia_globosa.fa	S2_003_000R1	S2_003_000R1	8.404377120852637	0.9982378167013476
C_parapsilosis_CDC317_current_chromosomes.fasta	S2_003_000R2	S2_003_000R2	0.28957352603272984	0.002439031128824527
GCF_000001985.1_JCVI-PMFA1-2.0_genomic.fna	S2_003_000R2	S2_003_000R2	0.000524731561191201	3.5854099996631045e-05
GCF_000002495.2_MG8_genomic.fna	S2_003_000R2	S2_003_000R2	0.0013853015051250124	0.0
GCF_000002515.2_ASM251v1_genomic.fna	S2_003_000R2	S2_003_000R2	0.00010775765051078588	0.0
GCF_000002525.2_ASM252v1_genomic.fna	S2_003_000R2	S2_003_000R2	0.0006132268581755823	0.0
GCF_000002545.3_ASM254v2_genomic.fna	S2_003_000R2	S2_003_000R2	0.00020615436087346824	0.0
GCF_000002655.1_ASM265v1_genomic.fna	S2_003_000R2	S2_003_000R2	0.00042887119321388846	0.0
GCF_000002715.2_ASM271v1_genomic.fna	S2_003_000R2	S2_003_000R2	0.026614253817942718	4.221190224168532e-05
GCF_000002855.3_ASM285v2_genomic.fna	S2_003_000R2	S2_003_000R2	0.002485299369644268	0.0
GCF_000002945.1_ASM294v2_genomic.fna	S2_003_000R2	S2_003_000R2	0.00026628982298899446	0.0
GCF_000003125.1_JCVI-TSTA1-3.0_genomic.fna	S2_003_000R2	S2_003_000R2	0.00041794975054674247	1.1741482374199475e-05
GCF_000003515.1_ASM351v2_genomic.fna	S2_003_000R2	S2_003_000R2	0.0005121394264219116	0.0
GCF_000003835.1_ASM383v1_genomic.fna	S2_003_000R2	S2_003_000R2	0.0003817384422411689	0.0
GCF_000003855.2_ASM385v2_genomic.fna	S2_003_000R2	S2_003_000R2	0.00034039237749694534	0.0
GCF_000004155.1_SCY4_genomic.fna	S2_003_000R2	S2_003_000R2	0.00045027401684707714	0.0
GCF_000006255.1_Postia_placenta_V1.0_genomic.fna	S2_003_000R2	S2_003_000R2	0.00025567987081262815	0.0
GCF_000006275.2_JCVI-afl1-v2.0_genomic.fna	S2_003_000R2	S2_003_000R2	0.010226011499838556	0.0001039782129322008
GCF_000006335.2_ASM633v2_genomic.fna	S2_003_000R2	S2_003_000R2	0.0007665645555383992	0.0
GCF_000006445.2_ASM644v2_genomic.fna	S2_003_000R2	S2_003_000R2	0.00013287300192054672	0.0
GCF_000026365.1_ASM2636v1_genomic.fna	S2_003_000R2	S2_003_000R2	0.000378895473307502	0.0
GCF_000026945.1_ASM2694v1_genomic.fna	S2_003_000R2	S2_003_000R2	0.0016846301194479126	0.0
GCF_000027005.1_ASM2700v1_genomic.fna	S2_003_000R2	S2_003_000R2	0.0002007174618922965	0.0
GCF_000091025.4_ASM9102v4_genomic.fna	S2_003_000R2	S2_003_000R2	0.0020792524699231696	0.0
GCF_000091045.1_ASM9104v1_genomic.fna	S2_003_000R2	S2_003_000R2	9.102861118159101e-05	0.0
GCF_000091225.1_ASM9122v1_genomic.fna	S2_003_000R2	S2_003_000R2	9.258628262687892e-05	0.0
GCF_000142805.1_ASM14280v1_genomic.fna	S2_003_000R2	S2_003_000R2	0.0006341107964293183	0.0
GCF_000143105.1_Sanger-454-IlluminaPA_2.0_genomic.fna	S2_003_000R2	S2_003_000R2	0.01182412482564446	6.638919251073521e-05
GCF_000143185.1_v1.0_genomic.fna	S2_003_000R2	S2_003_000R2	0.0012468540507716511	0.0
GCF_000143365.1_ASM14336v1_genomic.fna	S2_003_000R2	S2_003_000R2	0.0015178472379018405	0.0
GCF_000143535.1_BotFuc_Aug2005_genomic.fna	S2_003_000R2	S2_003_000R2	0.00246146413680387	0.0
GCF_000143565.1_V1.0_genomic.fna	S2_003_000R2	S2_003_000R2	0.00024058330658032704	1.948288838259411e-05
GCF_000145635.1_Gae_graminis_V2_genomic.fna	S2_003_000R2	S2_003_000R2	0.003048372049921377	0.0
GCF_000146045.2_R64_genomic.fna	S2_003_000R2	S2_003_000R2	0.0005611090798343847	0.0
GCF_000146465.1_ASM14646v1_genomic.fna	S2_003_000R2	S2_003_000R2	0.0	0.0
GCF_000146915.1_ASM14691v2_genomic.fna	S2_003_000R2	S2_003_000R2	0.0009196254085862931	0.0
GCF_000146945.2_ASM14694v2_genomic.fna	S2_003_000R2	S2_003_000R2	0.0001773689620502411	0.0
GCF_000149035.1_C_graminicola_M1_001_V1_genomic.fna	S2_003_000R2	S2_003_000R2	0.0011865303953057208	0.0
GCF_000149205.1_ASM14920v1_genomic.fna	S2_003_000R2	S2_003_000R2	0.0004969899885400603	0.0
GCF_000149245.1_CNA3_genomic.fna	S2_003_000R2	S2_003_000R2	0.00029949505479773015	0.0
GCF_000149335.2_ASM14933v2_genomic.fna	S2_003_000R2	S2_003_000R2	0.00047417056075128703	0.0
GCF_000149385.1_ASM14938v1_genomic.fna	S2_003_000R2	S2_003_000R2	0.0001232489780851382	0.0
GCF_000149425.1_ASM14942v1_genomic.fna	S2_003_000R2	S2_003_000R2	0.00021794250945857068	0.0
GCF_000149555.1_ASM14955v1_genomic.fna	S2_003_000R2	S2_003_000R2	0.001237829381128612	0.0
GCF_000149585.1_ASM14958v1_genomic.fna	S2_003_000R2	S2_003_000R2	0.0005880603176608068	0.0
GCF_000149615.1_ASM14961v1_genomic.fna	S2_003_000R2	S2_003_000R2	0.0011575965989945108	0.0
GCF_000149645.1_ASM14964v1_genomic.fna	S2_003_000R2	S2_003_000R2	0.4693316774114411	0.009120612053811615
GCF_000149685.1_ASM14968v1_genomic.fna	S2_003_000R2	S2_003_000R2	0.0011675376876406356	0.0
GCF_000149845.2_SJ5_genomic.fna	S2_003_000R2	S2_003_000R2	0.00025620289310103656	0.0
GCF_000149925.1_ASM14992v1_genomic.fna	S2_003_000R2	S2_003_000R2	0.00029059448104768864	0.0
GCF_000149955.1_ASM14995v2_genomic.fna	S2_003_000R2	S2_003_000R2	0.001602799025603722	0.0
GCF_000149985.1_ASM14998v1_genomic.fna	S2_003_000R2	S2_003_000R2	0.00023733699077030534	0.0
GCF_000150035.1_ASM15003v1_genomic.fna	S2_003_000R2	S2_003_000R2	0.0001575757716177575	0.0
GCF_000150505.1_SO6_genomic.fna	S2_003_000R2	S2_003_000R2	0.0001590005838683024	0.0
GCF_000150675.1_ASM15067v2_genomic.fna	S2_003_000R2	S2_003_000R2	0.0016506954918778947	0.0
GCF_000150705.2_Paracocci_br_Pb01_V2_genomic.fna	S2_003_000R2	S2_003_000R2	0.0016820229266002794	0.0
GCF_000150735.1_Paracocci_br_Pb18_V2_genomic.fna	S2_003_000R2	S2_003_000R2	0.000802888302628091	0.0
GCF_000150825.1_ASM15082v1_genomic.fna	S2_003_000R2	S2_003_000R2	0.0013193185598339384	0.0
GCF_000150975.2_MS_CBS118893_genomic.fna	S2_003_000R2	S2_003_000R2	0.0005067273402735245	0.0
GCF_000151125.1_ASM15112v2_genomic.fna	S2_003_000R2	S2_003_000R2	0.00044740264648922615	0.0
GCF_000151145.1_ASM15114v1_genomic.fna	S2_003_000R2	S2_003_000R2	0.00031311118543963053	0.0
GCF_000151335.1_JCVI-cpa1-1.0_genomic.fna	S2_003_000R2	S2_003_000R2	0.000543562805024408	0.0
GCF_000151355.1_v2.0_genomic.fna	S2_003_000R2	S2_003_000R2	0.14327782238666056	0.0009981379699221804
GCF_000151425.1_ASM15142v1_genomic.fna	S2_003_000R2	S2_003_000R2	0.0007287060153937769	0.0
GCF_000151505.1_ASM15150v1_genomic.fna	S2_003_000R2	S2_003_000R2	0.00035904670815586567	0.0
GCF_000151645.1_ASM15164v1_genomic.fna	S2_003_000R2	S2_003_000R2	0.00018691988300645988	0.0
GCF_000166005.1_PyrTer_1.0_genomic.fna	S2_003_000R2	S2_003_000R2	0.000392470015262034	0.0
GCF_000167675.1_v2.0_genomic.fna	S2_003_000R2	S2_003_000R2	0.0018729750731778054	0.0
GCF_000170995.1_TRIVI_v2.0_genomic.fna	S2_003_000R2	S2_003_000R2	0.0008770012792052701	0.0
GCF_000171015.1_TRIAT_v2.0_genomic.fna	S2_003_000R2	S2_003_000R2	0.0016697973951949087	0.0
GCF_000181695.1_ASM18169v1_genomic.fna	S2_003_000R2	S2_003_000R2	0.04899309520146977	0.00020964224851693182
GCF_000182565.1_S_punctatus_V1_genomic.fna	S2_003_000R2	S2_003_000R2	0.0003832993688811356	0.0
GCF_000182805.1_ASM18280v1_genomic.fna	S2_003_000R2	S2_003_000R2	1.1961213069687844	0.014451201459881748
GCF_000182895.1_CC3_genomic.fna	S2_003_000R2	S2_003_000R2	0.0002651452686862145	0.0
GCF_000182925.2_NC12_genomic.fna	S2_003_000R2	S2_003_000R2	0.0006357215633606406	0.0
GCF_000182965.3_ASM18296v3_genomic.fna	S2_003_000R2	S2_003_000R2	0.0004937942258119037	0.0
GCF_000182985.1_ASM18298v1_genomic.fna	S2_003_000R2	S2_003_000R2	0.0009561018592484508	0.0
GCF_000184105.1_Geom_destructans_V1_genomic.fna	S2_003_000R2	S2_003_000R2	0.028278144745742837	0.0012003935351081216
GCF_000184455.1_ASM18445v1_genomic.fna	S2_003_000R2	S2_003_000R2	0.00025853628546359343	0.0
GCF_000185945.1_ASM18594v1_genomic.fna	S2_003_000R2	S2_003_000R2	0.0003523642213558164	0.0
GCF_000187245.1_Hansenula_2_genomic.fna	S2_003_000R2	S2_003_000R2	0.0003126716065386239	0.0
GCF_000187405.1_MetAcr_May2010_genomic.fna	S2_003_000R2	S2_003_000R2	0.0006012250062648506	0.0
GCF_000187425.2_MAA_2.0_genomic.fna	S2_003_000R2	S2_003_000R2	0.000444078277736168	0.0
GCF_000192795.1_Vavr_culi_floridensis_V1_genomic.fna	S2_003_000R2	S2_003_000R2	0.00018895877858802758	0.0
GCF_000203795.1_v1.0_genomic.fna	S2_003_000R2	S2_003_000R2	0.0004945191011290482	0.0
GCF_000204055.1_v1.0_genomic.fna	S2_003_000R2	S2_003_000R2	0.00011661375802010083	0.0
GCF_000209165.1_ASM20916v1_genomic.fna	S2_003_000R2	S2_003_000R2	0.00013477753220787091	0.0
GCF_000209485.1_ASM20948v1_genomic.fna	S2_003_000R2	S2_003_000R2	1.707674857501338	0.010309427886585414
GCF_000213175.1_v2.0_genomic.fna	S2_003_000R2	S2_003_000R2	0.0004873245726489885	0.0
GCF_000218685.1_v1.0_genomic.fna	S2_003_000R2	S2_003_000R2	0.00012967343005563	0.0
GCF_000219625.1_MYCGR_v2.0_genomic.fna	S2_003_000R2	S2_003_000R2	0.0006321863458455674	0.0
GCF_000221225.1_CTHT_3.0_genomic.fna	S2_003_000R2	S2_003_000R2	0.0010001272472791008	0.0
GCF_000223465.1_Candida_tenuis_v1.0_genomic.fna	S2_003_000R2	S2_003_000R2	0.00019364607031697068	0.0
GCF_000223485.1_Spathaspora_passalidarum_v2.0_genomic.fna	S2_003_000R2	S2_003_000R2	0.0002105000121756027	0.0
GCF_000225545.1_AOL24927_1.0_genomic.fna	S2_003_000R2	S2_003_000R2	0.0006058913384927228	0.0
GCF_000225605.1_CmilitarisCM01_v01_genomic.fna	S2_003_000R2	S2_003_000R2	0.002411352430838445	0.00011153264950193965
GCF_000226095.1_ASM22609v1_genomic.fna	S2_003_000R2	S2_003_000R2	0.002587245693653989	0.0
GCF_000226115.1_ASM22611v1_genomic.fna	S2_003_000R2	S2_003_000R2	0.004122026245158248	0.0
GCF_000226395.1_PenChr_Nov2007_genomic.fna	S2_003_000R2	S2_003_000R2	0.0021599617797254107	4.928044498876372e-05
GCF_000226545.1_ASM22654v1_genomic.fna	S2_003_000R2	S2_003_000R2	0.0006893343434269536	0.0
GCF_000227115.2_ASM22711v2_genomic.fna	S2_003_000R2	S2_003_000R2	0.00010256202513679461	0.0
GCF_000230375.1_ASM23037v1_genomic.fna	S2_003_000R2	S2_003_000R2	0.0014655746123862009	0.0
GCF_000230625.1_Exop_derm_V1_genomic.fna	S2_003_000R2	S2_003_000R2	0.0036863781675745173	0.000985867600832202
GCF_000231115.1_Vitt_corn_V1_genomic.fna	S2_003_000R2	S2_003_000R2	7.195732026851584e-05	0.0
GCF_000235365.1_ASM23536v1_genomic.fna	S2_003_000R2	S2_003_000R2	0.00014348486528256493	0.0
GCF_000236905.1_ASM23690v1_genomic.fna	S2_003_000R2	S2_003_000R2	7.634656671401815e-05	0.0
GCF_000237345.1_ASM23734v1_genomic.fna	S2_003_000R2	S2_003_000R2	0.00014427081183995168	0.0
GCF_000240135.3_ASM24013v3_genomic.fna	S2_003_000R2	S2_003_000R2	0.0009513784693781998	0.0
GCF_000243375.1_ASM24337v1_genomic.fna	S2_003_000R2	S2_003_000R2	7.523394700476472e-05	0.0
GCF_000250985.1_Nema_parisii_ERTm1_V3_genomic.fna	S2_003_000R2	S2_003_000R2	0.00022718383551778695	0.0
GCF_000263375.1_Wallemia_sebi_v1.0_genomic.fna	S2_003_000R2	S2_003_000R2	0.00023558043299707216	0.0
GCF_000264905.1_Stehi1_genomic.fna	S2_003_000R2	S2_003_000R2	0.0003504960039773284	0.0
GCF_000264995.1_Punctularia_strigosozonata_v1.0_genomic.fna	S2_003_000R2	S2_003_000R2	0.0010353274756356107	0.0
GCF_000265015.1_Auricularia_subglabra_SS-5_V1.0_genomic.fna	S2_003_000R2	S2_003_000R2	0.001410498759733723	0.0
GCF_000271585.1_Trametes_versicolor_v1.0_genomic.fna	S2_003_000R2	S2_003_000R2	0.0009343597027531003	0.0
GCF_000271605.1_Fomme1_genomic.fna	S2_003_000R2	S2_003_000R2	8.759710984012023e-05	0.0
GCF_000271625.1_Conpu1_genomic.fna	S2_003_000R2	S2_003_000R2	0.0007238141930059347	0.0
GCF_000271645.1_Treme1_genomic.fna	S2_003_000R2	S2_003_000R2	0.00019377373239079341	0.0
GCF_000275845.1_Dichomitus_squalens_v1.0_genomic.fna	S2_003_000R2	S2_003_000R2	0.000668039644964739	0.0
GCF_000277815.2_ASM27781v3_genomic.fna	S2_003_000R2	S2_003_000R2	0.0001026901336895546	0.0
GCF_000280035.1_ASM28003v2_genomic.fna	S2_003_000R2	S2_003_000R2	0.00021140659034236224	0.0
GCF_000280675.1_ASM28067v1_genomic.fna	S2_003_000R2	S2_003_000R2	0.003842748875490188	3.234633103876176e-05
GCF_000281105.1_Coni_apol_CBS100218_V1_genomic.fna	S2_003_000R2	S2_003_000R2	0.0008395278237587212	0.0
GCF_000293215.1_Trichosporon_asahii_1_genomic.fna	S2_003_000R2	S2_003_000R2	0.0021201076058082555	0.0
GCF_000298775.1_ASM29877v1_genomic.fna	S2_003_000R2	S2_003_000R2	0.0013264387132235172	0.0
GCF_000300555.1_Agabi_varbur_1_genomic.fna	S2_003_000R2	S2_003_000R2	0.00012761997832122702	0.0
GCF_000300575.1_Agabi_varbisH97_2_genomic.fna	S2_003_000R2	S2_003_000R2	0.00022179997879852466	0.0
GCF_000300595.1_Phanerochaete_carnosa_HHB-10118-Sp_v1.0_genomic.fna	S2_003_000R2	S2_003_000R2	0.0005044968362069479	0.0
GCF_000303195.2_FP7_genomic.fna	S2_003_000R2	S2_003_000R2	0.0007254804343863764	4.038053556490652e-05
GCF_000304475.1_Ka_CBS2517_genomic.fna	S2_003_000R2	S2_003_000R2	0.00023892008546163839	0.0
GCF_000313485.1_ASM31348v1_genomic.fna	S2_003_000R2	S2_003_000R2	0.5682758335999807	0.0001394867491361632
GCF_000313525.1_ASM31352v1_genomic.fna	S2_003_000R2	S2_003_000R2	0.00044816275007585966	0.0
GCF_000315645.1_PdigPd1_v1_genomic.fna	S2_003_000R2	S2_003_000R2	0.00020413745413178303	0.0
GCF_000315875.1_ASM31587v1_genomic.fna	S2_003_000R2	S2_003_000R2	0.00033792009590343175	0.0
GCF_000315915.1_ASM31591v1_genomic.fna	S2_003_000R2	S2_003_000R2	0.0005678605679586559	0.0
GCF_000319635.1_Colletotrichum_gloeosporioides_Nara_gc-5_genomic.fna	S2_003_000R2	S2_003_000R2	0.0007381136268770363	0.0
GCF_000320565.1_Septoria_musiva_SO2202_v1.0_genomic.fna	S2_003_000R2	S2_003_000R2	0.000606606347763225	0.0
GCF_000320585.1_Heterobasidion_irregulare_v2.0_genomic.fna	S2_003_000R2	S2_003_000R2	0.0010479502104712316	0.0
GCF_000320785.1_RHOziaDV1.0_genomic.fna	S2_003_000R2	S2_003_000R2	0.0019666092792394287	0.0
GCF_000328475.2_Umaydis521_2.0_genomic.fna	S2_003_000R2	S2_003_000R2	0.001934379239269265	0.0
GCF_000338955.1_Bauco1_genomic.fna	S2_003_000R2	S2_003_000R2	0.0004968129817577743	0.0
GCF_000338995.1_Cocsa1_genomic.fna	S2_003_000R2	S2_003_000R2	0.00021168585685320425	0.0
GCF_000340215.1_Mycfi2_genomic.fna	S2_003_000R2	S2_003_000R2	0.00024171173350967084	0.0
GCF_000344685.1_Glotr1_1_genomic.fna	S2_003_000R2	S2_003_000R2	0.0005908679072225744	0.0
GCF_000349005.2_Pneumo_murina_B123_V4_genomic.fna	S2_003_000R2	S2_003_000R2	0.0027280962888912024	0.0
GCF_000349305.1_ASM34930v2_genomic.fna	S2_003_000R2	S2_003_000R2	0.005894194406057403	0.0
GCF_000349385.1_UCREL1V03_genomic.fna	S2_003_000R2	S2_003_000R2	0.0010939709663508666	0.0
GCF_000354255.1_CocheC4_1_genomic.fna	S2_003_000R2	S2_003_000R2	0.0002808889760254184	0.0
GCF_000359705.1_Setospaeria_trucica_Et28A_v1.0_genomic.fna	S2_003_000R2	S2_003_000R2	0.000862830022496402	0.0
GCF_000365145.1_Phia_euro_CBS_101466_V1_genomic.fna	S2_003_000R2	S2_003_000R2	0.0007311161694103981	0.0
GCF_000365165.1_Clad_carr_CBS_160_54_V1_genomic.fna	S2_003_000R2	S2_003_000R2	0.0005742791988896182	0.0
GCF_000385595.1_UCRNP2V3_genomic.fna	S2_003_000R2	S2_003_000R2	0.0028257875788392354	0.0
GCF_000392275.1_UCRPA7V03_genomic.fna	S2_003_000R2	S2_003_000R2	0.0008549780704697433	0.0
GCF_000400465.1_Wallemia_ichthyophaga_version_1.0_genomic.fna	S2_003_000R2	S2_003_000R2	0.0004310694525226313	0.0
GCF_000403515.1_ASM40351v1_genomic.fna	S2_003_000R2	S2_003_000R2	0.001009302205537968	0.0
GCF_000409485.1_GLAREA_genomic.fna	S2_003_000R2	S2_003_000R2	0.00020191586205060253	0.0
GCF_000417875.1_Pflocc_1.0_genomic.fna	S2_003_000R2	S2_003_000R2	0.006290548534286932	0.0
GCF_000441935.1_MHA_v2_genomic.fna	S2_003_000R2	S2_003_000R2	0.00042115313397376086	0.0
GCF_000464535.1_EPUS_genomic.fna	S2_003_000R2	S2_003_000R2	0.0009652838731902363	0.0
GCF_000488995.1_M_roreri_MCA_2997_v1_genomic.fna	S2_003_000R2	S2_003_000R2	0.0001771758109382479	0.0
GCF_000497045.1_PSEUBRA1_genomic.fna	S2_003_000R2	S2_003_000R2	0.0018685298417520574	0.0
GCF_000507465.1_Kwon_mang_CBS8507_V2_genomic.fna	S2_003_000R2	S2_003_000R2	0.00014289886901553515	0.0
GCF_000512565.1_Cryp_deje_CBS10117_V1_genomic.fna	S2_003_000R2	S2_003_000R2	0.00035369941119062996	0.0
GCF_000512585.1_Cryp_best_CBS10118_V1_genomic.fna	S2_003_000R2	S2_003_000R2	0.00013763611432347054	0.0
GCF_000512605.1_Cryp_pinu_CBS10737_V1_genomic.fna	S2_003_000R2	S2_003_000R2	0.00023313903623981352	0.0
GCF_000516985.1_PFICI_genomic.fna	S2_003_000R2	S2_003_000R2	0.0007995816124783152	0.0
GCF_000523435.1_Cochliobolus_carbonum_v1.0_genomic.fna	S2_003_000R2	S2_003_000R2	0.00011092961172748977	0.0
GCF_000523455.1_Cochliobolus_miyabeanus_v1.0_genomic.fna	S2_003_000R2	S2_003_000R2	0.00027280484465053465	0.0
GCF_000527765.1_Cochliobolus_victoriae_v1.0_genomic.fna	S2_003_000R2	S2_003_000R2	0.0002676540284179737	0.0
GCF_000582985.1_CFIO01_genomic.fna	S2_003_000R2	S2_003_000R2	0.0008281556765215187	0.0
GCF_000585515.1_Clad_yegr_CBS_114405_V1_genomic.fna	S2_003_000R2	S2_003_000R2	0.0007583975179671453	0.0
GCF_000585535.1_Clad_psam_CBS_110553_V1_genomic.fna	S2_003_000R2	S2_003_000R2	0.004355458570694103	0.0
GCF_000585565.1_Capr_epim_CBS_606_96_V1_genomic.fna	S2_003_000R2	S2_003_000R2	0.0014847634297113727	3.880283996635749e-05
GCF_000585585.1_Capr_coro_CBS_617_96_V1_genomic.fna	S2_003_000R2	S2_003_000R2	0.0009228791519773641	0.0
GCF_000708205.1_Mixia_osmundae_v1.0_genomic.fna	S2_003_000R2	S2_003_000R2	0.00043247080491764714	0.0
GCF_000709125.1_Exop_aqua_CBS_119918_V1_genomic.fna	S2_003_000R2	S2_003_000R2	0.004736874274032754	0.0002128373214128395
GCF_000711695.1_Tilletiaria_anomala_UBC_951_v1.0_genomic.fna	S2_003_000R2	S2_003_000R2	0.0014650048839794248	0.0
GCF_000721755.1_Aureobasidium_pullulans_var._subglaciale_EXF-2481_v1.0_genomic.fna	S2_003_000R2	S2_003_000R2	0.0002823589638309	0.0
GCF_000721765.1_Aureobasidium_pullulans_var._namibiae_CBS_147.97_v1.0_genomic.fna	S2_003_000R2	S2_003_000R2	0.0004228496093827576	0.0
GCF_000732125.1_ScApio1.0_genomic.fna	S2_003_000R2	S2_003_000R2	0.0007053588405074284	0.0
GCF_000747765.1_ASM74776v1_genomic.fna	S2_003_000R2	S2_003_000R2	0.033360249315852804	6.432212076381552e-05
GCF_000760515.1_UGP1.0_genomic.fna	S2_003_000R2	S2_003_000R2	0.0029740521440727173	0.0011754564828305475
GCF_000769745.1_ASM76974v1_genomic.fna	S2_003_000R2	S2_003_000R2	0.00028229102639481813	0.0
GCF_000803265.1_ASM80326v1_genomic.fna	S2_003_000R2	S2_003_000R2	0.0	0.0
GCF_000814945.1_MAJ_1.0_genomic.fna	S2_003_000R2	S2_003_000R2	0.0005579834511538444	0.0
GCF_000814965.1_MBR_1.0_genomic.fna	S2_003_000R2	S2_003_000R2	0.0011385199645412474	0.0
GCF_000835455.1_Fons_pedr_CBS_271_37_V1_genomic.fna	S2_003_000R2	S2_003_000R2	0.0010332296689890249	3.061499823574586e-05
GCF_000835475.1_Clad_bant_CBS_173_52_V1_genomic.fna	S2_003_000R2	S2_003_000R2	0.0006737617799547265	0.0
GCF_000835495.1_Clad_immu_CBS83496_V1_genomic.fna	S2_003_000R2	S2_003_000R2	0.0008759519127869404	0.0
GCF_000835505.1_Exop_xeno_CBS118157_V1_genomic.fna	S2_003_000R2	S2_003_000R2	0.00688794915327634	0.00028128598066087243
GCF_000835515.1_Exop_olig_CBS72588_V1_genomic.fna	S2_003_000R2	S2_003_000R2	0.000825745331909256	0.0
GCF_000835555.1_Rhin_mack_CBS_650_93_V1_genomic.fna	S2_003_000R2	S2_003_000R2	0.0005447225233907871	0.0
GCF_000836115.1_Exop_spin_CBS89968_V1_genomic.fna	S2_003_000R2	S2_003_000R2	0.0016440401747076757	0.0
GCF_000836275.1_Exop_meso_CBS40295_V1_genomic.fna	S2_003_000R2	S2_003_000R2	0.0013744430115704789	0.0
GCF_000836295.1_O_gall_CBS43764_genomic.fna	S2_003_000R2	S2_003_000R2	0.000680309846906287	0.0
GCF_000836435.1_Fons_mult_CBS_102226_V1_genomic.fna	S2_003_000R2	S2_003_000R2	0.0004632037928578209	0.0
GCF_000961545.1_S_schenckii_v1_genomic.fna	S2_003_000R2	S2_003_000R2	0.0031747976832691466	0.0
GCF_000968595.1_ASM96859v1_genomic.fna	S2_003_000R2	S2_003_000R2	0.0011828324065389668	0.0
GCF_001027345.1_Triol1_genomic.fna	S2_003_000R2	S2_003_000R2	0.006469995953731172	0.0
GCF_001189475.1_ASM118947v1_genomic.fna	S2_003_000R2	S2_003_000R2	0.003302376883216363	0.00015265510674936393
GCF_001204775.1_ASM120477v1_genomic.fna	S2_003_000R2	S2_003_000R2	0.0005502751431611373	3.223679974303535e-05
GCF_001278385.1_MalaPachy_genomic.fna	S2_003_000R2	S2_003_000R2	0.0019149925257476454	0.0
GCF_001298625.1_SEUB3.0_genomic.fna	S2_003_000R2	S2_003_000R2	0.00020691513581741123	0.0
GCF_001299255.1_ASM129925v1_genomic.fna	S2_003_000R2	S2_003_000R2	0.0012832213929590446	0.00012834431714121183
GCF_001329695.1_Rhoba1_1_genomic.fna	S2_003_000R2	S2_003_000R2	0.009204765033288764	0.0
GCF_001447935.1_debFab1.0_genomic.fna	S2_003_000R2	S2_003_000R2	0.0005236984336532142	0.0002049411324117136
GCF_001477535.1_Pneu_jiro_RU7_V2_genomic.fna	S2_003_000R2	S2_003_000R2	0.0008675233199622687	0.0
GCF_001477545.1_Pneu_cari_B80_V3_genomic.fna	S2_003_000R2	S2_003_000R2	0.0006489072051056612	0.0
GCF_001481775.1_ASM148177v1_genomic.fna	S2_003_000R2	S2_003_000R2	0.000742967702617946	0.0
GCF_001500285.1_Phisc1_genomic.fna	S2_003_000R2	S2_003_000R2	0.0003406355769018892	0.0
GCF_001548555.1_ASM154855v1_genomic.fna	S2_003_000R2	S2_003_000R2	0.00010366395244932404	0.0
GCF_001619985.1_Xylona_heveae_TC161_v1.0_genomic.fna	S2_003_000R2	S2_003_000R2	0.0005178110247848169	0.0
GCF_001636725.1_ISF_1.0_genomic.fna	S2_003_000R2	S2_003_000R2	0.002485965910132729	0.0
GCF_001638985.1_Phybl2_genomic.fna	S2_003_000R2	S2_003_000R2	0.0005680245303009593	0.0
GCF_001640025.1_ASM164002v2_genomic.fna	S2_003_000R2	S2_003_000R2	0.0002031152965399356	0.0
GCF_001642045.1_Parsp1_genomic.fna	S2_003_000R2	S2_003_000R2	0.0006192099921734657	0.0
GCF_001642055.1_Altal1_genomic.fna	S2_003_000R2	S2_003_000R2	0.0004135368023736532	0.0
GCF_001651985.1_ASM165198v1_genomic.fna	S2_003_000R2	S2_003_000R2	0.00847138367055922	0.0007426044251499547
GCF_001653235.1_ASM165323v1_genomic.fna	S2_003_000R2	S2_003_000R2	0.0005880793988413454	0.0
GCF_001653265.1_ASM165326v1_genomic.fna	S2_003_000R2	S2_003_000R2	0.563658212887685	0.0
GCF_001661235.1_Picme2_genomic.fna	S2_003_000R2	S2_003_000R2	0.0006189106513039463	0.0
GCF_001661255.1_Wican1_genomic.fna	S2_003_000R2	S2_003_000R2	0.0002697236717145146	0.0
GCF_001661265.1_Saico1_genomic.fna	S2_003_000R2	S2_003_000R2	0.00048255321484875764	0.0
GCF_001661335.1_Babin1_genomic.fna	S2_003_000R2	S2_003_000R2	0.0002354737682354371	0.0
GCF_001661345.1_Ascru1_genomic.fna	S2_003_000R2	S2_003_000R2	0.0003831035629688715	0.0
GCF_001661395.1_Hypbu1_genomic.fna	S2_003_000R2	S2_003_000R2	0.0008203090998951068	0.0
GCF_001661405.1_Cybja1_genomic.fna	S2_003_000R2	S2_003_000R2	0.0006305589428513378	0.0
GCF_001661415.1_Canta1_genomic.fna	S2_003_000R2	S2_003_000R2	0.0003784635195982036	0.0
GCF_001662655.1_ASM166265v1_genomic.fna	S2_003_000R2	S2_003_000R2	0.006601848041959173	0.00011095330496357629
GCF_001664035.1_Metbi1_genomic.fna	S2_003_000R2	S2_003_000R2	0.0011594059570595276	0.0
GCF_001664045.1_Hanpo2_genomic.fna	S2_003_000R2	S2_003_000R2	0.0004637927270891742	0.0
GCF_001672515.1_ASM167251v1_genomic.fna	S2_003_000R2	S2_003_000R2	0.0022683113093291104	0.0
GCF_001720155.1_Tsuc_wing_CBS7118_V1_genomic.fna	S2_003_000R2	S2_003_000R2	0.0004168542707916088	0.0
GCF_001720205.1_Cryp_amyl_CBS6039_V3_genomic.fna	S2_003_000R2	S2_003_000R2	0.0008333858964968445	0.0
GCF_001883845.1_ASM188384v1_genomic.fna	S2_003_000R2	S2_003_000R2	0.01956043550922068	0.00034782405882065266
GCF_001890905.1_Aspac1_genomic.fna	S2_003_000R2	S2_003_000R2	0.001119481440116412	1.837715650003413e-05
GCF_001907595.1_ASM190759v1_genomic.fna	S2_003_000R2	S2_003_000R2	0.0003559371949995596	0.0
GCF_001983325.1_ASM198332v1_genomic.fna	S2_003_000R2	S2_003_000R2	0.0013265366023400345	0.0
GCF_002102565.1_Kocim1_genomic.fna	S2_003_000R2	S2_003_000R2	0.00020521108986504012	0.0
GCF_002105155.1_Lobtra1_genomic.fna	S2_003_000R2	S2_003_000R2	0.0030250110190923798	0.0
S2_005_001R2_Rhabditida.fa	S2_003_000R2	S2_003_000R2	1.7879426052754157	0.9769597975646978
S2_005_001R2_Verruconis_gallopava.fa	S2_003_000R2	S2_003_000R2	0.3744259581065548	0.009263225444498178
S2_005_002R2_Diptera.fa	S2_003_000R2	S2_003_000R2	0.0020339841250471987	0.0002270089417442187
S2_009_000R2_Exophiala_mesophila.fa	S2_003_000R2	S2_003_000R2	4.771677682908668	0.9861918790236852
S2_018_000R1_Malassezia_globosa.fa	S2_003_000R2	S2_003_000R2	0.04429288477458145	0.0
C_parapsilosis_CDC317_current_chromosomes.fasta	S2_003_000R3	S2_003_000R3	0.009554803059421923	0.0
GCF_000001985.1_JCVI-PMFA1-2.0_genomic.fna	S2_003_000R3	S2_003_000R3	0.001338426584540878	3.2223305060263346e-05
GCF_000002495.2_MG8_genomic.fna	S2_003_000R3	S2_003_000R3	0.0012828272524439946	0.0
GCF_000002515.2_ASM251v1_genomic.fna	S2_003_000R3	S2_003_000R3	0.0006947753038903122	0.0
GCF_000002525.2_ASM252v1_genomic.fna	S2_003_000R3	S2_003_000R3	0.001403836299700203	0.0
GCF_000002545.3_ASM254v2_genomic.fna	S2_003_000R3	S2_003_000R3	0.0011298944393347938	0.0
GCF_000002655.1_ASM265v1_genomic.fna	S2_003_000R3	S2_003_000R3	0.0008137722299960407	0.0
GCF_000002715.2_ASM271v1_genomic.fna	S2_003_000R3	S2_003_000R3	0.0012892362197791404	0.0
GCF_000002855.3_ASM285v2_genomic.fna	S2_003_000R3	S2_003_000R3	0.002226248396968936	0.0
GCF_000002945.1_ASM294v2_genomic.fna	S2_003_000R3	S2_003_000R3	0.001084129638905618	0.0
GCF_000003125.1_JCVI-TSTA1-3.0_genomic.fna	S2_003_000R3	S2_003_000R3	0.0003228396408025536	0.0
GCF_000003515.1_ASM351v2_genomic.fna	S2_003_000R3	S2_003_000R3	0.00029888742319932336	5.396036409912277e-05
GCF_000003835.1_ASM383v1_genomic.fna	S2_003_000R3	S2_003_000R3	0.002445304043981573	0.0
GCF_000003855.2_ASM385v2_genomic.fna	S2_003_000R3	S2_003_000R3	0.002264805789641955	0.0
GCF_000004155.1_SCY4_genomic.fna	S2_003_000R3	S2_003_000R3	0.0013992212043448054	0.0
GCF_000006255.1_Postia_placenta_V1.0_genomic.fna	S2_003_000R3	S2_003_000R3	0.000247112093299096	0.0
GCF_000006275.2_JCVI-afl1-v2.0_genomic.fna	S2_003_000R3	S2_003_000R3	0.002361768067651109	0.00020467661257847969
GCF_000006335.2_ASM633v2_genomic.fna	S2_003_000R3	S2_003_000R3	0.005300478170439802	0.0
GCF_000006445.2_ASM644v2_genomic.fna	S2_003_000R3	S2_003_000R3	0.004625271491882907	0.0
GCF_000026365.1_ASM2636v1_genomic.fna	S2_003_000R3	S2_003_000R3	0.0010806908399545912	0.0
GCF_000026945.1_ASM2694v1_genomic.fna	S2_003_000R3	S2_003_000R3	0.004145766376151954	0.0
GCF_000027005.1_ASM2700v1_genomic.fna	S2_003_000R3	S2_003_000R3	0.00015756580296511278	0.0
GCF_000091025.4_ASM9102v4_genomic.fna	S2_003_000R3	S2_003_000R3	0.0005732745628178968	0.0
GCF_000091045.1_ASM9104v1_genomic.fna	S2_003_000R3	S2_003_000R3	0.00012703757657626352	0.0
GCF_000091225.1_ASM9122v1_genomic.fna	S2_003_000R3	S2_003_000R3	0.0005039245747479799	0.0
GCF_000142805.1_ASM14280v1_genomic.fna	S2_003_000R3	S2_003_000R3	0.0007545375277762758	0.0
GCF_000143105.1_Sanger-454-IlluminaPA_2.0_genomic.fna	S2_003_000R3	S2_003_000R3	0.006787979555350832	0.00020087933123192638
GCF_000143185.1_v1.0_genomic.fna	S2_003_000R3	S2_003_000R3	0.0006012719704518675	0.0
GCF_000143365.1_ASM14336v1_genomic.fna	S2_003_000R3	S2_003_000R3	0.003457690868207153	0.0
GCF_000143535.1_BotFuc_Aug2005_genomic.fna	S2_003_000R3	S2_003_000R3	0.003694125241964803	2.5711319203571414e-05
GCF_000143565.1_V1.0_genomic.fna	S2_003_000R3	S2_003_000R3	0.002791971897043293	0.0
GCF_000145635.1_Gae_graminis_V2_genomic.fna	S2_003_000R3	S2_003_000R3	0.001681052544806942	1.3251489695915781e-05
GCF_000146045.2_R64_genomic.fna	S2_003_000R3	S2_003_000R3	0.01856278319550584	0.0
GCF_000146465.1_ASM14646v1_genomic.fna	S2_003_000R3	S2_003_000R3	0.0	0.0
GCF_000146915.1_ASM14691v2_genomic.fna	S2_003_000R3	S2_003_000R3	0.0019121067033209848	0.0
GCF_000146945.2_ASM14694v2_genomic.fna	S2_003_000R3	S2_003_000R3	0.0019206829664836188	0.0
GCF_000149035.1_C_graminicola_M1_001_V1_genomic.fna	S2_003_000R3	S2_003_000R3	0.0015990335043124886	0.0
GCF_000149205.1_ASM14920v1_genomic.fna	S2_003_000R3	S2_003_000R3	0.0007970933191176911	0.0
GCF_000149245.1_CNA3_genomic.fna	S2_003_000R3	S2_003_000R3	0.001397210230093795	0.0
GCF_000149335.2_ASM14933v2_genomic.fna	S2_003_000R3	S2_003_000R3	0.0018317470635789148	0.0
GCF_000149385.1_ASM14938v1_genomic.fna	S2_003_000R3	S2_003_000R3	0.0003734935950052645	0.0
GCF_000149425.1_ASM14942v1_genomic.fna	S2_003_000R3	S2_003_000R3	0.0015055716546933193	0.0
GCF_000149555.1_ASM14955v1_genomic.fna	S2_003_000R3	S2_003_000R3	0.0004326432311463228	0.0
GCF_000149585.1_ASM14958v1_genomic.fna	S2_003_000R3	S2_003_000R3	0.003992043215074534	0.0
GCF_000149615.1_ASM14961v1_genomic.fna	S2_003_000R3	S2_003_000R3	0.0006692856039952565	0.0
GCF_000149645.1_ASM14964v1_genomic.fna	S2_003_000R3	S2_003_000R3	0.06689711929332615	0.008828449792771594
GCF_000149685.1_ASM14968v1_genomic.fna	S2_003_000R3	S2_003_000R3	0.012802650805877712	0.0
GCF_000149845.2_SJ5_genomic.fna	S2_003_000R3	S2_003_000R3	0.0016749901347924009	0.0
GCF_000149925.1_ASM14992v1_genomic.fna	S2_003_000R3	S2_003_000R3	0.0018320559346621948	0.0
GCF_000149955.1_ASM14995v2_genomic.fna	S2_003_000R3	S2_003_000R3	0.0014256846513950347	0.0
GCF_000149985.1_ASM14998v1_genomic.fna	S2_003_000R3	S2_003_000R3	0.0006930192000966381	0.0
GCF_000150035.1_ASM15003v1_genomic.fna	S2_003_000R3	S2_003_000R3	0.0009895921460434571	0.0
GCF_000150505.1_SO6_genomic.fna	S2_003_000R3	S2_003_000R3	0.00238817510685701	0.0
GCF_000150675.1_ASM15067v2_genomic.fna	S2_003_000R3	S2_003_000R3	0.002455984314486198	0.0
GCF_000150705.2_Paracocci_br_Pb01_V2_genomic.fna	S2_003_000R3	S2_003_000R3	0.004648724419630795	0.0
GCF_000150735.1_Paracocci_br_Pb18_V2_genomic.fna	S2_003_000R3	S2_003_000R3	0.005271707320981793	0.0
GCF_000150825.1_ASM15082v1_genomic.fna	S2_003_000R3	S2_003_000R3	0.0010075115750278094	0.0
GCF_000150975.2_MS_CBS118893_genomic.fna	S2_003_000R3	S2_003_000R3	0.0003369494239275808	0.0
GCF_000151125.1_ASM15112v2_genomic.fna	S2_003_000R3	S2_003_000R3	0.0021911576050568393	0.0
GCF_000151145.1_ASM15114v1_genomic.fna	S2_003_000R3	S2_003_000R3	0.0005077189785312708	0.0
GCF_000151335.1_JCVI-cpa1-1.0_genomic.fna	S2_003_000R3	S2_003_000R3	0.0023223439971226147	0.0
GCF_000151355.1_v2.0_genomic.fna	S2_003_000R3	S2_003_000R3	0.0010986286858312823	0.0
GCF_000151425.1_ASM15142v1_genomic.fna	S2_003_000R3	S2_003_000R3	0.006131878166248728	0.0
GCF_000151505.1_ASM15150v1_genomic.fna	S2_003_000R3	S2_003_000R3	0.0008976452341197252	0.0
GCF_000151645.1_ASM15164v1_genomic.fna	S2_003_000R3	S2_003_000R3	0.0008802134418357183	0.0
GCF_000166005.1_PyrTer_1.0_genomic.fna	S2_003_000R3	S2_003_000R3	0.0004410609369200527	0.0
GCF_000167675.1_v2.0_genomic.fna	S2_003_000R3	S2_003_000R3	0.002519184890587603	0.0
GCF_000170995.1_TRIVI_v2.0_genomic.fna	S2_003_000R3	S2_003_000R3	0.0014066858169044627	0.0
GCF_000171015.1_TRIAT_v2.0_genomic.fna	S2_003_000R3	S2_003_000R3	0.0016258763029669595	0.0
GCF_000181695.1_ASM18169v1_genomic.fna	S2_003_000R3	S2_003_000R3	4.224857801560551	0.0007567437714037702
GCF_000182565.1_S_punctatus_V1_genomic.fna	S2_003_000R3	S2_003_000R3	0.002523505738152473	0.00036247811538896337
GCF_000182805.1_ASM18280v1_genomic.fna	S2_003_000R3	S2_003_000R3	0.0709222310680033	0.0075689618652896576
GCF_000182895.1_CC3_genomic.fna	S2_003_000R3	S2_003_000R3	0.0002942415560754287	0.0
GCF_000182925.2_NC12_genomic.fna	S2_003_000R3	S2_003_000R3	0.0026168455849440143	0.0
GCF_000182965.3_ASM18296v3_genomic.fna	S2_003_000R3	S2_003_000R3	0.003646733123913981	0.0
GCF_000182985.1_ASM18298v1_genomic.fna	S2_003_000R3	S2_003_000R3	0.0009114399484289178	0.0
GCF_000184105.1_Geom_destructans_V1_genomic.fna	S2_003_000R3	S2_003_000R3	0.006117634968584097	0.0005149758006672787
GCF_000184455.1_ASM18445v1_genomic.fna	S2_003_000R3	S2_003_000R3	0.001833598611382619	8.763993022859339e-05
GCF_000185945.1_ASM18594v1_genomic.fna	S2_003_000R3	S2_003_000R3	0.0011064418800572089	0.0
GCF_000187245.1_Hansenula_2_genomic.fna	S2_003_000R3	S2_003_000R3	0.000687263511583466	0.0
GCF_000187405.1_MetAcr_May2010_genomic.fna	S2_003_000R3	S2_003_000R3	0.002522081706537429	0.0
GCF_000187425.2_MAA_2.0_genomic.fna	S2_003_000R3	S2_003_000R3	0.0004369210116955695	0.0
GCF_000192795.1_Vavr_culi_floridensis_V1_genomic.fna	S2_003_000R3	S2_003_000R3	0.0003164481803209805	0.0
GCF_000203795.1_v1.0_genomic.fna	S2_003_000R3	S2_003_000R3	0.0012462340224159644	0.0
GCF_000204055.1_v1.0_genomic.fna	S2_003_000R3	S2_003_000R3	0.0005916210645275855	0.0
GCF_000209165.1_ASM20916v1_genomic.fna	S2_003_000R3	S2_003_000R3	0.00011285557922746702	0.0
GCF_000209485.1_ASM20948v1_genomic.fna	S2_003_000R3	S2_003_000R3	0.14722200791662113	0.007688944445336617
GCF_000213175.1_v2.0_genomic.fna	S2_003_000R3	S2_003_000R3	0.0019215908371289848	0.0
GCF_000218685.1_v1.0_genomic.fna	S2_003_000R3	S2_003_000R3	0.0001289407378276067	0.0
GCF_000219625.1_MYCGR_v2.0_genomic.fna	S2_003_000R3	S2_003_000R3	0.0010538399507678364	0.0
GCF_000221225.1_CTHT_3.0_genomic.fna	S2_003_000R3	S2_003_000R3	0.0013980349122187964	0.0
GCF_000223465.1_Candida_tenuis_v1.0_genomic.fna	S2_003_000R3	S2_003_000R3	0.00012611587365835274	0.0
GCF_000223485.1_Spathaspora_passalidarum_v2.0_genomic.fna	S2_003_000R3	S2_003_000R3	0.0011310118062381415	0.0
GCF_000225545.1_AOL24927_1.0_genomic.fna	S2_003_000R3	S2_003_000R3	0.001565510515866	0.0
GCF_000225605.1_CmilitarisCM01_v01_genomic.fna	S2_003_000R3	S2_003_000R3	0.0022561553471615635	0.0
GCF_000226095.1_ASM22609v1_genomic.fna	S2_003_000R3	S2_003_000R3	0.0029835164453966487	0.0
GCF_000226115.1_ASM22611v1_genomic.fna	S2_003_000R3	S2_003_000R3	0.0038449825012050205	0.0
GCF_000226395.1_PenChr_Nov2007_genomic.fna	S2_003_000R3	S2_003_000R3	0.018933613524316783	4.928044498876372e-05
GCF_000226545.1_ASM22654v1_genomic.fna	S2_003_000R3	S2_003_000R3	0.0021220214100138093	0.0
GCF_000227115.2_ASM22711v2_genomic.fna	S2_003_000R3	S2_003_000R3	0.0007943901569977778	0.0
GCF_000230375.1_ASM23037v1_genomic.fna	S2_003_000R3	S2_003_000R3	0.006653025755186986	0.0
GCF_000230625.1_Exop_derm_V1_genomic.fna	S2_003_000R3	S2_003_000R3	0.000895569407729158	0.0
GCF_000231115.1_Vitt_corn_V1_genomic.fna	S2_003_000R3	S2_003_000R3	0.0002711396489079252	0.0
GCF_000235365.1_ASM23536v1_genomic.fna	S2_003_000R3	S2_003_000R3	0.0007008553973845803	0.0
GCF_000236905.1_ASM23690v1_genomic.fna	S2_003_000R3	S2_003_000R3	0.0005513839870508383	0.0
GCF_000237345.1_ASM23734v1_genomic.fna	S2_003_000R3	S2_003_000R3	0.00025886732066264046	0.0
GCF_000240135.3_ASM24013v3_genomic.fna	S2_003_000R3	S2_003_000R3	0.00046735862914869334	0.0
GCF_000243375.1_ASM24337v1_genomic.fna	S2_003_000R3	S2_003_000R3	0.0007454636633011152	0.0
GCF_000250985.1_Nema_parisii_ERTm1_V3_genomic.fna	S2_003_000R3	S2_003_000R3	0.00038046346343445134	0.0
GCF_000263375.1_Wallemia_sebi_v1.0_genomic.fna	S2_003_000R3	S2_003_000R3	0.0010750811617360391	0.0
GCF_000264905.1_Stehi1_genomic.fna	S2_003_000R3	S2_003_000R3	0.0008013647255439786	0.00012332401301068334
GCF_000264995.1_Punctularia_strigosozonata_v1.0_genomic.fna	S2_003_000R3	S2_003_000R3	0.0006119495195775032	0.0
GCF_000265015.1_Auricularia_subglabra_SS-5_V1.0_genomic.fna	S2_003_000R3	S2_003_000R3	0.0005504801281769102	0.0
GCF_000271585.1_Trametes_versicolor_v1.0_genomic.fna	S2_003_000R3	S2_003_000R3	0.0005381587555192648	0.0
GCF_000271605.1_Fomme1_genomic.fna	S2_003_000R3	S2_003_000R3	0.0006662551257868846	3.581439204738031e-05
GCF_000271625.1_Conpu1_genomic.fna	S2_003_000R3	S2_003_000R3	0.0002838905223318714	0.0
GCF_000271645.1_Treme1_genomic.fna	S2_003_000R3	S2_003_000R3	0.0013183290078439115	0.0
GCF_000275845.1_Dichomitus_squalens_v1.0_genomic.fna	S2_003_000R3	S2_003_000R3	0.00028082288870024	0.0
GCF_000277815.2_ASM27781v3_genomic.fna	S2_003_000R3	S2_003_000R3	0.0	0.0
GCF_000280035.1_ASM28003v2_genomic.fna	S2_003_000R3	S2_003_000R3	0.0	0.0
GCF_000280675.1_ASM28067v1_genomic.fna	S2_003_000R3	S2_003_000R3	0.00651874528047741	3.234633103876176e-05
GCF_000281105.1_Coni_apol_CBS100218_V1_genomic.fna	S2_003_000R3	S2_003_000R3	0.012812417371758549	0.0
GCF_000293215.1_Trichosporon_asahii_1_genomic.fna	S2_003_000R3	S2_003_000R3	0.0017713209747015836	0.0
GCF_000298775.1_ASM29877v1_genomic.fna	S2_003_000R3	S2_003_000R3	0.005374545190934716	0.0
GCF_000300555.1_Agabi_varbur_1_genomic.fna	S2_003_000R3	S2_003_000R3	0.0018849308611977192	0.0
GCF_000300575.1_Agabi_varbisH97_2_genomic.fna	S2_003_000R3	S2_003_000R3	0.004495791361606046	0.0
GCF_000300595.1_Phanerochaete_carnosa_HHB-10118-Sp_v1.0_genomic.fna	S2_003_000R3	S2_003_000R3	0.0018591497499909546	9.919356624308149e-05
GCF_000303195.2_FP7_genomic.fna	S2_003_000R3	S2_003_000R3	0.0004503723299047021	0.0
GCF_000304475.1_Ka_CBS2517_genomic.fna	S2_003_000R3	S2_003_000R3	0.0006001771406289588	0.0
GCF_000313485.1_ASM31348v1_genomic.fna	S2_003_000R3	S2_003_000R3	0.04067043897196882	0.00022080161236116732
GCF_000313525.1_ASM31352v1_genomic.fna	S2_003_000R3	S2_003_000R3	9.55227103606419e-05	0.0
GCF_000315645.1_PdigPd1_v1_genomic.fna	S2_003_000R3	S2_003_000R3	0.0005648250955709	0.0
GCF_000315875.1_ASM31587v1_genomic.fna	S2_003_000R3	S2_003_000R3	0.0018353930016120035	0.0
GCF_000315915.1_ASM31591v1_genomic.fna	S2_003_000R3	S2_003_000R3	0.0021431794913554687	0.0
GCF_000319635.1_Colletotrichum_gloeosporioides_Nara_gc-5_genomic.fna	S2_003_000R3	S2_003_000R3	0.0007573378477653491	0.0
GCF_000320565.1_Septoria_musiva_SO2202_v1.0_genomic.fna	S2_003_000R3	S2_003_000R3	0.004010747659205203	0.0
GCF_000320585.1_Heterobasidion_irregulare_v2.0_genomic.fna	S2_003_000R3	S2_003_000R3	0.001340702010198108	0.0
GCF_000320785.1_RHOziaDV1.0_genomic.fna	S2_003_000R3	S2_003_000R3	0.0010770793349783145	0.0
GCF_000328475.2_Umaydis521_2.0_genomic.fna	S2_003_000R3	S2_003_000R3	0.0012997361113682034	0.0
GCF_000338955.1_Bauco1_genomic.fna	S2_003_000R3	S2_003_000R3	0.0007080934848932281	0.00031139688840819133
GCF_000338995.1_Cocsa1_genomic.fna	S2_003_000R3	S2_003_000R3	0.0009706796447586193	0.0
GCF_000340215.1_Mycfi2_genomic.fna	S2_003_000R3	S2_003_000R3	0.0008879335821622555	0.0
GCF_000344685.1_Glotr1_1_genomic.fna	S2_003_000R3	S2_003_000R3	0.0003958092351100678	0.0
GCF_000349005.2_Pneumo_murina_B123_V4_genomic.fna	S2_003_000R3	S2_003_000R3	0.001535815066715387	0.0
GCF_000349305.1_ASM34930v2_genomic.fna	S2_003_000R3	S2_003_000R3	0.034523161760535534	0.0
GCF_000349385.1_UCREL1V03_genomic.fna	S2_003_000R3	S2_003_000R3	0.0014627853046724464	0.0
GCF_000354255.1_CocheC4_1_genomic.fna	S2_003_000R3	S2_003_000R3	0.0011642478049930624	0.0
GCF_000359705.1_Setospaeria_trucica_Et28A_v1.0_genomic.fna	S2_003_000R3	S2_003_000R3	0.0034638922134876352	0.0
GCF_000365145.1_Phia_euro_CBS_101466_V1_genomic.fna	S2_003_000R3	S2_003_000R3	0.00034309999099067887	0.0
GCF_000365165.1_Clad_carr_CBS_160_54_V1_genomic.fna	S2_003_000R3	S2_003_000R3	0.0007580397591523831	0.0
GCF_000385595.1_UCRNP2V3_genomic.fna	S2_003_000R3	S2_003_000R3	0.0011273947101962918	0.0002048231244086595
GCF_000392275.1_UCRPA7V03_genomic.fna	S2_003_000R3	S2_003_000R3	0.001321686332304578	4.5506785367183606e-06
GCF_000400465.1_Wallemia_ichthyophaga_version_1.0_genomic.fna	S2_003_000R3	S2_003_000R3	0.018258295303714967	0.0026332817986435275
GCF_000403515.1_ASM40351v1_genomic.fna	S2_003_000R3	S2_003_000R3	0.0008451363009516162	0.0
GCF_000409485.1_GLAREA_genomic.fna	S2_003_000R3	S2_003_000R3	0.00042390933839240734	0.0
GCF_000417875.1_Pflocc_1.0_genomic.fna	S2_003_000R3	S2_003_000R3	0.007282101265887963	0.0
GCF_000441935.1_MHA_v2_genomic.fna	S2_003_000R3	S2_003_000R3	0.0009012201582923367	0.0
GCF_000464535.1_EPUS_genomic.fna	S2_003_000R3	S2_003_000R3	0.0013740720506861574	0.0
GCF_000488995.1_M_roreri_MCA_2997_v1_genomic.fna	S2_003_000R3	S2_003_000R3	0.0001761747165767239	0.0
GCF_000497045.1_PSEUBRA1_genomic.fna	S2_003_000R3	S2_003_000R3	0.0015143171182068044	0.0
GCF_000507465.1_Kwon_mang_CBS8507_V2_genomic.fna	S2_003_000R3	S2_003_000R3	0.0002478587686134563	0.0
GCF_000512565.1_Cryp_deje_CBS10117_V1_genomic.fna	S2_003_000R3	S2_003_000R3	0.00034079741880026107	0.0
GCF_000512585.1_Cryp_best_CBS10118_V1_genomic.fna	S2_003_000R3	S2_003_000R3	0.0004292039349163483	0.0
GCF_000512605.1_Cryp_pinu_CBS10737_V1_genomic.fna	S2_003_000R3	S2_003_000R3	0.0005717107413542849	0.00014902597315304776
GCF_000516985.1_PFICI_genomic.fna	S2_003_000R3	S2_003_000R3	0.0008149957062823588	0.0
GCF_000523435.1_Cochliobolus_carbonum_v1.0_genomic.fna	S2_003_000R3	S2_003_000R3	0.0005077800338340209	0.0
GCF_000523455.1_Cochliobolus_miyabeanus_v1.0_genomic.fna	S2_003_000R3	S2_003_000R3	0.0008859470972237602	0.0
GCF_000527765.1_Cochliobolus_victoriae_v1.0_genomic.fna	S2_003_000R3	S2_003_000R3	0.0007047963185633684	0.0
GCF_000582985.1_CFIO01_genomic.fna	S2_003_000R3	S2_003_000R3	0.0004267407849332584	0.0
GCF_000585515.1_Clad_yegr_CBS_114405_V1_genomic.fna	S2_003_000R3	S2_003_000R3	0.0005135858651790414	0.0
GCF_000585535.1_Clad_psam_CBS_110553_V1_genomic.fna	S2_003_000R3	S2_003_000R3	0.0004838148492012722	0.0
GCF_000585565.1_Capr_epim_CBS_606_96_V1_genomic.fna	S2_003_000R3	S2_003_000R3	0.003404729349672017	0.0
GCF_000585585.1_Capr_coro_CBS_617_96_V1_genomic.fna	S2_003_000R3	S2_003_000R3	0.00040889297278287606	0.0
GCF_000708205.1_Mixia_osmundae_v1.0_genomic.fna	S2_003_000R3	S2_003_000R3	0.0016331271111903868	0.0
GCF_000709125.1_Exop_aqua_CBS_119918_V1_genomic.fna	S2_003_000R3	S2_003_000R3	0.0004262200086905565	0.0
GCF_000711695.1_Tilletiaria_anomala_UBC_951_v1.0_genomic.fna	S2_003_000R3	S2_003_000R3	0.0003985538288313576	0.0
GCF_000721755.1_Aureobasidium_pullulans_var._subglaciale_EXF-2481_v1.0_genomic.fna	S2_003_000R3	S2_003_000R3	0.0010282935858967474	0.0
GCF_000721765.1_Aureobasidium_pullulans_var._namibiae_CBS_147.97_v1.0_genomic.fna	S2_003_000R3	S2_003_000R3	0.0016066488596836294	0.0
GCF_000732125.1_ScApio1.0_genomic.fna	S2_003_000R3	S2_003_000R3	0.0017228571430544725	0.0
GCF_000747765.1_ASM74776v1_genomic.fna	S2_003_000R3	S2_003_000R3	0.005468157938688596	6.432212076381552e-05
GCF_000760515.1_UGP1.0_genomic.fna	S2_003_000R3	S2_003_000R3	0.09504412247809503	0.0011754564828305475
GCF_000769745.1_ASM76974v1_genomic.fna	S2_003_000R3	S2_003_000R3	0.0011010913075663628	0.0
GCF_000803265.1_ASM80326v1_genomic.fna	S2_003_000R3	S2_003_000R3	8.453282387292361e-05	0.0
GCF_000814945.1_MAJ_1.0_genomic.fna	S2_003_000R3	S2_003_000R3	0.0005270675722005802	0.0
GCF_000814965.1_MBR_1.0_genomic.fna	S2_003_000R3	S2_003_000R3	0.0008175186287138519	0.0
GCF_000835455.1_Fons_pedr_CBS_271_37_V1_genomic.fna	S2_003_000R3	S2_003_000R3	0.001378693275770218	0.0
GCF_000835475.1_Clad_bant_CBS_173_52_V1_genomic.fna	S2_003_000R3	S2_003_000R3	0.0003374489659651105	0.0
GCF_000835495.1_Clad_immu_CBS83496_V1_genomic.fna	S2_003_000R3	S2_003_000R3	0.0003757376115615758	0.0
GCF_000835505.1_Exop_xeno_CBS118157_V1_genomic.fna	S2_003_000R3	S2_003_000R3	0.0008384758974149965	0.0
GCF_000835515.1_Exop_olig_CBS72588_V1_genomic.fna	S2_003_000R3	S2_003_000R3	0.0004508260641325616	0.0
GCF_000835555.1_Rhin_mack_CBS_650_93_V1_genomic.fna	S2_003_000R3	S2_003_000R3	0.0003756297500639811	0.0
GCF_000836115.1_Exop_spin_CBS89968_V1_genomic.fna	S2_003_000R3	S2_003_000R3	0.0012589714334883845	0.0
GCF_000836275.1_Exop_meso_CBS40295_V1_genomic.fna	S2_003_000R3	S2_003_000R3	0.0003207929104200378	0.0
GCF_000836295.1_O_gall_CBS43764_genomic.fna	S2_003_000R3	S2_003_000R3	0.0015109578905207473	0.0
GCF_000836435.1_Fons_mult_CBS_102226_V1_genomic.fna	S2_003_000R3	S2_003_000R3	0.0014125136861743515	0.0
GCF_000961545.1_S_schenckii_v1_genomic.fna	S2_003_000R3	S2_003_000R3	0.0012559406529146794	0.0
GCF_000968595.1_ASM96859v1_genomic.fna	S2_003_000R3	S2_003_000R3	0.0011823607405693796	0.0
GCF_001027345.1_Triol1_genomic.fna	S2_003_000R3	S2_003_000R3	0.0075456395227197545	0.0
GCF_001189475.1_ASM118947v1_genomic.fna	S2_003_000R3	S2_003_000R3	0.01745119394615291	9.168907355071858e-05
GCF_001204775.1_ASM120477v1_genomic.fna	S2_003_000R3	S2_003_000R3	0.011031722400035	8.622306266034176e-05
GCF_001278385.1_MalaPachy_genomic.fna	S2_003_000R3	S2_003_000R3	0.010832624449000863	0.0010723073797322617
GCF_001298625.1_SEUB3.0_genomic.fna	S2_003_000R3	S2_003_000R3	0.0021038689305160237	0.0
GCF_001299255.1_ASM129925v1_genomic.fna	S2_003_000R3	S2_003_000R3	0.0005515988187843781	0.00010222754950123726
GCF_001329695.1_Rhoba1_1_genomic.fna	S2_003_000R3	S2_003_000R3	0.007154738341556898	0.0
GCF_001447935.1_debFab1.0_genomic.fna	S2_003_000R3	S2_003_000R3	0.02016352548658349	0.0003131377436015507
GCF_001477535.1_Pneu_jiro_RU7_V2_genomic.fna	S2_003_000R3	S2_003_000R3	0.003931882414032948	0.0
GCF_001477545.1_Pneu_cari_B80_V3_genomic.fna	S2_003_000R3	S2_003_000R3	0.0020091705284217515	0.0
GCF_001481775.1_ASM148177v1_genomic.fna	S2_003_000R3	S2_003_000R3	0.0007572548996369938	0.0
GCF_001500285.1_Phisc1_genomic.fna	S2_003_000R3	S2_003_000R3	0.0004298260973625701	0.0
GCF_001548555.1_ASM154855v1_genomic.fna	S2_003_000R3	S2_003_000R3	0.000336360511483131	0.0
GCF_001619985.1_Xylona_heveae_TC161_v1.0_genomic.fna	S2_003_000R3	S2_003_000R3	0.001571257719947392	0.0
GCF_001636725.1_ISF_1.0_genomic.fna	S2_003_000R3	S2_003_000R3	0.001795394153526185	7.516582620502287e-05
GCF_001638985.1_Phybl2_genomic.fna	S2_003_000R3	S2_003_000R3	0.0041496797457031545	0.0
GCF_001640025.1_ASM164002v2_genomic.fna	S2_003_000R3	S2_003_000R3	0.0007167573269299568	0.0
GCF_001642045.1_Parsp1_genomic.fna	S2_003_000R3	S2_003_000R3	0.0010999114081251613	0.0
GCF_001642055.1_Altal1_genomic.fna	S2_003_000R3	S2_003_000R3	0.01052613822372602	0.0
GCF_001651985.1_ASM165198v1_genomic.fna	S2_003_000R3	S2_003_000R3	0.0008609143870973775	0.0
GCF_001653235.1_ASM165323v1_genomic.fna	S2_003_000R3	S2_003_000R3	0.0005851706166744555	0.0
GCF_001653265.1_ASM165326v1_genomic.fna	S2_003_000R3	S2_003_000R3	0.06488143551817235	0.0
GCF_001661235.1_Picme2_genomic.fna	S2_003_000R3	S2_003_000R3	0.0011869437712341835	0.0
GCF_001661255.1_Wican1_genomic.fna	S2_003_000R3	S2_003_000R3	0.0011497937374863613	0.0
GCF_001661265.1_Saico1_genomic.fna	S2_003_000R3	S2_003_000R3	0.0017669263265211704	0.0
GCF_001661335.1_Babin1_genomic.fna	S2_003_000R3	S2_003_000R3	0.000318021424277563	0.0
GCF_001661345.1_Ascru1_genomic.fna	S2_003_000R3	S2_003_000R3	0.0026492884425603795	0.0
GCF_001661395.1_Hypbu1_genomic.fna	S2_003_000R3	S2_003_000R3	0.005042349088252865	0.0
GCF_001661405.1_Cybja1_genomic.fna	S2_003_000R3	S2_003_000R3	0.05926949079438626	0.0
GCF_001661415.1_Canta1_genomic.fna	S2_003_000R3	S2_003_000R3	0.00017687739928521202	0.0
GCF_001662655.1_ASM166265v1_genomic.fna	S2_003_000R3	S2_003_000R3	0.005473496025962808	0.00011095330496357629
GCF_001664035.1_Metbi1_genomic.fna	S2_003_000R3	S2_003_000R3	0.0009105255411594607	0.0
GCF_001664045.1_Hanpo2_genomic.fna	S2_003_000R3	S2_003_000R3	0.0010248270324460624	0.0
GCF_001672515.1_ASM167251v1_genomic.fna	S2_003_000R3	S2_003_000R3	0.0016817483867007682	0.0
GCF_001720155.1_Tsuc_wing_CBS7118_V1_genomic.fna	S2_003_000R3	S2_003_000R3	0.0007320390355456258	0.0
GCF_001720205.1_Cryp_amyl_CBS6039_V3_genomic.fna	S2_003_000R3	S2_003_000R3	0.0020504827352224608	0.0
GCF_001883845.1_ASM188384v1_genomic.fna	S2_003_000R3	S2_003_000R3	0.004543691815250288	0.00034782405882065266
GCF_001890905.1_Aspac1_genomic.fna	S2_003_000R3	S2_003_000R3	0.001675285332878054	5.4284595928672244e-05
GCF_001907595.1_ASM190759v1_genomic.fna	S2_003_000R3	S2_003_000R3	0.0012392313679425505	0.0
GCF_001983325.1_ASM198332v1_genomic.fna	S2_003_000R3	S2_003_000R3	0.009375243973359692	0.0009404798844846847
GCF_002102565.1_Kocim1_genomic.fna	S2_003_000R3	S2_003_000R3	0.003663921215240397	0.00010912809571530232
GCF_002105155.1_Lobtra1_genomic.fna	S2_003_000R3	S2_003_000R3	0.019765879138156986	0.0002593937952508489
S2_005_001R2_Rhabditida.fa	S2_003_000R3	S2_003_000R3	0.003854858727423658	0.0
S2_005_001R2_Verruconis_gallopava.fa	S2_003_000R3	S2_003_000R3	0.0019437813288226032	0.0
S2_005_002R2_Diptera.fa	S2_003_000R3	S2_003_000R3	0.002565785562318124	2.3075586872147838e-05
S2_009_000R2_Exophiala_mesophila.fa	S2_003_000R3	S2_003_000R3	0.03163706200794942	0.0012429834163758939
S2_018_000R1_Malassezia_globosa.fa	S2_003_000R3	S2_003_000R3	0.22473484226601284	0.0003595597205158706
C_parapsilosis_CDC317_current_chromosomes.fasta	S2_005_001R1	S2_005_001R1	0.4503686928509166	0.002439031128824527
GCF_000001985.1_JCVI-PMFA1-2.0_genomic.fna	S2_005_001R1	S2_005_001R1	0.0008739178180039599	3.2223305060263346e-05
GCF_000002495.2_MG8_genomic.fna	S2_005_001R1	S2_005_001R1	0.0017829715771599884	0.0
GCF_000002515.2_ASM251v1_genomic.fna	S2_005_001R1	S2_005_001R1	0.0004985159067377844	0.0
GCF_000002525.2_ASM252v1_genomic.fna	S2_005_001R1	S2_005_001R1	0.0012128622901472381	0.0
GCF_000002545.3_ASM254v2_genomic.fna	S2_005_001R1	S2_005_001R1	0.0009190446534484306	0.0
GCF_000002655.1_ASM265v1_genomic.fna	S2_005_001R1	S2_005_001R1	0.0010229810775975927	0.0
GCF_000002715.2_ASM271v1_genomic.fna	S2_005_001R1	S2_005_001R1	0.0038129683937305134	4.221190224168532e-05
GCF_000002855.3_ASM285v2_genomic.fna	S2_005_001R1	S2_005_001R1	0.00239390489001408	0.0
GCF_000002945.1_ASM294v2_genomic.fna	S2_005_001R1	S2_005_001R1	0.0010025348553531336	0.0
GCF_000003125.1_JCVI-TSTA1-3.0_genomic.fna	S2_005_001R1	S2_005_001R1	0.00033874563361872796	0.0
GCF_000003515.1_ASM351v2_genomic.fna	S2_005_001R1	S2_005_001R1	0.00047864543199566817	5.396036409912277e-05
GCF_000003835.1_ASM383v1_genomic.fna	S2_005_001R1	S2_005_001R1	0.0017395344506579175	0.0
GCF_000003855.2_ASM385v2_genomic.fna	S2_005_001R1	S2_005_001R1	0.0012683095803589619	0.0
GCF_000004155.1_SCY4_genomic.fna	S2_005_001R1	S2_005_001R1	0.0008147191928800969	0.0
GCF_000006255.1_Postia_placenta_V1.0_genomic.fna	S2_005_001R1	S2_005_001R1	0.00024480749958500134	0.0
GCF_000006275.2_JCVI-afl1-v2.0_genomic.fna	S2_005_001R1	S2_005_001R1	0.007617459926102825	0.00017808572965708006
GCF_000006335.2_ASM633v2_genomic.fna	S2_005_001R1	S2_005_001R1	0.0035975182464090057	0.0
GCF_000006445.2_ASM644v2_genomic.fna	S2_005_001R1	S2_005_001R1	0.0006673953952192211	0.0
GCF_000026365.1_ASM2636v1_genomic.fna	S2_005_001R1	S2_005_001R1	0.0008764362416004284	0.0
GCF_000026945.1_ASM2694v1_genomic.fna	S2_005_001R1	S2_005_001R1	0.004251693924282662	0.0
GCF_000027005.1_ASM2700v1_genomic.fna	S2_005_001R1	S2_005_001R1	0.00015089311658007085	0.0
GCF_000091025.4_ASM9102v4_genomic.fna	S2_005_001R1	S2_005_001R1	0.0018065292644883733	0.0
GCF_000091045.1_ASM9104v1_genomic.fna	S2_005_001R1	S2_005_001R1	0.00021336891889437714	0.0
GCF_000091225.1_ASM9122v1_genomic.fna	S2_005_001R1	S2_005_001R1	8.566581475456243e-05	0.0
GCF_000142805.1_ASM14280v1_genomic.fna	S2_005_001R1	S2_005_001R1	0.0011322540412833347	0.0
GCF_000143105.1_Sanger-454-IlluminaPA_2.0_genomic.fna	S2_005_001R1	S2_005_001R1	0.021984759216333645	0.00020037587426142024
GCF_000143185.1_v1.0_genomic.fna	S2_005_001R1	S2_005_001R1	0.0011786755718111099	0.0
GCF_000143365.1_ASM14336v1_genomic.fna	S2_005_001R1	S2_005_001R1	0.0022660418559507325	0.0
GCF_000143535.1_BotFuc_Aug2005_genomic.fna	S2_005_001R1	S2_005_001R1	0.003561376779146085	0.0
GCF_000143565.1_V1.0_genomic.fna	S2_005_001R1	S2_005_001R1	0.0018665475168842965	1.948288838259411e-05
GCF_000145635.1_Gae_graminis_V2_genomic.fna	S2_005_001R1	S2_005_001R1	0.002969609490479307	0.0
GCF_000146045.2_R64_genomic.fna	S2_005_001R1	S2_005_001R1	0.008940254772826261	0.0
GCF_000146465.1_ASM14646v1_genomic.fna	S2_005_001R1	S2_005_001R1	9.650962741632676e-05	0.0
GCF_000146915.1_ASM14691v2_genomic.fna	S2_005_001R1	S2_005_001R1	0.0011527218515984324	0.0
GCF_000146945.2_ASM14694v2_genomic.fna	S2_005_001R1	S2_005_001R1	0.000878969080035125	0.0
GCF_000149035.1_C_graminicola_M1_001_V1_genomic.fna	S2_005_001R1	S2_005_001R1	0.0017586183119854815	0.0
GCF_000149205.1_ASM14920v1_genomic.fna	S2_005_001R1	S2_005_001R1	0.000767582251635781	0.0
GCF_000149245.1_CNA3_genomic.fna	S2_005_001R1	S2_005_001R1	0.0010971252443419664	0.0
GCF_000149335.2_ASM14933v2_genomic.fna	S2_005_001R1	S2_005_001R1	0.00146734284947911	0.0
GCF_000149385.1_ASM14938v1_genomic.fna	S2_005_001R1	S2_005_001R1	0.00023893381155182323	0.0
GCF_000149425.1_ASM14942v1_genomic.fna	S2_005_001R1	S2_005_001R1	0.0005041303666349544	0.0
GCF_000149555.1_ASM14955v1_genomic.fna	S2_005_001R1	S2_005_001R1	0.000539418864619963	0.0
GCF_000149585.1_ASM14958v1_genomic.fna	S2_005_001R1	S2_005_001R1	0.0030573523252540712	0.0
GCF_000149615.1_ASM14961v1_genomic.fna	S2_005_001R1	S2_005_001R1	0.0013552323315927225	0.0
GCF_000149645.1_ASM14964v1_genomic.fna	S2_005_001R1	S2_005_001R1	0.7521752288643723	0.008903300240601068
GCF_000149685.1_ASM14968v1_genomic.fna	S2_005_001R1	S2_005_001R1	0.007541239131855414	0.0
GCF_000149845.2_SJ5_genomic.fna	S2_005_001R1	S2_005_001R1	0.0012673202789292633	0.0
GCF_000149925.1_ASM14992v1_genomic.fna	S2_005_001R1	S2_005_001R1	0.0011683344383284252	0.0
GCF_000149955.1_ASM14995v2_genomic.fna	S2_005_001R1	S2_005_001R1	0.0009009505508126533	0.0
GCF_000149985.1_ASM14998v1_genomic.fna	S2_005_001R1	S2_005_001R1	0.0005912225986654635	0.0
GCF_000150035.1_ASM15003v1_genomic.fna	S2_005_001R1	S2_005_001R1	0.0007435677082925173	0.0
GCF_000150505.1_SO6_genomic.fna	S2_005_001R1	S2_005_001R1	0.001710222371051959	0.0
GCF_000150675.1_ASM15067v2_genomic.fna	S2_005_001R1	S2_005_001R1	0.0023477694195489104	0.0
GCF_000150705.2_Paracocci_br_Pb01_V2_genomic.fna	S2_005_001R1	S2_005_001R1	0.0047468719445940095	0.0
GCF_000150735.1_Paracocci_br_Pb18_V2_genomic.fna	S2_005_001R1	S2_005_001R1	0.0037179489953105813	0.0
GCF_000150825.1_ASM15082v1_genomic.fna	S2_005_001R1	S2_005_001R1	0.018476584539421668	0.0
GCF_000150975.2_MS_CBS118893_genomic.fna	S2_005_001R1	S2_005_001R1	0.00039990268527288037	0.0
GCF_000151125.1_ASM15112v2_genomic.fna	S2_005_001R1	S2_005_001R1	0.0017136060935486425	0.0
GCF_000151145.1_ASM15114v1_genomic.fna	S2_005_001R1	S2_005_001R1	0.0006667867137690344	0.0
GCF_000151335.1_JCVI-cpa1-1.0_genomic.fna	S2_005_001R1	S2_005_001R1	0.0016553246957474311	0.0
GCF_000151355.1_v2.0_genomic.fna	S2_005_001R1	S2_005_001R1	0.034652245560853966	1.6866037857879044e-05
GCF_000151425.1_ASM15142v1_genomic.fna	S2_005_001R1	S2_005_001R1	0.003290471603367473	0.0
GCF_000151505.1_ASM15150v1_genomic.fna	S2_005_001R1	S2_005_001R1	0.0006596728525444361	0.0
GCF_000151645.1_ASM15164v1_genomic.fna	S2_005_001R1	S2_005_001R1	0.0006387102134973798	0.0
GCF_000166005.1_PyrTer_1.0_genomic.fna	S2_005_001R1	S2_005_001R1	0.00047780841301198944	0.0
GCF_000167675.1_v2.0_genomic.fna	S2_005_001R1	S2_005_001R1	0.002197453786957625	0.0
GCF_000170995.1_TRIVI_v2.0_genomic.fna	S2_005_001R1	S2_005_001R1	0.001096552449799304	0.0
GCF_000171015.1_TRIAT_v2.0_genomic.fna	S2_005_001R1	S2_005_001R1	0.0017344101029712982	0.0
GCF_000181695.1_ASM18169v1_genomic.fna	S2_005_001R1	S2_005_001R1	2.9862008390601686	0.973735889614314
GCF_000182565.1_S_punctatus_V1_genomic.fna	S2_005_001R1	S2_005_001R1	0.0013831319501562962	0.00036247811538896337
GCF_000182805.1_ASM18280v1_genomic.fna	S2_005_001R1	S2_005_001R1	0.931259753837672	0.02456627662053053
GCF_000182895.1_CC3_genomic.fna	S2_005_001R1	S2_005_001R1	0.000331043232882753	0.0
GCF_000182925.2_NC12_genomic.fna	S2_005_001R1	S2_005_001R1	0.00209775346818133	0.0
GCF_000182965.3_ASM18296v3_genomic.fna	S2_005_001R1	S2_005_001R1	0.0011384675662092776	0.0
GCF_000182985.1_ASM18298v1_genomic.fna	S2_005_001R1	S2_005_001R1	0.0008438075325891048	0.0
GCF_000184105.1_Geom_destructans_V1_genomic.fna	S2_005_001R1	S2_005_001R1	0.06634721967980578	0.0013953751966314938
GCF_000184455.1_ASM18445v1_genomic.fna	S2_005_001R1	S2_005_001R1	0.0011730019227440948	0.0
GCF_000185945.1_ASM18594v1_genomic.fna	S2_005_001R1	S2_005_001R1	0.0007335592954683491	0.0
GCF_000187245.1_Hansenula_2_genomic.fna	S2_005_001R1	S2_005_001R1	0.0007594140979373807	0.0
GCF_000187405.1_MetAcr_May2010_genomic.fna	S2_005_001R1	S2_005_001R1	0.0017665464665976485	0.0
GCF_000187425.2_MAA_2.0_genomic.fna	S2_005_001R1	S2_005_001R1	0.0005546949357607881	0.0
GCF_000192795.1_Vavr_culi_floridensis_V1_genomic.fna	S2_005_001R1	S2_005_001R1	0.0002447687731800064	0.0
GCF_000203795.1_v1.0_genomic.fna	S2_005_001R1	S2_005_001R1	0.0007743250372063329	0.0
GCF_000204055.1_v1.0_genomic.fna	S2_005_001R1	S2_005_001R1	0.0003892766377622061	0.0
GCF_000209165.1_ASM20916v1_genomic.fna	S2_005_001R1	S2_005_001R1	0.0001316313993899041	0.0
GCF_000209485.1_ASM20948v1_genomic.fna	S2_005_001R1	S2_005_001R1	1.2245856413980956	0.009327750290229484
GCF_000213175.1_v2.0_genomic.fna	S2_005_001R1	S2_005_001R1	0.0015357891120989545	0.0
GCF_000218685.1_v1.0_genomic.fna	S2_005_001R1	S2_005_001R1	0.00015497525272252998	0.0
GCF_000219625.1_MYCGR_v2.0_genomic.fna	S2_005_001R1	S2_005_001R1	0.0010350885499363497	0.0
GCF_000221225.1_CTHT_3.0_genomic.fna	S2_005_001R1	S2_005_001R1	0.0013899458973097509	0.0
GCF_000223465.1_Candida_tenuis_v1.0_genomic.fna	S2_005_001R1	S2_005_001R1	0.00011944784847935014	0.0
GCF_000223485.1_Spathaspora_passalidarum_v2.0_genomic.fna	S2_005_001R1	S2_005_001R1	0.0009575992412134061	0.0
GCF_000225545.1_AOL24927_1.0_genomic.fna	S2_005_001R1	S2_005_001R1	0.0013881605413982624	5.4800223862408114e-05
GCF_000225605.1_CmilitarisCM01_v01_genomic.fna	S2_005_001R1	S2_005_001R1	0.0034046852637881968	0.0
GCF_000226095.1_ASM22609v1_genomic.fna	S2_005_001R1	S2_005_001R1	0.003396132212353968	0.0
GCF_000226115.1_ASM22611v1_genomic.fna	S2_005_001R1	S2_005_001R1	0.00466306865665431	0.0
GCF_000226395.1_PenChr_Nov2007_genomic.fna	S2_005_001R1	S2_005_001R1	0.027696999370184744	4.928044498876372e-05
GCF_000226545.1_ASM22654v1_genomic.fna	S2_005_001R1	S2_005_001R1	0.0016392006035676134	0.0
GCF_000227115.2_ASM22711v2_genomic.fna	S2_005_001R1	S2_005_001R1	0.00040330761303943496	0.0
GCF_000230375.1_ASM23037v1_genomic.fna	S2_005_001R1	S2_005_001R1	0.004015930727304313	0.0
GCF_000230625.1_Exop_derm_V1_genomic.fna	S2_005_001R1	S2_005_001R1	0.001062590877797874	0.0
GCF_000231115.1_Vitt_corn_V1_genomic.fna	S2_005_001R1	S2_005_001R1	0.00013315757568968073	0.0
GCF_000235365.1_ASM23536v1_genomic.fna	S2_005_001R1	S2_005_001R1	0.0004314697545582861	0.0
GCF_000236905.1_ASM23690v1_genomic.fna	S2_005_001R1	S2_005_001R1	0.0003885197526716725	0.0
GCF_000237345.1_ASM23734v1_genomic.fna	S2_005_001R1	S2_005_001R1	0.00022883507067447247	0.0
GCF_000240135.3_ASM24013v3_genomic.fna	S2_005_001R1	S2_005_001R1	0.00046947551714647567	0.0
GCF_000243375.1_ASM24337v1_genomic.fna	S2_005_001R1	S2_005_001R1	0.0010441574903710985	0.0
GCF_000250985.1_Nema_parisii_ERTm1_V3_genomic.fna	S2_005_001R1	S2_005_001R1	0.0004992314580976414	0.0
GCF_000263375.1_Wallemia_sebi_v1.0_genomic.fna	S2_005_001R1	S2_005_001R1	0.0012424387092120632	0.0
GCF_000264905.1_Stehi1_genomic.fna	S2_005_001R1	S2_005_001R1	0.0007750946897724897	0.0
GCF_000264995.1_Punctularia_strigosozonata_v1.0_genomic.fna	S2_005_001R1	S2_005_001R1	0.0006448882080045826	0.0
GCF_000265015.1_Auricularia_subglabra_SS-5_V1.0_genomic.fna	S2_005_001R1	S2_005_001R1	0.0012236810573468555	0.0
GCF_000271585.1_Trametes_versicolor_v1.0_genomic.fna	S2_005_001R1	S2_005_001R1	0.001256180871334398	0.0
GCF_000271605.1_Fomme1_genomic.fna	S2_005_001R1	S2_005_001R1	0.0003512147747736429	3.581439204738031e-05
GCF_000271625.1_Conpu1_genomic.fna	S2_005_001R1	S2_005_001R1	0.0006174295317057985	0.0
GCF_000271645.1_Treme1_genomic.fna	S2_005_001R1	S2_005_001R1	0.0009263311114811463	0.0
GCF_000275845.1_Dichomitus_squalens_v1.0_genomic.fna	S2_005_001R1	S2_005_001R1	0.0006105988921698411	0.0
GCF_000277815.2_ASM27781v3_genomic.fna	S2_005_001R1	S2_005_001R1	0.0	0.0
GCF_000280035.1_ASM28003v2_genomic.fna	S2_005_001R1	S2_005_001R1	0.00029340714346119825	0.0
GCF_000280675.1_ASM28067v1_genomic.fna	S2_005_001R1	S2_005_001R1	0.013945885241033878	3.234633103876176e-05
GCF_000281105.1_Coni_apol_CBS100218_V1_genomic.fna	S2_005_001R1	S2_005_001R1	0.0010942089983910462	0.0
GCF_000293215.1_Trichosporon_asahii_1_genomic.fna	S2_005_001R1	S2_005_001R1	0.001992152096197966	0.0
GCF_000298775.1_ASM29877v1_genomic.fna	S2_005_001R1	S2_005_001R1	0.0039104505290744	0.0
GCF_000300555.1_Agabi_varbur_1_genomic.fna	S2_005_001R1	S2_005_001R1	0.0002460018264329441	0.0
GCF_000300575.1_Agabi_varbisH97_2_genomic.fna	S2_005_001R1	S2_005_001R1	0.0005873574709319007	0.0
GCF_000300595.1_Phanerochaete_carnosa_HHB-10118-Sp_v1.0_genomic.fna	S2_005_001R1	S2_005_001R1	0.0008665612158988363	4.8516713802691855e-05
GCF_000303195.2_FP7_genomic.fna	S2_005_001R1	S2_005_001R1	0.0003587734584067906	0.0
GCF_000304475.1_Ka_CBS2517_genomic.fna	S2_005_001R1	S2_005_001R1	0.0004036779411579729	0.0
GCF_000313485.1_ASM31348v1_genomic.fna	S2_005_001R1	S2_005_001R1	0.7955612212247263	0.00029092231808110507
GCF_000313525.1_ASM31352v1_genomic.fna	S2_005_001R1	S2_005_001R1	0.00033927080021279834	0.0
GCF_000315645.1_PdigPd1_v1_genomic.fna	S2_005_001R1	S2_005_001R1	0.0007678340575126152	0.0
GCF_000315875.1_ASM31587v1_genomic.fna	S2_005_001R1	S2_005_001R1	0.0011069920290857364	0.0
GCF_000315915.1_ASM31591v1_genomic.fna	S2_005_001R1	S2_005_001R1	0.0014544101320324392	0.0
GCF_000319635.1_Colletotrichum_gloeosporioides_Nara_gc-5_genomic.fna	S2_005_001R1	S2_005_001R1	0.0009022535827816221	0.0
GCF_000320565.1_Septoria_musiva_SO2202_v1.0_genomic.fna	S2_005_001R1	S2_005_001R1	0.002715209877806711	0.0
GCF_000320585.1_Heterobasidion_irregulare_v2.0_genomic.fna	S2_005_001R1	S2_005_001R1	0.0014719149055926267	0.0
GCF_000320785.1_RHOziaDV1.0_genomic.fna	S2_005_001R1	S2_005_001R1	0.0016609256494109802	0.0
GCF_000328475.2_Umaydis521_2.0_genomic.fna	S2_005_001R1	S2_005_001R1	0.001300183133381027	0.0
GCF_000338955.1_Bauco1_genomic.fna	S2_005_001R1	S2_005_001R1	0.0006650662244087254	0.0
GCF_000338995.1_Cocsa1_genomic.fna	S2_005_001R1	S2_005_001R1	0.000537846440746444	0.0
GCF_000340215.1_Mycfi2_genomic.fna	S2_005_001R1	S2_005_001R1	0.0007243202956327893	0.0
GCF_000344685.1_Glotr1_1_genomic.fna	S2_005_001R1	S2_005_001R1	0.0005467028078935991	0.0
GCF_000349005.2_Pneumo_murina_B123_V4_genomic.fna	S2_005_001R1	S2_005_001R1	0.002509920690201741	0.0
GCF_000349305.1_ASM34930v2_genomic.fna	S2_005_001R1	S2_005_001R1	0.0932835070626723	0.014001349989549772
GCF_000349385.1_UCREL1V03_genomic.fna	S2_005_001R1	S2_005_001R1	0.0012063215632374725	0.0
GCF_000354255.1_CocheC4_1_genomic.fna	S2_005_001R1	S2_005_001R1	0.0008576489043892304	0.0
GCF_000359705.1_Setospaeria_trucica_Et28A_v1.0_genomic.fna	S2_005_001R1	S2_005_001R1	0.002740707653833229	0.0
GCF_000365145.1_Phia_euro_CBS_101466_V1_genomic.fna	S2_005_001R1	S2_005_001R1	0.0006132814765196698	0.0
GCF_000365165.1_Clad_carr_CBS_160_54_V1_genomic.fna	S2_005_001R1	S2_005_001R1	0.0007232318899403338	0.0
GCF_000385595.1_UCRNP2V3_genomic.fna	S2_005_001R1	S2_005_001R1	0.0025969896776329602	0.0
GCF_000392275.1_UCRPA7V03_genomic.fna	S2_005_001R1	S2_005_001R1	0.0008068481138775283	0.0
GCF_000400465.1_Wallemia_ichthyophaga_version_1.0_genomic.fna	S2_005_001R1	S2_005_001R1	0.007832944751829813	0.0026332817986435275
GCF_000403515.1_ASM40351v1_genomic.fna	S2_005_001R1	S2_005_001R1	0.0014732958490669976	0.0
GCF_000409485.1_GLAREA_genomic.fna	S2_005_001R1	S2_005_001R1	0.00033032548384152627	0.0
GCF_000417875.1_Pflocc_1.0_genomic.fna	S2_005_001R1	S2_005_001R1	0.01191611962559718	0.0
GCF_000441935.1_MHA_v2_genomic.fna	S2_005_001R1	S2_005_001R1	0.0006927529955539726	0.0
GCF_000464535.1_EPUS_genomic.fna	S2_005_001R1	S2_005_001R1	0.0007865329229298166	0.0
GCF_000488995.1_M_roreri_MCA_2997_v1_genomic.fna	S2_005_001R1	S2_005_001R1	0.00023155479999384726	0.0
GCF_000497045.1_PSEUBRA1_genomic.fna	S2_005_001R1	S2_005_001R1	0.001994368617141289	0.0
GCF_000507465.1_Kwon_mang_CBS8507_V2_genomic.fna	S2_005_001R1	S2_005_001R1	0.00015582803795676718	0.0
GCF_000512565.1_Cryp_deje_CBS10117_V1_genomic.fna	S2_005_001R1	S2_005_001R1	0.0003048465551986574	0.0
GCF_000512585.1_Cryp_best_CBS10118_V1_genomic.fna	S2_005_001R1	S2_005_001R1	0.00027665330146351677	0.0
GCF_000512605.1_Cryp_pinu_CBS10737_V1_genomic.fna	S2_005_001R1	S2_005_001R1	0.0003852014135958546	0.0
GCF_000516985.1_PFICI_genomic.fna	S2_005_001R1	S2_005_001R1	0.0008428544035388756	0.0
GCF_000523435.1_Cochliobolus_carbonum_v1.0_genomic.fna	S2_005_001R1	S2_005_001R1	0.00027028020013857007	0.0
GCF_000523455.1_Cochliobolus_miyabeanus_v1.0_genomic.fna	S2_005_001R1	S2_005_001R1	0.0007572412010587174	0.0
GCF_000527765.1_Cochliobolus_victoriae_v1.0_genomic.fna	S2_005_001R1	S2_005_001R1	0.0005409151961303185	0.0
GCF_000582985.1_CFIO01_genomic.fna	S2_005_001R1	S2_005_001R1	0.0009147023438371284	0.0
GCF_000585515.1_Clad_yegr_CBS_114405_V1_genomic.fna	S2_005_001R1	S2_005_001R1	0.0005790067983056532	0.0
GCF_000585535.1_Clad_psam_CBS_110553_V1_genomic.fna	S2_005_001R1	S2_005_001R1	0.0007896985212655454	0.0
GCF_000585565.1_Capr_epim_CBS_606_96_V1_genomic.fna	S2_005_001R1	S2_005_001R1	0.003336330347926132	0.0
GCF_000585585.1_Capr_coro_CBS_617_96_V1_genomic.fna	S2_005_001R1	S2_005_001R1	0.0005264319485881936	0.0
GCF_000708205.1_Mixia_osmundae_v1.0_genomic.fna	S2_005_001R1	S2_005_001R1	0.0014750453409031567	0.0
GCF_000709125.1_Exop_aqua_CBS_119918_V1_genomic.fna	S2_005_001R1	S2_005_001R1	0.00044265620784662667	0.0
GCF_000711695.1_Tilletiaria_anomala_UBC_951_v1.0_genomic.fna	S2_005_001R1	S2_005_001R1	0.0010066170837162724	0.0
GCF_000721755.1_Aureobasidium_pullulans_var._subglaciale_EXF-2481_v1.0_genomic.fna	S2_005_001R1	S2_005_001R1	0.0008376706554431193	0.0
GCF_000721765.1_Aureobasidium_pullulans_var._namibiae_CBS_147.97_v1.0_genomic.fna	S2_005_001R1	S2_005_001R1	0.001342006349464526	0.0
GCF_000732125.1_ScApio1.0_genomic.fna	S2_005_001R1	S2_005_001R1	0.0015096824862245186	0.0
GCF_000747765.1_ASM74776v1_genomic.fna	S2_005_001R1	S2_005_001R1	0.012805014143965052	6.432212076381552e-05
GCF_000760515.1_UGP1.0_genomic.fna	S2_005_001R1	S2_005_001R1	0.019490003741378995	0.0011754564828305475
GCF_000769745.1_ASM76974v1_genomic.fna	S2_005_001R1	S2_005_001R1	0.0011009690676685856	0.0
GCF_000803265.1_ASM80326v1_genomic.fna	S2_005_001R1	S2_005_001R1	0.00014011092638902472	0.0
GCF_000814945.1_MAJ_1.0_genomic.fna	S2_005_001R1	S2_005_001R1	0.0006180056659306197	0.0
GCF_000814965.1_MBR_1.0_genomic.fna	S2_005_001R1	S2_005_001R1	0.0008889133016886613	0.0
GCF_000835455.1_Fons_pedr_CBS_271_37_V1_genomic.fna	S2_005_001R1	S2_005_001R1	0.0014494189492425238	0.0
GCF_000835475.1_Clad_bant_CBS_173_52_V1_genomic.fna	S2_005_001R1	S2_005_001R1	0.0005418342385354918	0.0
GCF_000835495.1_Clad_immu_CBS83496_V1_genomic.fna	S2_005_001R1	S2_005_001R1	0.0005718095490238802	0.0
GCF_000835505.1_Exop_xeno_CBS118157_V1_genomic.fna	S2_005_001R1	S2_005_001R1	0.0004666568170934249	0.0
GCF_000835515.1_Exop_olig_CBS72588_V1_genomic.fna	S2_005_001R1	S2_005_001R1	0.0005849121848874258	0.0
GCF_000835555.1_Rhin_mack_CBS_650_93_V1_genomic.fna	S2_005_001R1	S2_005_001R1	0.0005105949354432107	0.0
GCF_000836115.1_Exop_spin_CBS89968_V1_genomic.fna	S2_005_001R1	S2_005_001R1	0.0012091228128384276	0.0
GCF_000836275.1_Exop_meso_CBS40295_V1_genomic.fna	S2_005_001R1	S2_005_001R1	0.00037639653828793834	0.0
GCF_000836295.1_O_gall_CBS43764_genomic.fna	S2_005_001R1	S2_005_001R1	0.0011781323932003645	0.0
GCF_000836435.1_Fons_mult_CBS_102226_V1_genomic.fna	S2_005_001R1	S2_005_001R1	0.0011769988257568113	0.0
GCF_000961545.1_S_schenckii_v1_genomic.fna	S2_005_001R1	S2_005_001R1	0.0029573193944742045	0.0
GCF_000968595.1_ASM96859v1_genomic.fna	S2_005_001R1	S2_005_001R1	0.0014049477845169025	0.0
GCF_001027345.1_Triol1_genomic.fna	S2_005_001R1	S2_005_001R1	0.007836236721951556	0.0
GCF_001189475.1_ASM118947v1_genomic.fna	S2_005_001R1	S2_005_001R1	0.020918017567018436	9.168907355071858e-05
GCF_001204775.1_ASM120477v1_genomic.fna	S2_005_001R1	S2_005_001R1	0.0037090562689327203	3.223679974303535e-05
GCF_001278385.1_MalaPachy_genomic.fna	S2_005_001R1	S2_005_001R1	0.024504087527764663	0.0010723073797322617
GCF_001298625.1_SEUB3.0_genomic.fna	S2_005_001R1	S2_005_001R1	0.00047406425659481935	0.0
GCF_001299255.1_ASM129925v1_genomic.fna	S2_005_001R1	S2_005_001R1	0.0005143816278913903	0.0
GCF_001329695.1_Rhoba1_1_genomic.fna	S2_005_001R1	S2_005_001R1	0.009534884699237148	0.0
GCF_001447935.1_debFab1.0_genomic.fna	S2_005_001R1	S2_005_001R1	0.004790684767464032	0.0003131377436015507
GCF_001477535.1_Pneu_jiro_RU7_V2_genomic.fna	S2_005_001R1	S2_005_001R1	0.002369815060074509	0.0
GCF_001477545.1_Pneu_cari_B80_V3_genomic.fna	S2_005_001R1	S2_005_001R1	0.0024853928548307265	0.0
GCF_001481775.1_ASM148177v1_genomic.fna	S2_005_001R1	S2_005_001R1	0.0008254839458562672	0.0
GCF_001500285.1_Phisc1_genomic.fna	S2_005_001R1	S2_005_001R1	0.00036332602146682384	0.0
GCF_001548555.1_ASM154855v1_genomic.fna	S2_005_001R1	S2_005_001R1	0.00037167245183901464	0.0
GCF_001619985.1_Xylona_heveae_TC161_v1.0_genomic.fna	S2_005_001R1	S2_005_001R1	0.001129636770643218	0.0
GCF_001636725.1_ISF_1.0_genomic.fna	S2_005_001R1	S2_005_001R1	0.003031724876233211	0.0
GCF_001638985.1_Phybl2_genomic.fna	S2_005_001R1	S2_005_001R1	0.0019376560264640348	0.0
GCF_001640025.1_ASM164002v2_genomic.fna	S2_005_001R1	S2_005_001R1	0.0006644781380750643	0.0
GCF_001642045.1_Parsp1_genomic.fna	S2_005_001R1	S2_005_001R1	0.0010234802266138351	0.0
GCF_001642055.1_Altal1_genomic.fna	S2_005_001R1	S2_005_001R1	0.0036835909028550174	0.0
GCF_001651985.1_ASM165198v1_genomic.fna	S2_005_001R1	S2_005_001R1	0.0008404647465068109	0.0
GCF_001653235.1_ASM165323v1_genomic.fna	S2_005_001R1	S2_005_001R1	0.0005294826563224649	0.0
GCF_001653265.1_ASM165326v1_genomic.fna	S2_005_001R1	S2_005_001R1	0.13117916876834926	0.0
GCF_001661235.1_Picme2_genomic.fna	S2_005_001R1	S2_005_001R1	0.0014316236622734118	0.0
GCF_001661255.1_Wican1_genomic.fna	S2_005_001R1	S2_005_001R1	0.0007562511107720964	0.0
GCF_001661265.1_Saico1_genomic.fna	S2_005_001R1	S2_005_001R1	0.0012259397265995226	0.0
GCF_001661335.1_Babin1_genomic.fna	S2_005_001R1	S2_005_001R1	0.0005622529326163438	0.0
GCF_001661345.1_Ascru1_genomic.fna	S2_005_001R1	S2_005_001R1	0.0013261994202695866	0.0
GCF_001661395.1_Hypbu1_genomic.fna	S2_005_001R1	S2_005_001R1	0.002708229145754573	0.0
GCF_001661405.1_Cybja1_genomic.fna	S2_005_001R1	S2_005_001R1	0.06249243705935016	0.0
GCF_001661415.1_Canta1_genomic.fna	S2_005_001R1	S2_005_001R1	0.00025245162148821685	0.0
GCF_001662655.1_ASM166265v1_genomic.fna	S2_005_001R1	S2_005_001R1	0.007476833824824217	0.00011095330496357629
GCF_001664035.1_Metbi1_genomic.fna	S2_005_001R1	S2_005_001R1	0.0015191665904193176	0.0
GCF_001664045.1_Hanpo2_genomic.fna	S2_005_001R1	S2_005_001R1	0.0007628906805836309	0.0
GCF_001672515.1_ASM167251v1_genomic.fna	S2_005_001R1	S2_005_001R1	0.002337115846617789	0.0
GCF_001720155.1_Tsuc_wing_CBS7118_V1_genomic.fna	S2_005_001R1	S2_005_001R1	0.0009481693831770666	0.0
GCF_001720205.1_Cryp_amyl_CBS6039_V3_genomic.fna	S2_005_001R1	S2_005_001R1	0.0017587269827157705	0.0
GCF_001883845.1_ASM188384v1_genomic.fna	S2_005_001R1	S2_005_001R1	0.03523968490438725	0.00034782405882065266
GCF_001890905.1_Aspac1_genomic.fna	S2_005_001R1	S2_005_001R1	0.001772645046436054	5.4284595928672244e-05
GCF_001907595.1_ASM190759v1_genomic.fna	S2_005_001R1	S2_005_001R1	0.0010677298572759155	0.0
GCF_001983325.1_ASM198332v1_genomic.fna	S2_005_001R1	S2_005_001R1	0.004112649351699064	0.0009404798844846847
GCF_002102565.1_Kocim1_genomic.fna	S2_005_001R1	S2_005_001R1	0.0017884750539528503	0.0
GCF_002105155.1_Lobtra1_genomic.fna	S2_005_001R1	S2_005_001R1	0.013366700780980144	0.0002593937952508489
S2_005_001R2_Rhabditida.fa	S2_005_001R1	S2_005_001R1	0.3349794881598415	0.009022666556446613
S2_005_001R2_Verruconis_gallopava.fa	S2_005_001R1	S2_005_001R1	0.19650038285321464	0.0049587084415633
S2_005_002R2_Diptera.fa	S2_005_001R1	S2_005_001R1	0.001437126713827835	0.0
S2_009_000R2_Exophiala_mesophila.fa	S2_005_001R1	S2_005_001R1	0.10065607506168707	0.002779232282531002
S2_018_000R1_Malassezia_globosa.fa	S2_005_001R1	S2_005_001R1	6.829195302867899	0.9980335706757834
C_parapsilosis_CDC317_current_chromosomes.fasta	S2_005_001R2	S2_005_001R2	3.8662105319545232	1.0
GCF_000001985.1_JCVI-PMFA1-2.0_genomic.fna	S2_005_001R2	S2_005_001R2	0.0004607624006048065	0.0
GCF_000002495.2_MG8_genomic.fna	S2_005_001R2	S2_005_001R2	0.001699180223997484	0.0
GCF_000002515.2_ASM251v1_genomic.fna	S2_005_001R2	S2_005_001R2	0.0003605389914317112	0.0
GCF_000002525.2_ASM252v1_genomic.fna	S2_005_001R2	S2_005_001R2	0.0007031105260271607	0.0
GCF_000002545.3_ASM254v2_genomic.fna	S2_005_001R2	S2_005_001R2	0.0004334039967230515	0.0
GCF_000002655.1_ASM265v1_genomic.fna	S2_005_001R2	S2_005_001R2	0.00047624529529700194	0.0
GCF_000002715.2_ASM271v1_genomic.fna	S2_005_001R2	S2_005_001R2	0.0014457111325385172	4.221190224168532e-05
GCF_000002855.3_ASM285v2_genomic.fna	S2_005_001R2	S2_005_001R2	0.00065575651318531	0.0
GCF_000002945.1_ASM294v2_genomic.fna	S2_005_001R2	S2_005_001R2	0.0007680698288041434	0.0
GCF_000003125.1_JCVI-TSTA1-3.0_genomic.fna	S2_005_001R2	S2_005_001R2	0.0004814337319561929	3.329088558603574e-05
GCF_000003515.1_ASM351v2_genomic.fna	S2_005_001R2	S2_005_001R2	0.00030035179830743434	0.0
GCF_000003835.1_ASM383v1_genomic.fna	S2_005_001R2	S2_005_001R2	0.0004601794221525045	0.0
GCF_000003855.2_ASM385v2_genomic.fna	S2_005_001R2	S2_005_001R2	0.000467749955002824	0.0
GCF_000004155.1_SCY4_genomic.fna	S2_005_001R2	S2_005_001R2	0.00046279370136854367	0.0
GCF_000006255.1_Postia_placenta_V1.0_genomic.fna	S2_005_001R2	S2_005_001R2	0.00037803554149009786	0.0
GCF_000006275.2_JCVI-afl1-v2.0_genomic.fna	S2_005_001R2	S2_005_001R2	0.0007401600722361257	0.0001039782129322008
GCF_000006335.2_ASM633v2_genomic.fna	S2_005_001R2	S2_005_001R2	0.003040737753756133	0.0
GCF_000006445.2_ASM644v2_genomic.fna	S2_005_001R2	S2_005_001R2	0.00013075609910664536	0.0
GCF_000026365.1_ASM2636v1_genomic.fna	S2_005_001R2	S2_005_001R2	0.0007690216787417041	0.0
GCF_000026945.1_ASM2694v1_genomic.fna	S2_005_001R2	S2_005_001R2	0.004195067292488888	0.0
GCF_000027005.1_ASM2700v1_genomic.fna	S2_005_001R2	S2_005_001R2	0.00016048473706265087	0.0
GCF_000091025.4_ASM9102v4_genomic.fna	S2_005_001R2	S2_005_001R2	0.003144047708862248	0.0
GCF_000091045.1_ASM9104v1_genomic.fna	S2_005_001R2	S2_005_001R2	0.00022693185495930543	0.0
GCF_000091225.1_ASM9122v1_genomic.fna	S2_005_001R2	S2_005_001R2	0.00027333365632053254	0.0
GCF_000142805.1_ASM14280v1_genomic.fna	S2_005_001R2	S2_005_001R2	0.0008976961302863446	0.0
GCF_000143105.1_Sanger-454-IlluminaPA_2.0_genomic.fna	S2_005_001R2	S2_005_001R2	0.008412716571245905	8.736656628182192e-05
GCF_000143185.1_v1.0_genomic.fna	S2_005_001R2	S2_005_001R2	0.001265425266330832	0.0
GCF_000143365.1_ASM14336v1_genomic.fna	S2_005_001R2	S2_005_001R2	0.0019665505190925464	0.0
GCF_000143535.1_BotFuc_Aug2005_genomic.fna	S2_005_001R2	S2_005_001R2	0.002020315077126939	0.0
GCF_000143565.1_V1.0_genomic.fna	S2_005_001R2	S2_005_001R2	0.0001858928967670181	0.0
GCF_000145635.1_Gae_graminis_V2_genomic.fna	S2_005_001R2	S2_005_001R2	0.004489311165632106	0.0
GCF_000146045.2_R64_genomic.fna	S2_005_001R2	S2_005_001R2	0.0015067679352938053	0.0
GCF_000146465.1_ASM14646v1_genomic.fna	S2_005_001R2	S2_005_001R2	0.00030793297661868064	0.0
GCF_000146915.1_ASM14691v2_genomic.fna	S2_005_001R2	S2_005_001R2	0.000718476093410792	0.0
GCF_000146945.2_ASM14694v2_genomic.fna	S2_005_001R2	S2_005_001R2	0.00031654437418348464	0.0
GCF_000149035.1_C_graminicola_M1_001_V1_genomic.fna	S2_005_001R2	S2_005_001R2	0.001700769689871141	4.972474507209478e-05
GCF_000149205.1_ASM14920v1_genomic.fna	S2_005_001R2	S2_005_001R2	0.00047778577749332384	0.0
GCF_000149245.1_CNA3_genomic.fna	S2_005_001R2	S2_005_001R2	0.0003729155335937956	0.0
GCF_000149335.2_ASM14933v2_genomic.fna	S2_005_001R2	S2_005_001R2	0.0005881716578693995	0.0
GCF_000149385.1_ASM14938v1_genomic.fna	S2_005_001R2	S2_005_001R2	0.00024257080611348892	0.0
GCF_000149425.1_ASM14942v1_genomic.fna	S2_005_001R2	S2_005_001R2	0.00023591732819953795	0.0
GCF_000149555.1_ASM14955v1_genomic.fna	S2_005_001R2	S2_005_001R2	0.0037114245234199776	0.0012845766632475337
GCF_000149585.1_ASM14958v1_genomic.fna	S2_005_001R2	S2_005_001R2	0.0010195992615997798	0.0
GCF_000149615.1_ASM14961v1_genomic.fna	S2_005_001R2	S2_005_001R2	0.0014994986722186765	0.0
GCF_000149645.1_ASM14964v1_genomic.fna	S2_005_001R2	S2_005_001R2	0.34083718771695964	0.008615639078820764
GCF_000149685.1_ASM14968v1_genomic.fna	S2_005_001R2	S2_005_001R2	0.002451552915521128	0.0
GCF_000149845.2_SJ5_genomic.fna	S2_005_001R2	S2_005_001R2	0.0010763632694158792	0.0
GCF_000149925.1_ASM14992v1_genomic.fna	S2_005_001R2	S2_005_001R2	0.0005783413568329857	3.2437534415570304e-05
GCF_000149955.1_ASM14995v2_genomic.fna	S2_005_001R2	S2_005_001R2	0.004288822504150476	0.0
GCF_000149985.1_ASM14998v1_genomic.fna	S2_005_001R2	S2_005_001R2	0.00033236785664517366	0.0
GCF_000150035.1_ASM15003v1_genomic.fna	S2_005_001R2	S2_005_001R2	0.00038766327456758417	0.0
GCF_000150505.1_SO6_genomic.fna	S2_005_001R2	S2_005_001R2	0.00043028541129452093	0.0
GCF_000150675.1_ASM15067v2_genomic.fna	S2_005_001R2	S2_005_001R2	0.002446664049582535	0.0
GCF_000150705.2_Paracocci_br_Pb01_V2_genomic.fna	S2_005_001R2	S2_005_001R2	0.0014928128104000915	0.0
GCF_000150735.1_Paracocci_br_Pb18_V2_genomic.fna	S2_005_001R2	S2_005_001R2	0.0011775482146088446	0.0
GCF_000150825.1_ASM15082v1_genomic.fna	S2_005_001R2	S2_005_001R2	0.002001112254308707	0.0
GCF_000150975.2_MS_CBS118893_genomic.fna	S2_005_001R2	S2_005_001R2	0.0006893162024809755	0.0
GCF_000151125.1_ASM15112v2_genomic.fna	S2_005_001R2	S2_005_001R2	0.0006808899863931865	0.0
GCF_000151145.1_ASM15114v1_genomic.fna	S2_005_001R2	S2_005_001R2	0.0006993897758470702	0.0
GCF_000151335.1_JCVI-cpa1-1.0_genomic.fna	S2_005_001R2	S2_005_001R2	0.0007454945713632916	0.0
GCF_000151355.1_v2.0_genomic.fna	S2_005_001R2	S2_005_001R2	0.601128381686899	0.0020295595544378865
GCF_000151425.1_ASM15142v1_genomic.fna	S2_005_001R2	S2_005_001R2	0.0009089954808281736	0.0
GCF_000151505.1_ASM15150v1_genomic.fna	S2_005_001R2	S2_005_001R2	0.0006157975387657503	0.0
GCF_000151645.1_ASM15164v1_genomic.fna	S2_005_001R2	S2_005_001R2	0.00030596279334202305	0.0
GCF_000166005.1_PyrTer_1.0_genomic.fna	S2_005_001R2	S2_005_001R2	0.0007148407387175813	0.00011097766198622024
GCF_000167675.1_v2.0_genomic.fna	S2_005_001R2	S2_005_001R2	0.002112280699022656	0.0
GCF_000170995.1_TRIVI_v2.0_genomic.fna	S2_005_001R2	S2_005_001R2	0.0010904489201224745	0.0
GCF_000171015.1_TRIAT_v2.0_genomic.fna	S2_005_001R2	S2_005_001R2	0.0018887293772983282	0.0
GCF_000181695.1_ASM18169v1_genomic.fna	S2_005_001R2	S2_005_001R2	0.02678616021802794	0.00020964224851693182
GCF_000182565.1_S_punctatus_V1_genomic.fna	S2_005_001R2	S2_005_001R2	0.00044791636622464807	0.0
GCF_000182805.1_ASM18280v1_genomic.fna	S2_005_001R2	S2_005_001R2	2.7023376041111438	0.027555463185011283
GCF_000182895.1_CC3_genomic.fna	S2_005_001R2	S2_005_001R2	0.000367804348901253	0.0
GCF_000182925.2_NC12_genomic.fna	S2_005_001R2	S2_005_001R2	0.0008857959507841616	0.0
GCF_000182965.3_ASM18296v3_genomic.fna	S2_005_001R2	S2_005_001R2	0.0009081262559805012	0.0
GCF_000182985.1_ASM18298v1_genomic.fna	S2_005_001R2	S2_005_001R2	0.0010856186068098099	0.0
GCF_000184105.1_Geom_destructans_V1_genomic.fna	S2_005_001R2	S2_005_001R2	0.14860433078288546	0.0016647907734012946
GCF_000184455.1_ASM18445v1_genomic.fna	S2_005_001R2	S2_005_001R2	0.0003617017653855629	0.0
GCF_000185945.1_ASM18594v1_genomic.fna	S2_005_001R2	S2_005_001R2	0.000526317622651942	0.0
GCF_000187245.1_Hansenula_2_genomic.fna	S2_005_001R2	S2_005_001R2	0.0006410212348988782	0.0
GCF_000187405.1_MetAcr_May2010_genomic.fna	S2_005_001R2	S2_005_001R2	0.0007907859528035495	0.0
GCF_000187425.2_MAA_2.0_genomic.fna	S2_005_001R2	S2_005_001R2	0.0006582362543450287	0.0
GCF_000192795.1_Vavr_culi_floridensis_V1_genomic.fna	S2_005_001R2	S2_005_001R2	0.0002417328287154324	0.0
GCF_000203795.1_v1.0_genomic.fna	S2_005_001R2	S2_005_001R2	0.0013195445246511825	0.0
GCF_000204055.1_v1.0_genomic.fna	S2_005_001R2	S2_005_001R2	0.0002182612098279042	0.0
GCF_000209165.1_ASM20916v1_genomic.fna	S2_005_001R2	S2_005_001R2	0.00012526193757613974	0.0
GCF_000209485.1_ASM20948v1_genomic.fna	S2_005_001R2	S2_005_001R2	0.5651169740085963	0.0036013839840983775
GCF_000213175.1_v2.0_genomic.fna	S2_005_001R2	S2_005_001R2	0.0009445891138768988	0.0
GCF_000218685.1_v1.0_genomic.fna	S2_005_001R2	S2_005_001R2	0.00024192255606805235	0.0
GCF_000219625.1_MYCGR_v2.0_genomic.fna	S2_005_001R2	S2_005_001R2	0.0007052542201580089	0.0
GCF_000221225.1_CTHT_3.0_genomic.fna	S2_005_001R2	S2_005_001R2	0.0017032572267027494	0.0
GCF_000223465.1_Candida_tenuis_v1.0_genomic.fna	S2_005_001R2	S2_005_001R2	0.00011645391060802731	0.0
GCF_000223485.1_Spathaspora_passalidarum_v2.0_genomic.fna	S2_005_001R2	S2_005_001R2	0.0014413935140374838	0.0
GCF_000225545.1_AOL24927_1.0_genomic.fna	S2_005_001R2	S2_005_001R2	0.0009142322345148127	0.00014391297405032225
GCF_000225605.1_CmilitarisCM01_v01_genomic.fna	S2_005_001R2	S2_005_001R2	0.0028524586363861465	0.00011153264950193965
GCF_000226095.1_ASM22609v1_genomic.fna	S2_005_001R2	S2_005_001R2	0.003030564149239721	0.0
GCF_000226115.1_ASM22611v1_genomic.fna	S2_005_001R2	S2_005_001R2	0.004894750621582165	0.0
GCF_000226395.1_PenChr_Nov2007_genomic.fna	S2_005_001R2	S2_005_001R2	0.0018007149078156208	4.928044498876372e-05
GCF_000226545.1_ASM22654v1_genomic.fna	S2_005_001R2	S2_005_001R2	0.0009536253084559664	0.0
GCF_000227115.2_ASM22711v2_genomic.fna	S2_005_001R2	S2_005_001R2	0.0004541761349775791	0.0
GCF_000230375.1_ASM23037v1_genomic.fna	S2_005_001R2	S2_005_001R2	0.0005446165872336783	0.0
GCF_000230625.1_Exop_derm_V1_genomic.fna	S2_005_001R2	S2_005_001R2	0.0011215081818025687	0.0
GCF_000231115.1_Vitt_corn_V1_genomic.fna	S2_005_001R2	S2_005_001R2	0.00014162182481742742	0.0
GCF_000235365.1_ASM23536v1_genomic.fna	S2_005_001R2	S2_005_001R2	0.00016473204608671624	0.0
GCF_000236905.1_ASM23690v1_genomic.fna	S2_005_001R2	S2_005_001R2	0.0002441732486894422	0.0
GCF_000237345.1_ASM23734v1_genomic.fna	S2_005_001R2	S2_005_001R2	0.0005171848861169786	0.0
GCF_000240135.3_ASM24013v3_genomic.fna	S2_005_001R2	S2_005_001R2	0.0021564297768454184	0.0004336765607240717
GCF_000243375.1_ASM24337v1_genomic.fna	S2_005_001R2	S2_005_001R2	0.00029614134665585326	0.0
GCF_000250985.1_Nema_parisii_ERTm1_V3_genomic.fna	S2_005_001R2	S2_005_001R2	0.0003912376889608498	0.0
GCF_000263375.1_Wallemia_sebi_v1.0_genomic.fna	S2_005_001R2	S2_005_001R2	0.0003013753840066197	0.0
GCF_000264905.1_Stehi1_genomic.fna	S2_005_001R2	S2_005_001R2	0.0003913894812915903	0.0
GCF_000264995.1_Punctularia_strigosozonata_v1.0_genomic.fna	S2_005_001R2	S2_005_001R2	0.0012052859453151286	0.0
GCF_000265015.1_Auricularia_subglabra_SS-5_V1.0_genomic.fna	S2_005_001R2	S2_005_001R2	0.0020364816421610823	0.0
GCF_000271585.1_Trametes_versicolor_v1.0_genomic.fna	S2_005_001R2	S2_005_001R2	0.0014350901575942926	0.0
GCF_000271605.1_Fomme1_genomic.fna	S2_005_001R2	S2_005_001R2	0.00015624027741458727	0.0
GCF_000271625.1_Conpu1_genomic.fna	S2_005_001R2	S2_005_001R2	0.0007572966866180059	0.0
GCF_000271645.1_Treme1_genomic.fna	S2_005_001R2	S2_005_001R2	0.0001310970188148926	0.0
GCF_000275845.1_Dichomitus_squalens_v1.0_genomic.fna	S2_005_001R2	S2_005_001R2	0.0007239347035668912	0.0
GCF_000277815.2_ASM27781v3_genomic.fna	S2_005_001R2	S2_005_001R2	0.0002021081951021945	0.0
GCF_000280035.1_ASM28003v2_genomic.fna	S2_005_001R2	S2_005_001R2	0.00020803850804193644	0.0
GCF_000280675.1_ASM28067v1_genomic.fna	S2_005_001R2	S2_005_001R2	0.01919800257548016	3.234633103876176e-05
GCF_000281105.1_Coni_apol_CBS100218_V1_genomic.fna	S2_005_001R2	S2_005_001R2	0.0014100201565205009	0.0
GCF_000293215.1_Trichosporon_asahii_1_genomic.fna	S2_005_001R2	S2_005_001R2	0.002661230495408147	0.0
GCF_000298775.1_ASM29877v1_genomic.fna	S2_005_001R2	S2_005_001R2	0.001349108410786035	0.0
GCF_000300555.1_Agabi_varbur_1_genomic.fna	S2_005_001R2	S2_005_001R2	0.00016396049940161386	0.0
GCF_000300575.1_Agabi_varbisH97_2_genomic.fna	S2_005_001R2	S2_005_001R2	0.00024084558495813204	0.0
GCF_000300595.1_Phanerochaete_carnosa_HHB-10118-Sp_v1.0_genomic.fna	S2_005_001R2	S2_005_001R2	0.0007176540462366874	0.0
GCF_000303195.2_FP7_genomic.fna	S2_005_001R2	S2_005_001R2	0.0023448652984580016	4.038053556490652e-05
GCF_000304475.1_Ka_CBS2517_genomic.fna	S2_005_001R2	S2_005_001R2	0.00028622533049898737	0.0
GCF_000313485.1_ASM31348v1_genomic.fna	S2_005_001R2	S2_005_001R2	0.3787464586213628	0.0001394867491361632
GCF_000313525.1_ASM31352v1_genomic.fna	S2_005_001R2	S2_005_001R2	0.0003808832597629455	0.0
GCF_000315645.1_PdigPd1_v1_genomic.fna	S2_005_001R2	S2_005_001R2	0.0004236057100304603	0.0
GCF_000315875.1_ASM31587v1_genomic.fna	S2_005_001R2	S2_005_001R2	0.0016177447890306975	0.0
GCF_000315915.1_ASM31591v1_genomic.fna	S2_005_001R2	S2_005_001R2	0.0011500220698257824	0.0
GCF_000319635.1_Colletotrichum_gloeosporioides_Nara_gc-5_genomic.fna	S2_005_001R2	S2_005_001R2	0.0010475868540845553	0.00010158766833246586
GCF_000320565.1_Septoria_musiva_SO2202_v1.0_genomic.fna	S2_005_001R2	S2_005_001R2	0.0008023831205552801	0.0
GCF_000320585.1_Heterobasidion_irregulare_v2.0_genomic.fna	S2_005_001R2	S2_005_001R2	0.0013998011944558518	0.0
GCF_000320785.1_RHOziaDV1.0_genomic.fna	S2_005_001R2	S2_005_001R2	0.0029085423603370697	0.0
GCF_000328475.2_Umaydis521_2.0_genomic.fna	S2_005_001R2	S2_005_001R2	0.0010761774247781113	0.0
GCF_000338955.1_Bauco1_genomic.fna	S2_005_001R2	S2_005_001R2	0.0010506103141305252	0.0
GCF_000338995.1_Cocsa1_genomic.fna	S2_005_001R2	S2_005_001R2	0.0003604151184479415	0.0
GCF_000340215.1_Mycfi2_genomic.fna	S2_005_001R2	S2_005_001R2	0.0004158728173242808	0.0
GCF_000344685.1_Glotr1_1_genomic.fna	S2_005_001R2	S2_005_001R2	0.0007650714900993794	0.0
GCF_000349005.2_Pneumo_murina_B123_V4_genomic.fna	S2_005_001R2	S2_005_001R2	0.0220837596681021	0.0
GCF_000349305.1_ASM34930v2_genomic.fna	S2_005_001R2	S2_005_001R2	0.00661618691448897	0.0
GCF_000349385.1_UCREL1V03_genomic.fna	S2_005_001R2	S2_005_001R2	0.0016769618103560286	0.0
GCF_000354255.1_CocheC4_1_genomic.fna	S2_005_001R2	S2_005_001R2	0.00047335883109341935	0.0
GCF_000359705.1_Setospaeria_trucica_Et28A_v1.0_genomic.fna	S2_005_001R2	S2_005_001R2	0.0012352711686516422	0.0
GCF_000365145.1_Phia_euro_CBS_101466_V1_genomic.fna	S2_005_001R2	S2_005_001R2	0.0009606086284557721	0.0
GCF_000365165.1_Clad_carr_CBS_160_54_V1_genomic.fna	S2_005_001R2	S2_005_001R2	0.0007338839825765906	0.0
GCF_000385595.1_UCRNP2V3_genomic.fna	S2_005_001R2	S2_005_001R2	0.004148446052455709	0.0
GCF_000392275.1_UCRPA7V03_genomic.fna	S2_005_001R2	S2_005_001R2	0.0014238345032825876	0.0
GCF_000400465.1_Wallemia_ichthyophaga_version_1.0_genomic.fna	S2_005_001R2	S2_005_001R2	0.0005302521885672528	0.0
GCF_000403515.1_ASM40351v1_genomic.fna	S2_005_001R2	S2_005_001R2	0.0016101304466782894	0.0
GCF_000409485.1_GLAREA_genomic.fna	S2_005_001R2	S2_005_001R2	0.00026781167395356295	0.0
GCF_000417875.1_Pflocc_1.0_genomic.fna	S2_005_001R2	S2_005_001R2	0.009041395248650741	0.0
GCF_000441935.1_MHA_v2_genomic.fna	S2_005_001R2	S2_005_001R2	0.0007310321380798099	0.0
GCF_000464535.1_EPUS_genomic.fna	S2_005_001R2	S2_005_001R2	0.0007568599396330967	0.0
GCF_000488995.1_M_roreri_MCA_2997_v1_genomic.fna	S2_005_001R2	S2_005_001R2	0.00021140311644111202	0.0
GCF_000497045.1_PSEUBRA1_genomic.fna	S2_005_001R2	S2_005_001R2	0.001819059835073427	0.0
GCF_000507465.1_Kwon_mang_CBS8507_V2_genomic.fna	S2_005_001R2	S2_005_001R2	0.00012053334543394029	0.0
GCF_000512565.1_Cryp_deje_CBS10117_V1_genomic.fna	S2_005_001R2	S2_005_001R2	0.00014304014450856393	0.0
GCF_000512585.1_Cryp_best_CBS10118_V1_genomic.fna	S2_005_001R2	S2_005_001R2	0.00014945470529423288	0.0
GCF_000512605.1_Cryp_pinu_CBS10737_V1_genomic.fna	S2_005_001R2	S2_005_001R2	0.00028404965023066383	0.0
GCF_000516985.1_PFICI_genomic.fna	S2_005_001R2	S2_005_001R2	0.0007934181463769162	0.0
GCF_000523435.1_Cochliobolus_carbonum_v1.0_genomic.fna	S2_005_001R2	S2_005_001R2	0.000181937176793505	0.0
GCF_000523455.1_Cochliobolus_miyabeanus_v1.0_genomic.fna	S2_005_001R2	S2_005_001R2	0.0005332893396764891	0.0
GCF_000527765.1_Cochliobolus_victoriae_v1.0_genomic.fna	S2_005_001R2	S2_005_001R2	0.0003119090027817905	0.0
GCF_000582985.1_CFIO01_genomic.fna	S2_005_001R2	S2_005_001R2	0.0008753292186675588	0.0
GCF_000585515.1_Clad_yegr_CBS_114405_V1_genomic.fna	S2_005_001R2	S2_005_001R2	0.000583185959406593	0.0
GCF_000585535.1_Clad_psam_CBS_110553_V1_genomic.fna	S2_005_001R2	S2_005_001R2	0.000490661027043368	0.0
GCF_000585565.1_Capr_epim_CBS_606_96_V1_genomic.fna	S2_005_001R2	S2_005_001R2	0.0014335404271939994	0.0
GCF_000585585.1_Capr_coro_CBS_617_96_V1_genomic.fna	S2_005_001R2	S2_005_001R2	0.000824412238357728	0.0
GCF_000708205.1_Mixia_osmundae_v1.0_genomic.fna	S2_005_001R2	S2_005_001R2	0.0007009565742402648	0.0
GCF_000709125.1_Exop_aqua_CBS_119918_V1_genomic.fna	S2_005_001R2	S2_005_001R2	0.0009388507092580599	0.00016987050146897927
GCF_000711695.1_Tilletiaria_anomala_UBC_951_v1.0_genomic.fna	S2_005_001R2	S2_005_001R2	0.0013747520451496767	0.0
GCF_000721755.1_Aureobasidium_pullulans_var._subglaciale_EXF-2481_v1.0_genomic.fna	S2_005_001R2	S2_005_001R2	0.0005116161297430262	0.0
GCF_000721765.1_Aureobasidium_pullulans_var._namibiae_CBS_147.97_v1.0_genomic.fna	S2_005_001R2	S2_005_001R2	0.0008456487244422137	0.0
GCF_000732125.1_ScApio1.0_genomic.fna	S2_005_001R2	S2_005_001R2	0.0012834694292365805	0.0
GCF_000747765.1_ASM74776v1_genomic.fna	S2_005_001R2	S2_005_001R2	0.021477522952368776	6.432212076381552e-05
GCF_000760515.1_UGP1.0_genomic.fna	S2_005_001R2	S2_005_001R2	0.007024008512391166	0.0011754564828305475
GCF_000769745.1_ASM76974v1_genomic.fna	S2_005_001R2	S2_005_001R2	0.0004782270072043409	0.0
GCF_000803265.1_ASM80326v1_genomic.fna	S2_005_001R2	S2_005_001R2	0.0005960686793612651	0.0
GCF_000814945.1_MAJ_1.0_genomic.fna	S2_005_001R2	S2_005_001R2	0.0007222070954389765	0.0
GCF_000814965.1_MBR_1.0_genomic.fna	S2_005_001R2	S2_005_001R2	0.0020228254521927084	0.0
GCF_000835455.1_Fons_pedr_CBS_271_37_V1_genomic.fna	S2_005_001R2	S2_005_001R2	0.0006559796684124711	0.0
GCF_000835475.1_Clad_bant_CBS_173_52_V1_genomic.fna	S2_005_001R2	S2_005_001R2	0.000405872010202341	0.0
GCF_000835495.1_Clad_immu_CBS83496_V1_genomic.fna	S2_005_001R2	S2_005_001R2	0.0008329106741401738	0.0
GCF_000835505.1_Exop_xeno_CBS118157_V1_genomic.fna	S2_005_001R2	S2_005_001R2	0.0011339285532335466	0.00024269433377826236
GCF_000835515.1_Exop_olig_CBS72588_V1_genomic.fna	S2_005_001R2	S2_005_001R2	0.0005387499759970787	0.0
GCF_000835555.1_Rhin_mack_CBS_650_93_V1_genomic.fna	S2_005_001R2	S2_005_001R2	0.0007077183892767821	0.0
GCF_000836115.1_Exop_spin_CBS89968_V1_genomic.fna	S2_005_001R2	S2_005_001R2	0.0008676918198698003	0.0
GCF_000836275.1_Exop_meso_CBS40295_V1_genomic.fna	S2_005_001R2	S2_005_001R2	0.0003925491813938392	0.0
GCF_000836295.1_O_gall_CBS43764_genomic.fna	S2_005_001R2	S2_005_001R2	0.00272084593842841	0.0
GCF_000836435.1_Fons_mult_CBS_102226_V1_genomic.fna	S2_005_001R2	S2_005_001R2	0.0005102508963788314	0.0
GCF_000961545.1_S_schenckii_v1_genomic.fna	S2_005_001R2	S2_005_001R2	0.0041925663680514	0.0
GCF_000968595.1_ASM96859v1_genomic.fna	S2_005_001R2	S2_005_001R2	0.001244540574371199	0.0
GCF_001027345.1_Triol1_genomic.fna	S2_005_001R2	S2_005_001R2	0.008030346310398728	0.0
GCF_001189475.1_ASM118947v1_genomic.fna	S2_005_001R2	S2_005_001R2	0.003987105603970568	0.00015265510674936393
GCF_001204775.1_ASM120477v1_genomic.fna	S2_005_001R2	S2_005_001R2	0.0005918811467656265	3.223679974303535e-05
GCF_001278385.1_MalaPachy_genomic.fna	S2_005_001R2	S2_005_001R2	0.002554521799984492	0.0
GCF_001298625.1_SEUB3.0_genomic.fna	S2_005_001R2	S2_005_001R2	0.00031997210199645086	0.0
GCF_001299255.1_ASM129925v1_genomic.fna	S2_005_001R2	S2_005_001R2	0.0006969631929773887	3.09580852226685e-05
GCF_001329695.1_Rhoba1_1_genomic.fna	S2_005_001R2	S2_005_001R2	0.01562565752599767	0.0
GCF_001447935.1_debFab1.0_genomic.fna	S2_005_001R2	S2_005_001R2	0.0004570129137697793	7.777165575256854e-05
GCF_001477535.1_Pneu_jiro_RU7_V2_genomic.fna	S2_005_001R2	S2_005_001R2	0.0013279810963002484	0.0
GCF_001477545.1_Pneu_cari_B80_V3_genomic.fna	S2_005_001R2	S2_005_001R2	0.001856305120071172	0.0
GCF_001481775.1_ASM148177v1_genomic.fna	S2_005_001R2	S2_005_001R2	0.0009109171969808599	9.686488809774664e-05
GCF_001500285.1_Phisc1_genomic.fna	S2_005_001R2	S2_005_001R2	0.000493501619815118	0.0
GCF_001548555.1_ASM154855v1_genomic.fna	S2_005_001R2	S2_005_001R2	0.0004080496065966992	0.0
GCF_001619985.1_Xylona_heveae_TC161_v1.0_genomic.fna	S2_005_001R2	S2_005_001R2	0.0006731820011559813	0.0
GCF_001636725.1_ISF_1.0_genomic.fna	S2_005_001R2	S2_005_001R2	0.0037578808696014173	0.0
GCF_001638985.1_Phybl2_genomic.fna	S2_005_001R2	S2_005_001R2	0.0009238905747283787	0.0
GCF_001640025.1_ASM164002v2_genomic.fna	S2_005_001R2	S2_005_001R2	0.0004497284458565045	0.0
GCF_001642045.1_Parsp1_genomic.fna	S2_005_001R2	S2_005_001R2	0.0011122023010384976	0.0
GCF_001642055.1_Altal1_genomic.fna	S2_005_001R2	S2_005_001R2	0.000720781535865386	0.0
GCF_001651985.1_ASM165198v1_genomic.fna	S2_005_001R2	S2_005_001R2	0.0019318489782498122	0.0
GCF_001653235.1_ASM165323v1_genomic.fna	S2_005_001R2	S2_005_001R2	0.0004956666266673384	0.0
GCF_001653265.1_ASM165326v1_genomic.fna	S2_005_001R2	S2_005_001R2	0.002787223461844071	0.0
GCF_001661235.1_Picme2_genomic.fna	S2_005_001R2	S2_005_001R2	0.0013654514921668257	0.0
GCF_001661255.1_Wican1_genomic.fna	S2_005_001R2	S2_005_001R2	0.0004182478099497751	0.0
GCF_001661265.1_Saico1_genomic.fna	S2_005_001R2	S2_005_001R2	0.0007082736460881316	0.0
GCF_001661335.1_Babin1_genomic.fna	S2_005_001R2	S2_005_001R2	0.00039617030362557113	0.0
GCF_001661345.1_Ascru1_genomic.fna	S2_005_001R2	S2_005_001R2	0.0008385000958066838	0.0
GCF_001661395.1_Hypbu1_genomic.fna	S2_005_001R2	S2_005_001R2	0.001504402041100982	0.0
GCF_001661405.1_Cybja1_genomic.fna	S2_005_001R2	S2_005_001R2	0.002097508798114056	0.0
GCF_001661415.1_Canta1_genomic.fna	S2_005_001R2	S2_005_001R2	0.00027716012936461704	0.0
GCF_001662655.1_ASM166265v1_genomic.fna	S2_005_001R2	S2_005_001R2	0.007329961872891788	0.00011095330496357629
GCF_001664035.1_Metbi1_genomic.fna	S2_005_001R2	S2_005_001R2	0.002005493670805657	0.0
GCF_001664045.1_Hanpo2_genomic.fna	S2_005_001R2	S2_005_001R2	0.0017875811017841804	0.0
GCF_001672515.1_ASM167251v1_genomic.fna	S2_005_001R2	S2_005_001R2	0.00286480907257405	0.0
GCF_001720155.1_Tsuc_wing_CBS7118_V1_genomic.fna	S2_005_001R2	S2_005_001R2	0.0006438065801263197	0.0
GCF_001720205.1_Cryp_amyl_CBS6039_V3_genomic.fna	S2_005_001R2	S2_005_001R2	0.0008088742155268754	0.0
GCF_001883845.1_ASM188384v1_genomic.fna	S2_005_001R2	S2_005_001R2	0.01982441347599998	0.00034782405882065266
GCF_001890905.1_Aspac1_genomic.fna	S2_005_001R2	S2_005_001R2	0.0016123217168814705	0.0
GCF_001907595.1_ASM190759v1_genomic.fna	S2_005_001R2	S2_005_001R2	0.0007152810296215357	0.0
GCF_001983325.1_ASM198332v1_genomic.fna	S2_005_001R2	S2_005_001R2	0.0009936646041867453	0.0
GCF_002102565.1_Kocim1_genomic.fna	S2_005_001R2	S2_005_001R2	0.0004299404209836724	0.0
GCF_002105155.1_Lobtra1_genomic.fna	S2_005_001R2	S2_005_001R2	0.0047857856876492326	0.0
S2_005_001R2_Rhabditida.fa	S2_005_001R2	S2_005_001R2	6.503705976029117	1.0
S2_005_001R2_Verruconis_gallopava.fa	S2_005_001R2	S2_005_001R2	4.884441231823744	1.0
S2_005_002R2_Diptera.fa	S2_005_001R2	S2_005_001R2	0.04008357200763157	0.0004703992654560909
S2_009_000R2_Exophiala_mesophila.fa	S2_005_001R2	S2_005_001R2	0.3109478373385652	0.005040963528803369
S2_018_000R1_Malassezia_globosa.fa	S2_005_001R2	S2_005_001R2	0.03160690119292686	0.0
C_parapsilosis_CDC317_current_chromosomes.fasta	S2_005_001R3	S2_005_001R3	0.0313136040240138	0.0
GCF_000001985.1_JCVI-PMFA1-2.0_genomic.fna	S2_005_001R3	S2_005_001R3	0.0013540043915162983	6.807740505689439e-05
GCF_000002495.2_MG8_genomic.fna	S2_005_001R3	S2_005_001R3	0.0012823348504717804	0.0
GCF_000002515.2_ASM251v1_genomic.fna	S2_005_001R3	S2_005_001R3	0.00043341935516341153	0.0
GCF_000002525.2_ASM252v1_genomic.fna	S2_005_001R3	S2_005_001R3	0.0014436952800649045	0.0
GCF_000002545.3_ASM254v2_genomic.fna	S2_005_001R3	S2_005_001R3	0.000912106181820068	0.0
GCF_000002655.1_ASM265v1_genomic.fna	S2_005_001R3	S2_005_001R3	0.0007406387308772059	0.0
GCF_000002715.2_ASM271v1_genomic.fna	S2_005_001R3	S2_005_001R3	0.002533873992661949	0.00013209166687874318
GCF_000002855.3_ASM285v2_genomic.fna	S2_005_001R3	S2_005_001R3	0.002034812757767439	0.0
GCF_000002945.1_ASM294v2_genomic.fna	S2_005_001R3	S2_005_001R3	0.0006500240524154432	0.0
GCF_000003125.1_JCVI-TSTA1-3.0_genomic.fna	S2_005_001R3	S2_005_001R3	0.0005368979726551245	4.315485168560189e-05
GCF_000003515.1_ASM351v2_genomic.fna	S2_005_001R3	S2_005_001R3	0.00024968614844612496	5.396036409912277e-05
GCF_000003835.1_ASM383v1_genomic.fna	S2_005_001R3	S2_005_001R3	0.0012053016238196758	0.0
GCF_000003855.2_ASM385v2_genomic.fna	S2_005_001R3	S2_005_001R3	0.001712010805900086	0.0
GCF_000004155.1_SCY4_genomic.fna	S2_005_001R3	S2_005_001R3	0.0008693172790028426	0.0
GCF_000006255.1_Postia_placenta_V1.0_genomic.fna	S2_005_001R3	S2_005_001R3	0.00015860700435031276	0.0
GCF_000006275.2_JCVI-afl1-v2.0_genomic.fna	S2_005_001R3	S2_005_001R3	0.006186627176630469	0.00020101731676360816
GCF_000006335.2_ASM633v2_genomic.fna	S2_005_001R3	S2_005_001R3	0.00481241490596911	0.0
GCF_000006445.2_ASM644v2_genomic.fna	S2_005_001R3	S2_005_001R3	0.0020537670165723908	0.0
GCF_000026365.1_ASM2636v1_genomic.fna	S2_005_001R3	S2_005_001R3	0.0006953164147968665	0.0
GCF_000026945.1_ASM2694v1_genomic.fna	S2_005_001R3	S2_005_001R3	0.0036901424791266797	0.0
GCF_000027005.1_ASM2700v1_genomic.fna	S2_005_001R3	S2_005_001R3	0.0001715553550429464	0.0
GCF_000091025.4_ASM9102v4_genomic.fna	S2_005_001R3	S2_005_001R3	0.0008465091445495011	0.0
GCF_000091045.1_ASM9104v1_genomic.fna	S2_005_001R3	S2_005_001R3	0.00011716235243877231	0.0
GCF_000091225.1_ASM9122v1_genomic.fna	S2_005_001R3	S2_005_001R3	0.00048411683754958425	0.0
GCF_000142805.1_ASM14280v1_genomic.fna	S2_005_001R3	S2_005_001R3	0.0009665052802587008	0.0
GCF_000143105.1_Sanger-454-IlluminaPA_2.0_genomic.fna	S2_005_001R3	S2_005_001R3	0.010410763326019336	0.00022205808779121543
GCF_000143185.1_v1.0_genomic.fna	S2_005_001R3	S2_005_001R3	0.0008749158373314338	0.0
GCF_000143365.1_ASM14336v1_genomic.fna	S2_005_001R3	S2_005_001R3	0.0022340700627246205	0.0
GCF_000143535.1_BotFuc_Aug2005_genomic.fna	S2_005_001R3	S2_005_001R3	0.004295259946350139	2.5711319203571414e-05
GCF_000143565.1_V1.0_genomic.fna	S2_005_001R3	S2_005_001R3	0.004068499770120414	0.0
GCF_000145635.1_Gae_graminis_V2_genomic.fna	S2_005_001R3	S2_005_001R3	0.0017807229848276845	0.0
GCF_000146045.2_R64_genomic.fna	S2_005_001R3	S2_005_001R3	0.023624507314858267	0.0
GCF_000146465.1_ASM14646v1_genomic.fna	S2_005_001R3	S2_005_001R3	0.0	0.0
GCF_000146915.1_ASM14691v2_genomic.fna	S2_005_001R3	S2_005_001R3	0.0013970798936432155	0.0
GCF_000146945.2_ASM14694v2_genomic.fna	S2_005_001R3	S2_005_001R3	0.001484855417034026	0.0
GCF_000149035.1_C_graminicola_M1_001_V1_genomic.fna	S2_005_001R3	S2_005_001R3	0.0015830041634598757	0.0
GCF_000149205.1_ASM14920v1_genomic.fna	S2_005_001R3	S2_005_001R3	0.0005750903472972128	0.0
GCF_000149245.1_CNA3_genomic.fna	S2_005_001R3	S2_005_001R3	0.0014209591801951694	0.0
GCF_000149335.2_ASM14933v2_genomic.fna	S2_005_001R3	S2_005_001R3	0.0016892285947290016	0.0
GCF_000149385.1_ASM14938v1_genomic.fna	S2_005_001R3	S2_005_001R3	0.00030215806449025685	0.0
GCF_000149425.1_ASM14942v1_genomic.fna	S2_005_001R3	S2_005_001R3	0.0009291974310161947	0.0
GCF_000149555.1_ASM14955v1_genomic.fna	S2_005_001R3	S2_005_001R3	0.0004956530917950985	0.0
GCF_000149585.1_ASM14958v1_genomic.fna	S2_005_001R3	S2_005_001R3	0.0032297298246465995	0.0
GCF_000149615.1_ASM14961v1_genomic.fna	S2_005_001R3	S2_005_001R3	0.0006841539622875914	0.0
GCF_000149645.1_ASM14964v1_genomic.fna	S2_005_001R3	S2_005_001R3	0.04454204431177988	0.0080774586932075
GCF_000149685.1_ASM14968v1_genomic.fna	S2_005_001R3	S2_005_001R3	0.009266438703844635	0.0
GCF_000149845.2_SJ5_genomic.fna	S2_005_001R3	S2_005_001R3	0.0008878076602420797	0.0
GCF_000149925.1_ASM14992v1_genomic.fna	S2_005_001R3	S2_005_001R3	0.001429838717603379	0.0
GCF_000149955.1_ASM14995v2_genomic.fna	S2_005_001R3	S2_005_001R3	0.0006999736132773793	0.0
GCF_000149985.1_ASM14998v1_genomic.fna	S2_005_001R3	S2_005_001R3	0.0006853604575989478	0.0
GCF_000150035.1_ASM15003v1_genomic.fna	S2_005_001R3	S2_005_001R3	0.0011661850064509465	0.0
GCF_000150505.1_SO6_genomic.fna	S2_005_001R3	S2_005_001R3	0.001710734813686877	0.0
GCF_000150675.1_ASM15067v2_genomic.fna	S2_005_001R3	S2_005_001R3	0.0015665631101342867	0.0
GCF_000150705.2_Paracocci_br_Pb01_V2_genomic.fna	S2_005_001R3	S2_005_001R3	0.004285210516865355	0.0
GCF_000150735.1_Paracocci_br_Pb18_V2_genomic.fna	S2_005_001R3	S2_005_001R3	0.004514881809689596	0.0
GCF_000150825.1_ASM15082v1_genomic.fna	S2_005_001R3	S2_005_001R3	0.013242245440372008	0.0
GCF_000150975.2_MS_CBS118893_genomic.fna	S2_005_001R3	S2_005_001R3	0.0004196175541536605	0.0
GCF_000151125.1_ASM15112v2_genomic.fna	S2_005_001R3	S2_005_001R3	0.00238123659116925	0.0
GCF_000151145.1_ASM15114v1_genomic.fna	S2_005_001R3	S2_005_001R3	0.0009515358900500367	0.0
GCF_000151335.1_JCVI-cpa1-1.0_genomic.fna	S2_005_001R3	S2_005_001R3	0.0017937995762993585	0.0
GCF_000151355.1_v2.0_genomic.fna	S2_005_001R3	S2_005_001R3	0.004236287613872322	0.0
GCF_000151425.1_ASM15142v1_genomic.fna	S2_005_001R3	S2_005_001R3	0.005989928057298502	0.0
GCF_000151505.1_ASM15150v1_genomic.fna	S2_005_001R3	S2_005_001R3	0.0008004695628186669	0.0
GCF_000151645.1_ASM15164v1_genomic.fna	S2_005_001R3	S2_005_001R3	0.0008173285224328885	0.0
GCF_000166005.1_PyrTer_1.0_genomic.fna	S2_005_001R3	S2_005_001R3	0.00036002707890684467	0.0
GCF_000167675.1_v2.0_genomic.fna	S2_005_001R3	S2_005_001R3	0.00206089865486627	0.0
GCF_000170995.1_TRIVI_v2.0_genomic.fna	S2_005_001R3	S2_005_001R3	0.001005798886216539	0.0
GCF_000171015.1_TRIAT_v2.0_genomic.fna	S2_005_001R3	S2_005_001R3	0.001899064964747348	0.0
GCF_000181695.1_ASM18169v1_genomic.fna	S2_005_001R3	S2_005_001R3	2.865964958264672	0.0008394620387898442
GCF_000182565.1_S_punctatus_V1_genomic.fna	S2_005_001R3	S2_005_001R3	0.002324104293245997	0.00036247811538896337
GCF_000182805.1_ASM18280v1_genomic.fna	S2_005_001R3	S2_005_001R3	0.033224586314154245	0.005915927904623342
GCF_000182895.1_CC3_genomic.fna	S2_005_001R3	S2_005_001R3	0.00026211757710625295	0.0
GCF_000182925.2_NC12_genomic.fna	S2_005_001R3	S2_005_001R3	0.0028534073381350344	0.0
GCF_000182965.3_ASM18296v3_genomic.fna	S2_005_001R3	S2_005_001R3	0.0031843090778710358	0.0
GCF_000182985.1_ASM18298v1_genomic.fna	S2_005_001R3	S2_005_001R3	0.0006507942081511979	0.0
GCF_000184105.1_Geom_destructans_V1_genomic.fna	S2_005_001R3	S2_005_001R3	0.007968580903392437	0.0006215753351554869
GCF_000184455.1_ASM18445v1_genomic.fna	S2_005_001R3	S2_005_001R3	0.002237613403860532	8.763993022859339e-05
GCF_000185945.1_ASM18594v1_genomic.fna	S2_005_001R3	S2_005_001R3	0.0011844311435904472	0.0
GCF_000187245.1_Hansenula_2_genomic.fna	S2_005_001R3	S2_005_001R3	0.0009117728156199684	0.0
GCF_000187405.1_MetAcr_May2010_genomic.fna	S2_005_001R3	S2_005_001R3	0.002007718950344106	0.0
GCF_000187425.2_MAA_2.0_genomic.fna	S2_005_001R3	S2_005_001R3	0.0003460679888997715	0.0
GCF_000192795.1_Vavr_culi_floridensis_V1_genomic.fna	S2_005_001R3	S2_005_001R3	0.00018240574083762062	0.0
GCF_000203795.1_v1.0_genomic.fna	S2_005_001R3	S2_005_001R3	0.0010557206040152614	0.0
GCF_000204055.1_v1.0_genomic.fna	S2_005_001R3	S2_005_001R3	0.0004626023004987253	0.0
GCF_000209165.1_ASM20916v1_genomic.fna	S2_005_001R3	S2_005_001R3	0.00016262935621690546	0.0
GCF_000209485.1_ASM20948v1_genomic.fna	S2_005_001R3	S2_005_001R3	0.17007873106126342	0.0077189905142488295
GCF_000213175.1_v2.0_genomic.fna	S2_005_001R3	S2_005_001R3	0.002069391710329548	0.0
GCF_000218685.1_v1.0_genomic.fna	S2_005_001R3	S2_005_001R3	0.00011517966593774882	0.0
GCF_000219625.1_MYCGR_v2.0_genomic.fna	S2_005_001R3	S2_005_001R3	0.001258490226249892	0.0
GCF_000221225.1_CTHT_3.0_genomic.fna	S2_005_001R3	S2_005_001R3	0.0011756076004616211	0.0
GCF_000223465.1_Candida_tenuis_v1.0_genomic.fna	S2_005_001R3	S2_005_001R3	7.788769941518836e-05	0.0
GCF_000223485.1_Spathaspora_passalidarum_v2.0_genomic.fna	S2_005_001R3	S2_005_001R3	0.0008748885894423946	0.0
GCF_000225545.1_AOL24927_1.0_genomic.fna	S2_005_001R3	S2_005_001R3	0.0014993331766020314	0.0
GCF_000225605.1_CmilitarisCM01_v01_genomic.fna	S2_005_001R3	S2_005_001R3	0.0019368905565036055	0.0
GCF_000226095.1_ASM22609v1_genomic.fna	S2_005_001R3	S2_005_001R3	0.0031999184342767447	0.0
GCF_000226115.1_ASM22611v1_genomic.fna	S2_005_001R3	S2_005_001R3	0.003706446362964106	0.0
GCF_000226395.1_PenChr_Nov2007_genomic.fna	S2_005_001R3	S2_005_001R3	0.02203969999132627	4.928044498876372e-05
GCF_000226545.1_ASM22654v1_genomic.fna	S2_005_001R3	S2_005_001R3	0.002614565775050323	0.0
GCF_000227115.2_ASM22711v2_genomic.fna	S2_005_001R3	S2_005_001R3	0.0004056463166360872	0.0
GCF_000230375.1_ASM23037v1_genomic.fna	S2_005_001R3	S2_005_001R3	0.006917099776510025	0.0
GCF_000230625.1_Exop_derm_V1_genomic.fna	S2_005_001R3	S2_005_001R3	0.0021227095041632662	0.0
GCF_000231115.1_Vitt_corn_V1_genomic.fna	S2_005_001R3	S2_005_001R3	5.7884883722377614e-05	0.0
GCF_000235365.1_ASM23536v1_genomic.fna	S2_005_001R3	S2_005_001R3	0.0010772910568406142	0.0
GCF_000236905.1_ASM23690v1_genomic.fna	S2_005_001R3	S2_005_001R3	0.0007293119230842249	0.0
GCF_000237345.1_ASM23734v1_genomic.fna	S2_005_001R3	S2_005_001R3	0.00010776654905339693	0.0
GCF_000240135.3_ASM24013v3_genomic.fna	S2_005_001R3	S2_005_001R3	0.001076551222739694	0.0
GCF_000243375.1_ASM24337v1_genomic.fna	S2_005_001R3	S2_005_001R3	0.0008069428300174889	0.0
GCF_000250985.1_Nema_parisii_ERTm1_V3_genomic.fna	S2_005_001R3	S2_005_001R3	0.00022844287859592383	0.0
GCF_000263375.1_Wallemia_sebi_v1.0_genomic.fna	S2_005_001R3	S2_005_001R3	0.000985445800179429	0.0
GCF_000264905.1_Stehi1_genomic.fna	S2_005_001R3	S2_005_001R3	0.000865848757847044	0.0
GCF_000264995.1_Punctularia_strigosozonata_v1.0_genomic.fna	S2_005_001R3	S2_005_001R3	0.0006749913035274216	0.0
GCF_000265015.1_Auricularia_subglabra_SS-5_V1.0_genomic.fna	S2_005_001R3	S2_005_001R3	0.0007498141555998475	0.0
GCF_000271585.1_Trametes_versicolor_v1.0_genomic.fna	S2_005_001R3	S2_005_001R3	0.00045263924585627616	0.0
GCF_000271605.1_Fomme1_genomic.fna	S2_005_001R3	S2_005_001R3	0.001090755816101794	8.425615899026712e-05
GCF_000271625.1_Conpu1_genomic.fna	S2_005_001R3	S2_005_001R3	0.0005476278414274405	0.0
GCF_000271645.1_Treme1_genomic.fna	S2_005_001R3	S2_005_001R3	0.0016107403097054848	0.0
GCF_000275845.1_Dichomitus_squalens_v1.0_genomic.fna	S2_005_001R3	S2_005_001R3	0.0005243394201845542	0.0
GCF_000277815.2_ASM27781v3_genomic.fna	S2_005_001R3	S2_005_001R3	0.0	0.0
GCF_000280035.1_ASM28003v2_genomic.fna	S2_005_001R3	S2_005_001R3	0.0	0.0
GCF_000280675.1_ASM28067v1_genomic.fna	S2_005_001R3	S2_005_001R3	0.0009108106601874296	3.234633103876176e-05
GCF_000281105.1_Coni_apol_CBS100218_V1_genomic.fna	S2_005_001R3	S2_005_001R3	0.0047468916127698475	0.0
GCF_000293215.1_Trichosporon_asahii_1_genomic.fna	S2_005_001R3	S2_005_001R3	0.0014515578470052804	0.0
GCF_000298775.1_ASM29877v1_genomic.fna	S2_005_001R3	S2_005_001R3	0.004866094793641186	0.0
GCF_000300555.1_Agabi_varbur_1_genomic.fna	S2_005_001R3	S2_005_001R3	0.0014714857171030508	4.918074204786648e-05
GCF_000300575.1_Agabi_varbisH97_2_genomic.fna	S2_005_001R3	S2_005_001R3	0.009096514474141395	0.0
GCF_000300595.1_Phanerochaete_carnosa_HHB-10118-Sp_v1.0_genomic.fna	S2_005_001R3	S2_005_001R3	0.0011451756813752306	4.8516713802691855e-05
GCF_000303195.2_FP7_genomic.fna	S2_005_001R3	S2_005_001R3	0.00044524717174647773	0.0
GCF_000304475.1_Ka_CBS2517_genomic.fna	S2_005_001R3	S2_005_001R3	0.00038439067253421785	0.0
GCF_000313485.1_ASM31348v1_genomic.fna	S2_005_001R3	S2_005_001R3	0.0633513104585127	0.0001394867491361632
GCF_000313525.1_ASM31352v1_genomic.fna	S2_005_001R3	S2_005_001R3	0.0002621942974988512	0.0
GCF_000315645.1_PdigPd1_v1_genomic.fna	S2_005_001R3	S2_005_001R3	0.003923311024212753	0.0007693113440970391
GCF_000315875.1_ASM31587v1_genomic.fna	S2_005_001R3	S2_005_001R3	0.0019322273621003078	0.0
GCF_000315915.1_ASM31591v1_genomic.fna	S2_005_001R3	S2_005_001R3	0.0014564832221988352	0.0
GCF_000319635.1_Colletotrichum_gloeosporioides_Nara_gc-5_genomic.fna	S2_005_001R3	S2_005_001R3	0.0007359320726116067	0.0
GCF_000320565.1_Septoria_musiva_SO2202_v1.0_genomic.fna	S2_005_001R3	S2_005_001R3	0.004702299797735106	0.0
GCF_000320585.1_Heterobasidion_irregulare_v2.0_genomic.fna	S2_005_001R3	S2_005_001R3	0.0014372566843824839	0.0
GCF_000320785.1_RHOziaDV1.0_genomic.fna	S2_005_001R3	S2_005_001R3	0.0012186968791741985	0.0
GCF_000328475.2_Umaydis521_2.0_genomic.fna	S2_005_001R3	S2_005_001R3	0.0012864852528097028	0.0
GCF_000338955.1_Bauco1_genomic.fna	S2_005_001R3	S2_005_001R3	0.00042941443488230284	0.0
GCF_000338995.1_Cocsa1_genomic.fna	S2_005_001R3	S2_005_001R3	0.0009676638205162013	0.0
GCF_000340215.1_Mycfi2_genomic.fna	S2_005_001R3	S2_005_001R3	0.001098905443449521	0.0
GCF_000344685.1_Glotr1_1_genomic.fna	S2_005_001R3	S2_005_001R3	0.0004553007573653665	0.0
GCF_000349005.2_Pneumo_murina_B123_V4_genomic.fna	S2_005_001R3	S2_005_001R3	0.0007811189276373577	0.0
GCF_000349305.1_ASM34930v2_genomic.fna	S2_005_001R3	S2_005_001R3	0.04791206749061142	0.0
GCF_000349385.1_UCREL1V03_genomic.fna	S2_005_001R3	S2_005_001R3	0.000945469283597014	0.0
GCF_000354255.1_CocheC4_1_genomic.fna	S2_005_001R3	S2_005_001R3	0.0009800864078948614	0.0
GCF_000359705.1_Setospaeria_trucica_Et28A_v1.0_genomic.fna	S2_005_001R3	S2_005_001R3	0.003416390348668077	0.0
GCF_000365145.1_Phia_euro_CBS_101466_V1_genomic.fna	S2_005_001R3	S2_005_001R3	0.0010793235455670651	0.0
GCF_000365165.1_Clad_carr_CBS_160_54_V1_genomic.fna	S2_005_001R3	S2_005_001R3	0.0006737054678587518	0.0
GCF_000385595.1_UCRNP2V3_genomic.fna	S2_005_001R3	S2_005_001R3	0.0012643215185873815	0.0
GCF_000392275.1_UCRPA7V03_genomic.fna	S2_005_001R3	S2_005_001R3	0.00048006951330008485	0.0
GCF_000400465.1_Wallemia_ichthyophaga_version_1.0_genomic.fna	S2_005_001R3	S2_005_001R3	0.02739457220407737	0.0020911111773936697
GCF_000403515.1_ASM40351v1_genomic.fna	S2_005_001R3	S2_005_001R3	0.0009480764941030546	0.0
GCF_000409485.1_GLAREA_genomic.fna	S2_005_001R3	S2_005_001R3	0.00040489272846028283	0.0
GCF_000417875.1_Pflocc_1.0_genomic.fna	S2_005_001R3	S2_005_001R3	0.007359026456552092	0.0
GCF_000441935.1_MHA_v2_genomic.fna	S2_005_001R3	S2_005_001R3	0.0007858039275603109	1.2319158796233526e-05
GCF_000464535.1_EPUS_genomic.fna	S2_005_001R3	S2_005_001R3	0.0019061988233912985	0.0
GCF_000488995.1_M_roreri_MCA_2997_v1_genomic.fna	S2_005_001R3	S2_005_001R3	0.00021913398537596178	0.0
GCF_000497045.1_PSEUBRA1_genomic.fna	S2_005_001R3	S2_005_001R3	0.0013850067706923134	0.0
GCF_000507465.1_Kwon_mang_CBS8507_V2_genomic.fna	S2_005_001R3	S2_005_001R3	0.0002627489068291962	0.0
GCF_000512565.1_Cryp_deje_CBS10117_V1_genomic.fna	S2_005_001R3	S2_005_001R3	0.0005300789627460652	0.0
GCF_000512585.1_Cryp_best_CBS10118_V1_genomic.fna	S2_005_001R3	S2_005_001R3	0.0005612313517814624	0.0
GCF_000512605.1_Cryp_pinu_CBS10737_V1_genomic.fna	S2_005_001R3	S2_005_001R3	0.0011833187988199293	0.00014902597315304776
GCF_000516985.1_PFICI_genomic.fna	S2_005_001R3	S2_005_001R3	0.0007740023516527202	0.0
GCF_000523435.1_Cochliobolus_carbonum_v1.0_genomic.fna	S2_005_001R3	S2_005_001R3	0.00031529877763597833	0.0
GCF_000523455.1_Cochliobolus_miyabeanus_v1.0_genomic.fna	S2_005_001R3	S2_005_001R3	0.0008629855650277467	0.0
GCF_000527765.1_Cochliobolus_victoriae_v1.0_genomic.fna	S2_005_001R3	S2_005_001R3	0.00042778674411715666	0.0
GCF_000582985.1_CFIO01_genomic.fna	S2_005_001R3	S2_005_001R3	0.0006624002339459825	0.0
GCF_000585515.1_Clad_yegr_CBS_114405_V1_genomic.fna	S2_005_001R3	S2_005_001R3	0.0005134010088455901	0.0
GCF_000585535.1_Clad_psam_CBS_110553_V1_genomic.fna	S2_005_001R3	S2_005_001R3	0.0005804071103068745	0.0
GCF_000585565.1_Capr_epim_CBS_606_96_V1_genomic.fna	S2_005_001R3	S2_005_001R3	0.004613385290601428	0.0
GCF_000585585.1_Capr_coro_CBS_617_96_V1_genomic.fna	S2_005_001R3	S2_005_001R3	0.0002811010069005607	0.0
GCF_000708205.1_Mixia_osmundae_v1.0_genomic.fna	S2_005_001R3	S2_005_001R3	0.0019577566095624567	0.0
GCF_000709125.1_Exop_aqua_CBS_119918_V1_genomic.fna	S2_005_001R3	S2_005_001R3	0.0005280552885298944	0.0
GCF_000711695.1_Tilletiaria_anomala_UBC_951_v1.0_genomic.fna	S2_005_001R3	S2_005_001R3	0.0004475313047843752	0.0
GCF_000721755.1_Aureobasidium_pullulans_var._subglaciale_EXF-2481_v1.0_genomic.fna	S2_005_001R3	S2_005_001R3	0.0013087534475318488	0.0
GCF_000721765.1_Aureobasidium_pullulans_var._namibiae_CBS_147.97_v1.0_genomic.fna	S2_005_001R3	S2_005_001R3	0.0009143935995535108	0.0
GCF_000732125.1_ScApio1.0_genomic.fna	S2_005_001R3	S2_005_001R3	0.0012397467752192429	0.0
GCF_000747765.1_ASM74776v1_genomic.fna	S2_005_001R3	S2_005_001R3	0.004883493149418079	0.0005119819964316408
GCF_000760515.1_UGP1.0_genomic.fna	S2_005_001R3	S2_005_001R3	0.054761837543966525	0.0011754564828305475
GCF_000769745.1_ASM76974v1_genomic.fna	S2_005_001R3	S2_005_001R3	0.006275002466308618	0.0
GCF_000803265.1_ASM80326v1_genomic.fna	S2_005_001R3	S2_005_001R3	0.0001218151448050406	0.0
GCF_000814945.1_MAJ_1.0_genomic.fna	S2_005_001R3	S2_005_001R3	0.00045549402535383066	0.0
GCF_000814965.1_MBR_1.0_genomic.fna	S2_005_001R3	S2_005_001R3	0.0007352001553114504	0.0
GCF_000835455.1_Fons_pedr_CBS_271_37_V1_genomic.fna	S2_005_001R3	S2_005_001R3	0.001203848120781069	0.0
GCF_000835475.1_Clad_bant_CBS_173_52_V1_genomic.fna	S2_005_001R3	S2_005_001R3	0.000541996591086589	0.0
GCF_000835495.1_Clad_immu_CBS83496_V1_genomic.fna	S2_005_001R3	S2_005_001R3	0.00046255845339457293	0.0
GCF_000835505.1_Exop_xeno_CBS118157_V1_genomic.fna	S2_005_001R3	S2_005_001R3	0.0006633677389115883	0.0
GCF_000835515.1_Exop_olig_CBS72588_V1_genomic.fna	S2_005_001R3	S2_005_001R3	0.0005571974832695062	0.0
GCF_000835555.1_Rhin_mack_CBS_650_93_V1_genomic.fna	S2_005_001R3	S2_005_001R3	0.0004238730464592282	0.0
GCF_000836115.1_Exop_spin_CBS89968_V1_genomic.fna	S2_005_001R3	S2_005_001R3	0.001678584472958767	0.0
GCF_000836275.1_Exop_meso_CBS40295_V1_genomic.fna	S2_005_001R3	S2_005_001R3	0.0004193837592847346	0.0
GCF_000836295.1_O_gall_CBS43764_genomic.fna	S2_005_001R3	S2_005_001R3	0.001267194357641481	0.0
GCF_000836435.1_Fons_mult_CBS_102226_V1_genomic.fna	S2_005_001R3	S2_005_001R3	0.0013875800200764939	0.0
GCF_000961545.1_S_schenckii_v1_genomic.fna	S2_005_001R3	S2_005_001R3	0.001264029337605505	0.0
GCF_000968595.1_ASM96859v1_genomic.fna	S2_005_001R3	S2_005_001R3	0.0012445356892088002	0.0
GCF_001027345.1_Triol1_genomic.fna	S2_005_001R3	S2_005_001R3	0.011454989116010755	0.0
GCF_001189475.1_ASM118947v1_genomic.fna	S2_005_001R3	S2_005_001R3	0.014540293147409868	9.168907355071858e-05
GCF_001204775.1_ASM120477v1_genomic.fna	S2_005_001R3	S2_005_001R3	0.010237794573442528	4.214304378424278e-05
GCF_001278385.1_MalaPachy_genomic.fna	S2_005_001R3	S2_005_001R3	0.007337269502989211	0.001033292076899898
GCF_001298625.1_SEUB3.0_genomic.fna	S2_005_001R3	S2_005_001R3	0.0009273613913822477	0.0
GCF_001299255.1_ASM129925v1_genomic.fna	S2_005_001R3	S2_005_001R3	0.00042577158498974173	8.826347701782082e-05
GCF_001329695.1_Rhoba1_1_genomic.fna	S2_005_001R3	S2_005_001R3	0.007285121184459995	0.0
GCF_001447935.1_debFab1.0_genomic.fna	S2_005_001R3	S2_005_001R3	0.01437918117727656	0.00036296288129797653
GCF_001477535.1_Pneu_jiro_RU7_V2_genomic.fna	S2_005_001R3	S2_005_001R3	0.0034117838461025416	0.0
GCF_001477545.1_Pneu_cari_B80_V3_genomic.fna	S2_005_001R3	S2_005_001R3	0.0021001505457970394	0.0
GCF_001481775.1_ASM148177v1_genomic.fna	S2_005_001R3	S2_005_001R3	0.0005511284245905662	0.0
GCF_001500285.1_Phisc1_genomic.fna	S2_005_001R3	S2_005_001R3	0.00041102803760116087	0.0
GCF_001548555.1_ASM154855v1_genomic.fna	S2_005_001R3	S2_005_001R3	0.0002293245979864664	0.0
GCF_001619985.1_Xylona_heveae_TC161_v1.0_genomic.fna	S2_005_001R3	S2_005_001R3	0.0014292446680494013	0.0
GCF_001636725.1_ISF_1.0_genomic.fna	S2_005_001R3	S2_005_001R3	0.0018498098397173122	0.0
GCF_001638985.1_Phybl2_genomic.fna	S2_005_001R3	S2_005_001R3	0.002755422344583112	0.0
GCF_001640025.1_ASM164002v2_genomic.fna	S2_005_001R3	S2_005_001R3	0.0008986601923497538	0.0
GCF_001642045.1_Parsp1_genomic.fna	S2_005_001R3	S2_005_001R3	0.0010905296076146372	0.0
GCF_001642055.1_Altal1_genomic.fna	S2_005_001R3	S2_005_001R3	0.01625819368494898	0.0
GCF_001651985.1_ASM165198v1_genomic.fna	S2_005_001R3	S2_005_001R3	0.0011348853566286955	0.0
GCF_001653235.1_ASM165323v1_genomic.fna	S2_005_001R3	S2_005_001R3	0.0004497354764062545	0.0
GCF_001653265.1_ASM165326v1_genomic.fna	S2_005_001R3	S2_005_001R3	0.0012285209077421097	0.0
GCF_001661235.1_Picme2_genomic.fna	S2_005_001R3	S2_005_001R3	0.0016542215391788227	0.0
GCF_001661255.1_Wican1_genomic.fna	S2_005_001R3	S2_005_001R3	0.0008613241067907783	0.0
GCF_001661265.1_Saico1_genomic.fna	S2_005_001R3	S2_005_001R3	0.0019672274402727863	0.0
GCF_001661335.1_Babin1_genomic.fna	S2_005_001R3	S2_005_001R3	0.00036051474766852484	0.0
GCF_001661345.1_Ascru1_genomic.fna	S2_005_001R3	S2_005_001R3	0.0016312358468048274	0.0
GCF_001661395.1_Hypbu1_genomic.fna	S2_005_001R3	S2_005_001R3	0.0036368616419591537	0.0
GCF_001661405.1_Cybja1_genomic.fna	S2_005_001R3	S2_005_001R3	0.09750492175890844	0.0
GCF_001661415.1_Canta1_genomic.fna	S2_005_001R3	S2_005_001R3	0.00011328325899932736	0.0
GCF_001662655.1_ASM166265v1_genomic.fna	S2_005_001R3	S2_005_001R3	0.00956427831834558	0.00015526171856462215
GCF_001664035.1_Metbi1_genomic.fna	S2_005_001R3	S2_005_001R3	0.000926872117406426	0.0
GCF_001664045.1_Hanpo2_genomic.fna	S2_005_001R3	S2_005_001R3	0.0013058165302058495	0.0
GCF_001672515.1_ASM167251v1_genomic.fna	S2_005_001R3	S2_005_001R3	0.0018210380044381567	0.0
GCF_001720155.1_Tsuc_wing_CBS7118_V1_genomic.fna	S2_005_001R3	S2_005_001R3	0.0010385963824673448	0.0
GCF_001720205.1_Cryp_amyl_CBS6039_V3_genomic.fna	S2_005_001R3	S2_005_001R3	0.0023464125591533074	0.0
GCF_001883845.1_ASM188384v1_genomic.fna	S2_005_001R3	S2_005_001R3	0.005088178015032779	0.00034782405882065266
GCF_001890905.1_Aspac1_genomic.fna	S2_005_001R3	S2_005_001R3	0.0017958458818824782	5.4284595928672244e-05
GCF_001907595.1_ASM190759v1_genomic.fna	S2_005_001R3	S2_005_001R3	0.0009674866573497497	0.0
GCF_001983325.1_ASM198332v1_genomic.fna	S2_005_001R3	S2_005_001R3	0.010057915288997207	0.0009404798844846847
GCF_002102565.1_Kocim1_genomic.fna	S2_005_001R3	S2_005_001R3	0.0032909235368747897	0.00010912809571530232
GCF_002105155.1_Lobtra1_genomic.fna	S2_005_001R3	S2_005_001R3	0.016016212018677384	0.0002593937952508489
S2_005_001R2_Rhabditida.fa	S2_005_001R3	S2_005_001R3	0.00721331033892172	0.0
S2_005_001R2_Verruconis_gallopava.fa	S2_005_001R3	S2_005_001R3	0.0119238577050816	0.0
S2_005_002R2_Diptera.fa	S2_005_001R3	S2_005_001R3	0.0299786773809282	4.288403619705098e-05
S2_009_000R2_Exophiala_mesophila.fa	S2_005_001R3	S2_005_001R3	0.030909991665343226	0.0012429834163758939
S2_018_000R1_Malassezia_globosa.fa	S2_005_001R3	S2_005_001R3	0.6506992317004697	0.19275358638368087
C_parapsilosis_CDC317_current_chromosomes.fasta	S2_005_002R1	S2_005_002R1	0.0534119545909364	0.0
GCF_000001985.1_JCVI-PMFA1-2.0_genomic.fna	S2_005_002R1	S2_005_002R1	0.0012948739634124095	0.0
GCF_000002495.2_MG8_genomic.fna	S2_005_002R1	S2_005_002R1	0.0014805811964585574	0.0
GCF_000002515.2_ASM251v1_genomic.fna	S2_005_002R1	S2_005_002R1	0.0006397770546795187	0.0
GCF_000002525.2_ASM252v1_genomic.fna	S2_005_002R1	S2_005_002R1	0.0018047968903741765	0.0
GCF_000002545.3_ASM254v2_genomic.fna	S2_005_002R1	S2_005_002R1	0.0012652542795981425	0.0
GCF_000002655.1_ASM265v1_genomic.fna	S2_005_002R1	S2_005_002R1	0.0010060058278796927	0.0
GCF_000002715.2_ASM271v1_genomic.fna	S2_005_002R1	S2_005_002R1	0.0028653466880401517	4.221190224168532e-05
GCF_000002855.3_ASM285v2_genomic.fna	S2_005_002R1	S2_005_002R1	0.003232953352005552	0.0
GCF_000002945.1_ASM294v2_genomic.fna	S2_005_002R1	S2_005_002R1	0.0016794953098782641	0.0
GCF_000003125.1_JCVI-TSTA1-3.0_genomic.fna	S2_005_002R1	S2_005_002R1	0.00035989946937186684	3.651348814697354e-05
GCF_000003515.1_ASM351v2_genomic.fna	S2_005_002R1	S2_005_002R1	0.0003764917512679567	5.396036409912277e-05
GCF_000003835.1_ASM383v1_genomic.fna	S2_005_002R1	S2_005_002R1	0.002184201311906041	0.0
GCF_000003855.2_ASM385v2_genomic.fna	S2_005_002R1	S2_005_002R1	0.002902835182810543	0.0
GCF_000004155.1_SCY4_genomic.fna	S2_005_002R1	S2_005_002R1	0.0014085444756811994	0.0
GCF_000006255.1_Postia_placenta_V1.0_genomic.fna	S2_005_002R1	S2_005_002R1	0.00011693932182438877	0.0
GCF_000006275.2_JCVI-afl1-v2.0_genomic.fna	S2_005_002R1	S2_005_002R1	0.008676132018068572	0.0002174434890881425
GCF_000006335.2_ASM633v2_genomic.fna	S2_005_002R1	S2_005_002R1	0.005221736444199197	0.0
GCF_000006445.2_ASM644v2_genomic.fna	S2_005_002R1	S2_005_002R1	0.0005271395018268014	0.0
GCF_000026365.1_ASM2636v1_genomic.fna	S2_005_002R1	S2_005_002R1	0.0014513369931390165	0.0
GCF_000026945.1_ASM2694v1_genomic.fna	S2_005_002R1	S2_005_002R1	0.0047639200044984325	0.0
GCF_000027005.1_ASM2700v1_genomic.fna	S2_005_002R1	S2_005_002R1	9.610456515563925e-05	0.0
GCF_000091025.4_ASM9102v4_genomic.fna	S2_005_002R1	S2_005_002R1	0.0003763690725791594	0.0
GCF_000091045.1_ASM9104v1_genomic.fna	S2_005_002R1	S2_005_002R1	9.879260475662246e-05	0.0
GCF_000091225.1_ASM9122v1_genomic.fna	S2_005_002R1	S2_005_002R1	0.00048763873267831	0.0
GCF_000142805.1_ASM14280v1_genomic.fna	S2_005_002R1	S2_005_002R1	0.0009694391208119572	0.0
GCF_000143105.1_Sanger-454-IlluminaPA_2.0_genomic.fna	S2_005_002R1	S2_005_002R1	0.015986589181730043	0.0002900247788095364
GCF_000143185.1_v1.0_genomic.fna	S2_005_002R1	S2_005_002R1	0.0005207568073468897	0.0
GCF_000143365.1_ASM14336v1_genomic.fna	S2_005_002R1	S2_005_002R1	0.0022310369791972862	0.0
GCF_000143535.1_BotFuc_Aug2005_genomic.fna	S2_005_002R1	S2_005_002R1	0.004657261938684936	0.0
GCF_000143565.1_V1.0_genomic.fna	S2_005_002R1	S2_005_002R1	0.004302228013175118	1.8958823346986357e-05
GCF_000145635.1_Gae_graminis_V2_genomic.fna	S2_005_002R1	S2_005_002R1	0.0015860561565233062	1.3251489695915781e-05
GCF_000146045.2_R64_genomic.fna	S2_005_002R1	S2_005_002R1	0.013141667444675357	0.0
GCF_000146465.1_ASM14646v1_genomic.fna	S2_005_002R1	S2_005_002R1	9.988461354559388e-05	0.0
GCF_000146915.1_ASM14691v2_genomic.fna	S2_005_002R1	S2_005_002R1	0.0008449411238844148	0.0
GCF_000146945.2_ASM14694v2_genomic.fna	S2_005_002R1	S2_005_002R1	0.0022224488291009135	0.0
GCF_000149035.1_C_graminicola_M1_001_V1_genomic.fna	S2_005_002R1	S2_005_002R1	0.0017064946190487173	0.0
GCF_000149205.1_ASM14920v1_genomic.fna	S2_005_002R1	S2_005_002R1	0.0007761202340713682	0.0
GCF_000149245.1_CNA3_genomic.fna	S2_005_002R1	S2_005_002R1	0.001726650540026407	0.0
GCF_000149335.2_ASM14933v2_genomic.fna	S2_005_002R1	S2_005_002R1	0.002735871140696455	0.0
GCF_000149385.1_ASM14938v1_genomic.fna	S2_005_002R1	S2_005_002R1	0.00019670750671251083	0.0
GCF_000149425.1_ASM14942v1_genomic.fna	S2_005_002R1	S2_005_002R1	0.0010852608786051288	0.0
GCF_000149555.1_ASM14955v1_genomic.fna	S2_005_002R1	S2_005_002R1	0.0005397613674149263	0.0
GCF_000149585.1_ASM14958v1_genomic.fna	S2_005_002R1	S2_005_002R1	0.005259256993103852	0.0
GCF_000149615.1_ASM14961v1_genomic.fna	S2_005_002R1	S2_005_002R1	0.0009690181065795416	0.0
GCF_000149645.1_ASM14964v1_genomic.fna	S2_005_002R1	S2_005_002R1	0.04184730955605091	0.007557188275977316
GCF_000149685.1_ASM14968v1_genomic.fna	S2_005_002R1	S2_005_002R1	0.01624371638960198	0.0
GCF_000149845.2_SJ5_genomic.fna	S2_005_002R1	S2_005_002R1	0.0012078402789224448	0.0
GCF_000149925.1_ASM14992v1_genomic.fna	S2_005_002R1	S2_005_002R1	0.0018431125286246023	0.0
GCF_000149955.1_ASM14995v2_genomic.fna	S2_005_002R1	S2_005_002R1	0.0009613146830235894	0.0
GCF_000149985.1_ASM14998v1_genomic.fna	S2_005_002R1	S2_005_002R1	0.0005798461292088827	0.0
GCF_000150035.1_ASM15003v1_genomic.fna	S2_005_002R1	S2_005_002R1	0.0009732804818887287	0.0
GCF_000150505.1_SO6_genomic.fna	S2_005_002R1	S2_005_002R1	0.0021601974580198	0.0
GCF_000150675.1_ASM15067v2_genomic.fna	S2_005_002R1	S2_005_002R1	0.0018060742133320024	0.0
GCF_000150705.2_Paracocci_br_Pb01_V2_genomic.fna	S2_005_002R1	S2_005_002R1	0.005642573322454549	0.0
GCF_000150735.1_Paracocci_br_Pb18_V2_genomic.fna	S2_005_002R1	S2_005_002R1	0.007008401691475915	0.0
GCF_000150825.1_ASM15082v1_genomic.fna	S2_005_002R1	S2_005_002R1	0.023856232336511823	0.0
GCF_000150975.2_MS_CBS118893_genomic.fna	S2_005_002R1	S2_005_002R1	0.00042815944799759313	0.0
GCF_000151125.1_ASM15112v2_genomic.fna	S2_005_002R1	S2_005_002R1	0.003283026355101835	0.0
GCF_000151145.1_ASM15114v1_genomic.fna	S2_005_002R1	S2_005_002R1	0.0006901045523142218	0.0
GCF_000151335.1_JCVI-cpa1-1.0_genomic.fna	S2_005_002R1	S2_005_002R1	0.003028860737769816	0.0
GCF_000151355.1_v2.0_genomic.fna	S2_005_002R1	S2_005_002R1	0.002681222583792377	0.0
GCF_000151425.1_ASM15142v1_genomic.fna	S2_005_002R1	S2_005_002R1	0.006948679434849859	0.0
GCF_000151505.1_ASM15150v1_genomic.fna	S2_005_002R1	S2_005_002R1	0.0009037734716527467	0.0
GCF_000151645.1_ASM15164v1_genomic.fna	S2_005_002R1	S2_005_002R1	0.0009038433350832668	0.0
GCF_000166005.1_PyrTer_1.0_genomic.fna	S2_005_002R1	S2_005_002R1	0.0004120979944368241	0.0
GCF_000167675.1_v2.0_genomic.fna	S2_005_002R1	S2_005_002R1	0.002526262996690623	0.0
GCF_000170995.1_TRIVI_v2.0_genomic.fna	S2_005_002R1	S2_005_002R1	0.00114057389108166	0.0
GCF_000171015.1_TRIAT_v2.0_genomic.fna	S2_005_002R1	S2_005_002R1	0.0018042529667163796	0.0
GCF_000181695.1_ASM18169v1_genomic.fna	S2_005_002R1	S2_005_002R1	7.56561144628816	0.9869625517324064
GCF_000182565.1_S_punctatus_V1_genomic.fna	S2_005_002R1	S2_005_002R1	0.0013489141320963574	0.0
GCF_000182805.1_ASM18280v1_genomic.fna	S2_005_002R1	S2_005_002R1	0.03270382875822578	0.006628504250167131
GCF_000182895.1_CC3_genomic.fna	S2_005_002R1	S2_005_002R1	0.0003334426466854127	0.0
GCF_000182925.2_NC12_genomic.fna	S2_005_002R1	S2_005_002R1	0.003587992986683155	0.0
GCF_000182965.3_ASM18296v3_genomic.fna	S2_005_002R1	S2_005_002R1	0.012201402595285779	0.0
GCF_000182985.1_ASM18298v1_genomic.fna	S2_005_002R1	S2_005_002R1	0.0004789151549085338	0.0
GCF_000184105.1_Geom_destructans_V1_genomic.fna	S2_005_002R1	S2_005_002R1	0.008280789854644316	0.0004748583971347245
GCF_000184455.1_ASM18445v1_genomic.fna	S2_005_002R1	S2_005_002R1	0.0023922504102076784	0.0
GCF_000185945.1_ASM18594v1_genomic.fna	S2_005_002R1	S2_005_002R1	0.0009399770119446457	0.0
GCF_000187245.1_Hansenula_2_genomic.fna	S2_005_002R1	S2_005_002R1	0.00018713599018501024	0.0
GCF_000187405.1_MetAcr_May2010_genomic.fna	S2_005_002R1	S2_005_002R1	0.0032859268664720445	0.0
GCF_000187425.2_MAA_2.0_genomic.fna	S2_005_002R1	S2_005_002R1	0.00041728046801482586	0.0
GCF_000192795.1_Vavr_culi_floridensis_V1_genomic.fna	S2_005_002R1	S2_005_002R1	0.00016285400352918734	0.0
GCF_000203795.1_v1.0_genomic.fna	S2_005_002R1	S2_005_002R1	0.000815063828082662	0.0
GCF_000204055.1_v1.0_genomic.fna	S2_005_002R1	S2_005_002R1	0.0005758696899568738	0.0
GCF_000209165.1_ASM20916v1_genomic.fna	S2_005_002R1	S2_005_002R1	7.170242634969779e-05	0.0
GCF_000209485.1_ASM20948v1_genomic.fna	S2_005_002R1	S2_005_002R1	0.41588368182456303	0.004763597011763036
GCF_000213175.1_v2.0_genomic.fna	S2_005_002R1	S2_005_002R1	0.0026925276500355732	0.0
GCF_000218685.1_v1.0_genomic.fna	S2_005_002R1	S2_005_002R1	0.00015004675652746058	0.0
GCF_000219625.1_MYCGR_v2.0_genomic.fna	S2_005_002R1	S2_005_002R1	0.00104338799852876	0.0
GCF_000221225.1_CTHT_3.0_genomic.fna	S2_005_002R1	S2_005_002R1	0.0014346438343714955	0.0
GCF_000223465.1_Candida_tenuis_v1.0_genomic.fna	S2_005_002R1	S2_005_002R1	4.120833158866852e-05	0.0
GCF_000223485.1_Spathaspora_passalidarum_v2.0_genomic.fna	S2_005_002R1	S2_005_002R1	0.0014362361411486895	0.0
GCF_000225545.1_AOL24927_1.0_genomic.fna	S2_005_002R1	S2_005_002R1	0.002146769048923399	0.0
GCF_000225605.1_CmilitarisCM01_v01_genomic.fna	S2_005_002R1	S2_005_002R1	0.003499730914699743	0.0
GCF_000226095.1_ASM22609v1_genomic.fna	S2_005_002R1	S2_005_002R1	0.003726361839403332	0.0
GCF_000226115.1_ASM22611v1_genomic.fna	S2_005_002R1	S2_005_002R1	0.004859132424742611	0.0
GCF_000226395.1_PenChr_Nov2007_genomic.fna	S2_005_002R1	S2_005_002R1	0.04674175938946866	4.928044498876372e-05
GCF_000226545.1_ASM22654v1_genomic.fna	S2_005_002R1	S2_005_002R1	0.002723367800829139	0.0
GCF_000227115.2_ASM22711v2_genomic.fna	S2_005_002R1	S2_005_002R1	0.0004092269275066199	0.0
GCF_000230375.1_ASM23037v1_genomic.fna	S2_005_002R1	S2_005_002R1	0.008194967363602559	0.0
GCF_000230625.1_Exop_derm_V1_genomic.fna	S2_005_002R1	S2_005_002R1	0.0005456775654120159	0.0
GCF_000231115.1_Vitt_corn_V1_genomic.fna	S2_005_002R1	S2_005_002R1	6.890707872623008e-05	0.0
GCF_000235365.1_ASM23536v1_genomic.fna	S2_005_002R1	S2_005_002R1	0.0006297619175661341	0.0
GCF_000236905.1_ASM23690v1_genomic.fna	S2_005_002R1	S2_005_002R1	0.00029244106719977683	0.0
GCF_000237345.1_ASM23734v1_genomic.fna	S2_005_002R1	S2_005_002R1	0.00019736461542671228	0.0
GCF_000240135.3_ASM24013v3_genomic.fna	S2_005_002R1	S2_005_002R1	0.00022168881458978906	0.0
GCF_000243375.1_ASM24337v1_genomic.fna	S2_005_002R1	S2_005_002R1	0.00010806721588152194	0.0
GCF_000250985.1_Nema_parisii_ERTm1_V3_genomic.fna	S2_005_002R1	S2_005_002R1	0.0005438840128055932	0.0
GCF_000263375.1_Wallemia_sebi_v1.0_genomic.fna	S2_005_002R1	S2_005_002R1	0.0021657050327917255	0.0
GCF_000264905.1_Stehi1_genomic.fna	S2_005_002R1	S2_005_002R1	0.0009878725367205524	0.0
GCF_000264995.1_Punctularia_strigosozonata_v1.0_genomic.fna	S2_005_002R1	S2_005_002R1	0.00042768015744865936	0.0
GCF_000265015.1_Auricularia_subglabra_SS-5_V1.0_genomic.fna	S2_005_002R1	S2_005_002R1	0.00041821711852832433	0.0
GCF_000271585.1_Trametes_versicolor_v1.0_genomic.fna	S2_005_002R1	S2_005_002R1	0.0005264704377424766	0.0
GCF_000271605.1_Fomme1_genomic.fna	S2_005_002R1	S2_005_002R1	0.0003163122212516857	3.581439204738031e-05
GCF_000271625.1_Conpu1_genomic.fna	S2_005_002R1	S2_005_002R1	0.00035300774911060516	0.0
GCF_000271645.1_Treme1_genomic.fna	S2_005_002R1	S2_005_002R1	0.0014535513176556119	0.0
GCF_000275845.1_Dichomitus_squalens_v1.0_genomic.fna	S2_005_002R1	S2_005_002R1	0.00022273711572565362	0.0
GCF_000277815.2_ASM27781v3_genomic.fna	S2_005_002R1	S2_005_002R1	9.833714068489696e-05	0.0
GCF_000280035.1_ASM28003v2_genomic.fna	S2_005_002R1	S2_005_002R1	0.0	0.0
GCF_000280675.1_ASM28067v1_genomic.fna	S2_005_002R1	S2_005_002R1	0.0019056398766043852	3.234633103876176e-05
GCF_000281105.1_Coni_apol_CBS100218_V1_genomic.fna	S2_005_002R1	S2_005_002R1	0.0009856002311860984	0.0
GCF_000293215.1_Trichosporon_asahii_1_genomic.fna	S2_005_002R1	S2_005_002R1	0.0009158625169827717	0.0
GCF_000298775.1_ASM29877v1_genomic.fna	S2_005_002R1	S2_005_002R1	0.007437983539402798	0.0
GCF_000300555.1_Agabi_varbur_1_genomic.fna	S2_005_002R1	S2_005_002R1	0.0004922356056798483	0.0
GCF_000300575.1_Agabi_varbisH97_2_genomic.fna	S2_005_002R1	S2_005_002R1	0.0010363556019937325	0.0
GCF_000300595.1_Phanerochaete_carnosa_HHB-10118-Sp_v1.0_genomic.fna	S2_005_002R1	S2_005_002R1	0.0004281036844944709	0.0
GCF_000303195.2_FP7_genomic.fna	S2_005_002R1	S2_005_002R1	0.00028747349537134394	0.0
GCF_000304475.1_Ka_CBS2517_genomic.fna	S2_005_002R1	S2_005_002R1	0.0004476372264859202	0.0
GCF_000313485.1_ASM31348v1_genomic.fna	S2_005_002R1	S2_005_002R1	0.12031768264337075	0.0001394867491361632
GCF_000313525.1_ASM31352v1_genomic.fna	S2_005_002R1	S2_005_002R1	0.00012484809115950542	0.0
GCF_000315645.1_PdigPd1_v1_genomic.fna	S2_005_002R1	S2_005_002R1	0.0008966772988977042	0.0
GCF_000315875.1_ASM31587v1_genomic.fna	S2_005_002R1	S2_005_002R1	0.0027199538903933925	0.0
GCF_000315915.1_ASM31591v1_genomic.fna	S2_005_002R1	S2_005_002R1	0.0015840815517966815	0.0
GCF_000319635.1_Colletotrichum_gloeosporioides_Nara_gc-5_genomic.fna	S2_005_002R1	S2_005_002R1	0.0008362440055587823	0.0
GCF_000320565.1_Septoria_musiva_SO2202_v1.0_genomic.fna	S2_005_002R1	S2_005_002R1	0.005194084696418516	0.0
GCF_000320585.1_Heterobasidion_irregulare_v2.0_genomic.fna	S2_005_002R1	S2_005_002R1	0.0014510028197055884	0.0
GCF_000320785.1_RHOziaDV1.0_genomic.fna	S2_005_002R1	S2_005_002R1	0.0006843188632562336	0.0
GCF_000328475.2_Umaydis521_2.0_genomic.fna	S2_005_002R1	S2_005_002R1	0.0013400207970197448	0.0
GCF_000338955.1_Bauco1_genomic.fna	S2_005_002R1	S2_005_002R1	0.00038465158930352597	0.0
GCF_000338995.1_Cocsa1_genomic.fna	S2_005_002R1	S2_005_002R1	0.0003732485590249831	0.0
GCF_000340215.1_Mycfi2_genomic.fna	S2_005_002R1	S2_005_002R1	0.0009109294165817488	0.0
GCF_000344685.1_Glotr1_1_genomic.fna	S2_005_002R1	S2_005_002R1	0.00026206458215797016	0.0
GCF_000349005.2_Pneumo_murina_B123_V4_genomic.fna	S2_005_002R1	S2_005_002R1	0.0006789426906621921	0.0
GCF_000349305.1_ASM34930v2_genomic.fna	S2_005_002R1	S2_005_002R1	0.21052962225717364	0.014001349989549772
GCF_000349385.1_UCREL1V03_genomic.fna	S2_005_002R1	S2_005_002R1	0.0007687852118305992	0.0
GCF_000354255.1_CocheC4_1_genomic.fna	S2_005_002R1	S2_005_002R1	0.0012608540932723866	0.0
GCF_000359705.1_Setospaeria_trucica_Et28A_v1.0_genomic.fna	S2_005_002R1	S2_005_002R1	0.004566281574792312	0.0
GCF_000365145.1_Phia_euro_CBS_101466_V1_genomic.fna	S2_005_002R1	S2_005_002R1	0.0002538912849081225	0.0
GCF_000365165.1_Clad_carr_CBS_160_54_V1_genomic.fna	S2_005_002R1	S2_005_002R1	0.0009891205273230132	0.0
GCF_000385595.1_UCRNP2V3_genomic.fna	S2_005_002R1	S2_005_002R1	0.0006992458851130568	0.0
GCF_000392275.1_UCRPA7V03_genomic.fna	S2_005_002R1	S2_005_002R1	0.0006974416906916862	4.5506785367183606e-06
GCF_000400465.1_Wallemia_ichthyophaga_version_1.0_genomic.fna	S2_005_002R1	S2_005_002R1	0.0039445007846197954	0.0020911111773936697
GCF_000403515.1_ASM40351v1_genomic.fna	S2_005_002R1	S2_005_002R1	0.0012066470645837447	0.0
GCF_000409485.1_GLAREA_genomic.fna	S2_005_002R1	S2_005_002R1	0.0003110521321150884	0.0
GCF_000417875.1_Pflocc_1.0_genomic.fna	S2_005_002R1	S2_005_002R1	0.012304327584446164	0.0
GCF_000441935.1_MHA_v2_genomic.fna	S2_005_002R1	S2_005_002R1	0.0007981991514705079	0.0
GCF_000464535.1_EPUS_genomic.fna	S2_005_002R1	S2_005_002R1	0.0012225484250717015	0.0
GCF_000488995.1_M_roreri_MCA_2997_v1_genomic.fna	S2_005_002R1	S2_005_002R1	0.0003032769031562937	0.0
GCF_000497045.1_PSEUBRA1_genomic.fna	S2_005_002R1	S2_005_002R1	0.001667905233048782	0.0
GCF_000507465.1_Kwon_mang_CBS8507_V2_genomic.fna	S2_005_002R1	S2_005_002R1	0.0002443597215583245	0.0
GCF_000512565.1_Cryp_deje_CBS10117_V1_genomic.fna	S2_005_002R1	S2_005_002R1	0.0005057394497584316	0.0
GCF_000512585.1_Cryp_best_CBS10118_V1_genomic.fna	S2_005_002R1	S2_005_002R1	0.0006135599889855707	0.0
GCF_000512605.1_Cryp_pinu_CBS10737_V1_genomic.fna	S2_005_002R1	S2_005_002R1	0.0004252502234429379	0.0
GCF_000516985.1_PFICI_genomic.fna	S2_005_002R1	S2_005_002R1	0.0006931712918058592	0.0
GCF_000523435.1_Cochliobolus_carbonum_v1.0_genomic.fna	S2_005_002R1	S2_005_002R1	0.0003930411972187738	0.0
GCF_000523455.1_Cochliobolus_miyabeanus_v1.0_genomic.fna	S2_005_002R1	S2_005_002R1	0.0009037518122592377	0.0
GCF_000527765.1_Cochliobolus_victoriae_v1.0_genomic.fna	S2_005_002R1	S2_005_002R1	0.0004620294048887321	0.0
GCF_000582985.1_CFIO01_genomic.fna	S2_005_002R1	S2_005_002R1	0.0003298728551337868	0.0
GCF_000585515.1_Clad_yegr_CBS_114405_V1_genomic.fna	S2_005_002R1	S2_005_002R1	0.0006389406899071209	0.0
GCF_000585535.1_Clad_psam_CBS_110553_V1_genomic.fna	S2_005_002R1	S2_005_002R1	0.0005476850696092379	0.0
GCF_000585565.1_Capr_epim_CBS_606_96_V1_genomic.fna	S2_005_002R1	S2_005_002R1	0.005169924005278295	0.0
GCF_000585585.1_Capr_coro_CBS_617_96_V1_genomic.fna	S2_005_002R1	S2_005_002R1	0.0004847802468209672	0.0
GCF_000708205.1_Mixia_osmundae_v1.0_genomic.fna	S2_005_002R1	S2_005_002R1	0.001648433809909107	0.0
GCF_000709125.1_Exop_aqua_CBS_119918_V1_genomic.fna	S2_005_002R1	S2_005_002R1	0.0005513614684047844	0.0
GCF_000711695.1_Tilletiaria_anomala_UBC_951_v1.0_genomic.fna	S2_005_002R1	S2_005_002R1	0.0004025209567360154	0.0
GCF_000721755.1_Aureobasidium_pullulans_var._subglaciale_EXF-2481_v1.0_genomic.fna	S2_005_002R1	S2_005_002R1	0.0003948550660479419	0.0
GCF_000721765.1_Aureobasidium_pullulans_var._namibiae_CBS_147.97_v1.0_genomic.fna	S2_005_002R1	S2_005_002R1	0.0005137760429683094	0.0
GCF_000732125.1_ScApio1.0_genomic.fna	S2_005_002R1	S2_005_002R1	0.0019524587473406109	0.0
GCF_000747765.1_ASM74776v1_genomic.fna	S2_005_002R1	S2_005_002R1	0.007231584811476833	6.432212076381552e-05
GCF_000760515.1_UGP1.0_genomic.fna	S2_005_002R1	S2_005_002R1	0.08964272899625489	0.0013599531236611795
GCF_000769745.1_ASM76974v1_genomic.fna	S2_005_002R1	S2_005_002R1	0.0013276712903875034	0.0
GCF_000803265.1_ASM80326v1_genomic.fna	S2_005_002R1	S2_005_002R1	0.00019334756003855879	0.0
GCF_000814945.1_MAJ_1.0_genomic.fna	S2_005_002R1	S2_005_002R1	0.0007528009716284335	0.0
GCF_000814965.1_MBR_1.0_genomic.fna	S2_005_002R1	S2_005_002R1	0.0005944149443457411	0.0
GCF_000835455.1_Fons_pedr_CBS_271_37_V1_genomic.fna	S2_005_002R1	S2_005_002R1	0.001570323515777967	0.0
GCF_000835475.1_Clad_bant_CBS_173_52_V1_genomic.fna	S2_005_002R1	S2_005_002R1	0.0004070195067053074	0.0
GCF_000835495.1_Clad_immu_CBS83496_V1_genomic.fna	S2_005_002R1	S2_005_002R1	0.0004863101415524061	0.0
GCF_000835505.1_Exop_xeno_CBS118157_V1_genomic.fna	S2_005_002R1	S2_005_002R1	0.0010012057660760318	0.0
GCF_000835515.1_Exop_olig_CBS72588_V1_genomic.fna	S2_005_002R1	S2_005_002R1	0.0006546071978835362	0.0
GCF_000835555.1_Rhin_mack_CBS_650_93_V1_genomic.fna	S2_005_002R1	S2_005_002R1	0.00047731028759210583	0.0
GCF_000836115.1_Exop_spin_CBS89968_V1_genomic.fna	S2_005_002R1	S2_005_002R1	0.001459974127036633	0.0
GCF_000836275.1_Exop_meso_CBS40295_V1_genomic.fna	S2_005_002R1	S2_005_002R1	0.0004349448479785096	0.0
GCF_000836295.1_O_gall_CBS43764_genomic.fna	S2_005_002R1	S2_005_002R1	0.0014771338962933493	0.0
GCF_000836435.1_Fons_mult_CBS_102226_V1_genomic.fna	S2_005_002R1	S2_005_002R1	0.0019828186171735487	0.0
GCF_000961545.1_S_schenckii_v1_genomic.fna	S2_005_002R1	S2_005_002R1	0.0012413943825908447	0.0
GCF_000968595.1_ASM96859v1_genomic.fna	S2_005_002R1	S2_005_002R1	0.0017088373118792106	0.0
GCF_001027345.1_Triol1_genomic.fna	S2_005_002R1	S2_005_002R1	0.007948402964010389	0.0
GCF_001189475.1_ASM118947v1_genomic.fna	S2_005_002R1	S2_005_002R1	0.025263690814843042	0.00013233309568314882
GCF_001204775.1_ASM120477v1_genomic.fna	S2_005_002R1	S2_005_002R1	0.011087378883368724	8.622306266034176e-05
GCF_001278385.1_MalaPachy_genomic.fna	S2_005_002R1	S2_005_002R1	0.036187317621862704	0.004519149888450587
GCF_001298625.1_SEUB3.0_genomic.fna	S2_005_002R1	S2_005_002R1	0.0008114472148995929	0.0
GCF_001299255.1_ASM129925v1_genomic.fna	S2_005_002R1	S2_005_002R1	0.00023701394777008746	0.0
GCF_001329695.1_Rhoba1_1_genomic.fna	S2_005_002R1	S2_005_002R1	0.0035247777695610327	0.0
GCF_001447935.1_debFab1.0_genomic.fna	S2_005_002R1	S2_005_002R1	0.01929352082626658	0.0003131377436015507
GCF_001477535.1_Pneu_jiro_RU7_V2_genomic.fna	S2_005_002R1	S2_005_002R1	0.002795537526321306	0.0
GCF_001477545.1_Pneu_cari_B80_V3_genomic.fna	S2_005_002R1	S2_005_002R1	0.001387312281112102	0.0
GCF_001481775.1_ASM148177v1_genomic.fna	S2_005_002R1	S2_005_002R1	0.0006560719707698745	0.0
GCF_001500285.1_Phisc1_genomic.fna	S2_005_002R1	S2_005_002R1	0.00031260466610608085	0.0
GCF_001548555.1_ASM154855v1_genomic.fna	S2_005_002R1	S2_005_002R1	0.0002605829091166254	0.0
GCF_001619985.1_Xylona_heveae_TC161_v1.0_genomic.fna	S2_005_002R1	S2_005_002R1	0.0020243875741579047	0.0
GCF_001636725.1_ISF_1.0_genomic.fna	S2_005_002R1	S2_005_002R1	0.0020598688787856834	0.0
GCF_001638985.1_Phybl2_genomic.fna	S2_005_002R1	S2_005_002R1	0.003852781208133971	0.0
GCF_001640025.1_ASM164002v2_genomic.fna	S2_005_002R1	S2_005_002R1	0.0003959572620797078	0.0
GCF_001642045.1_Parsp1_genomic.fna	S2_005_002R1	S2_005_002R1	0.001168653128960194	0.0
GCF_001642055.1_Altal1_genomic.fna	S2_005_002R1	S2_005_002R1	0.0011712414727072375	0.0
GCF_001651985.1_ASM165198v1_genomic.fna	S2_005_002R1	S2_005_002R1	0.0007710813076157676	0.0
GCF_001653235.1_ASM165323v1_genomic.fna	S2_005_002R1	S2_005_002R1	0.0006616392354223832	0.0
GCF_001653265.1_ASM165326v1_genomic.fna	S2_005_002R1	S2_005_002R1	0.0011578931620441588	0.0
GCF_001661235.1_Picme2_genomic.fna	S2_005_002R1	S2_005_002R1	0.0013860954140638827	0.0
GCF_001661255.1_Wican1_genomic.fna	S2_005_002R1	S2_005_002R1	0.0009627179994070226	0.0
GCF_001661265.1_Saico1_genomic.fna	S2_005_002R1	S2_005_002R1	0.0017465737222189918	0.0
GCF_001661335.1_Babin1_genomic.fna	S2_005_002R1	S2_005_002R1	0.0004291624428012521	0.0
GCF_001661345.1_Ascru1_genomic.fna	S2_005_002R1	S2_005_002R1	0.0018153440716800813	0.0
GCF_001661395.1_Hypbu1_genomic.fna	S2_005_002R1	S2_005_002R1	0.0062932187975435205	0.0
GCF_001661405.1_Cybja1_genomic.fna	S2_005_002R1	S2_005_002R1	0.07266368816787604	0.0
GCF_001661415.1_Canta1_genomic.fna	S2_005_002R1	S2_005_002R1	8.428386160872655e-05	0.0
GCF_001662655.1_ASM166265v1_genomic.fna	S2_005_002R1	S2_005_002R1	0.006887052219901232	0.00011095330496357629
GCF_001664035.1_Metbi1_genomic.fna	S2_005_002R1	S2_005_002R1	0.0009309626916582744	0.0
GCF_001664045.1_Hanpo2_genomic.fna	S2_005_002R1	S2_005_002R1	0.0004441327420049829	0.0
GCF_001672515.1_ASM167251v1_genomic.fna	S2_005_002R1	S2_005_002R1	0.0019123727231171528	0.0
GCF_001720155.1_Tsuc_wing_CBS7118_V1_genomic.fna	S2_005_002R1	S2_005_002R1	0.000776191087351455	0.0
GCF_001720205.1_Cryp_amyl_CBS6039_V3_genomic.fna	S2_005_002R1	S2_005_002R1	0.003093845192563849	0.0
GCF_001883845.1_ASM188384v1_genomic.fna	S2_005_002R1	S2_005_002R1	0.0033513130465405968	0.0004045037456183644
GCF_001890905.1_Aspac1_genomic.fna	S2_005_002R1	S2_005_002R1	0.0012658045663084222	5.4284595928672244e-05
GCF_001907595.1_ASM190759v1_genomic.fna	S2_005_002R1	S2_005_002R1	0.0015427909440498232	0.0
GCF_001983325.1_ASM198332v1_genomic.fna	S2_005_002R1	S2_005_002R1	0.00838970261861657	0.0006509038676122156
GCF_002102565.1_Kocim1_genomic.fna	S2_005_002R1	S2_005_002R1	0.0029350059170215378	0.0
GCF_002105155.1_Lobtra1_genomic.fna	S2_005_002R1	S2_005_002R1	0.02723596404017316	0.0002593937952508489
S2_005_001R2_Rhabditida.fa	S2_005_002R1	S2_005_002R1	0.0026964031796836057	0.0
S2_005_001R2_Verruconis_gallopava.fa	S2_005_002R1	S2_005_002R1	0.004757407514332778	0.0006931321664287063
S2_005_002R2_Diptera.fa	S2_005_002R1	S2_005_002R1	0.002595332777493471	0.0
S2_009_000R2_Exophiala_mesophila.fa	S2_005_002R1	S2_005_002R1	0.1206733379996386	0.0015022000786202715
S2_018_000R1_Malassezia_globosa.fa	S2_005_002R1	S2_005_002R1	9.97329389129404	0.998379039123876
C_parapsilosis_CDC317_current_chromosomes.fasta	S2_005_002R2	S2_005_002R2	7.831337396415428	1.0
GCF_000001985.1_JCVI-PMFA1-2.0_genomic.fna	S2_005_002R2	S2_005_002R2	0.0006926308303715299	0.0
GCF_000002495.2_MG8_genomic.fna	S2_005_002R2	S2_005_002R2	0.0041728241071837535	0.0
GCF_000002515.2_ASM251v1_genomic.fna	S2_005_002R2	S2_005_002R2	0.0007374313885888063	0.0
GCF_000002525.2_ASM252v1_genomic.fna	S2_005_002R2	S2_005_002R2	0.004723513820345652	0.0
GCF_000002545.3_ASM254v2_genomic.fna	S2_005_002R2	S2_005_002R2	0.0007274148124686142	0.0
GCF_000002655.1_ASM265v1_genomic.fna	S2_005_002R2	S2_005_002R2	0.000727407301381884	0.0
GCF_000002715.2_ASM271v1_genomic.fna	S2_005_002R2	S2_005_002R2	0.0017167489110782948	4.221190224168532e-05
GCF_000002855.3_ASM285v2_genomic.fna	S2_005_002R2	S2_005_002R2	0.0014272559345782476	0.0
GCF_000002945.1_ASM294v2_genomic.fna	S2_005_002R2	S2_005_002R2	0.001603804340013554	0.0
GCF_000003125.1_JCVI-TSTA1-3.0_genomic.fna	S2_005_002R2	S2_005_002R2	0.0005427213555958939	1.1741482374199475e-05
GCF_000003515.1_ASM351v2_genomic.fna	S2_005_002R2	S2_005_002R2	0.00041214147566293616	0.0
GCF_000003835.1_ASM383v1_genomic.fna	S2_005_002R2	S2_005_002R2	0.001179478364313937	0.0
GCF_000003855.2_ASM385v2_genomic.fna	S2_005_002R2	S2_005_002R2	0.0020813759672270965	0.0
GCF_000004155.1_SCY4_genomic.fna	S2_005_002R2	S2_005_002R2	0.001124231529090512	0.0
GCF_000006255.1_Postia_placenta_V1.0_genomic.fna	S2_005_002R2	S2_005_002R2	0.0003559997938649201	0.0
GCF_000006275.2_JCVI-afl1-v2.0_genomic.fna	S2_005_002R2	S2_005_002R2	0.00449422709492246	0.0001764864818565066
GCF_000006335.2_ASM633v2_genomic.fna	S2_005_002R2	S2_005_002R2	0.007652159969225174	0.0
GCF_000006445.2_ASM644v2_genomic.fna	S2_005_002R2	S2_005_002R2	0.0005137872038199474	0.0
GCF_000026365.1_ASM2636v1_genomic.fna	S2_005_002R2	S2_005_002R2	0.0019592197762640386	0.0
GCF_000026945.1_ASM2694v1_genomic.fna	S2_005_002R2	S2_005_002R2	0.00853075715012195	0.0
GCF_000027005.1_ASM2700v1_genomic.fna	S2_005_002R2	S2_005_002R2	0.0002562677008256389	0.0
GCF_000091025.4_ASM9102v4_genomic.fna	S2_005_002R2	S2_005_002R2	0.0031208947560956352	0.0
GCF_000091045.1_ASM9104v1_genomic.fna	S2_005_002R2	S2_005_002R2	0.00021074839588362796	0.0
GCF_000091225.1_ASM9122v1_genomic.fna	S2_005_002R2	S2_005_002R2	9.456824953083441e-05	0.0
GCF_000142805.1_ASM14280v1_genomic.fna	S2_005_002R2	S2_005_002R2	0.0016930713599391585	0.0
GCF_000143105.1_Sanger-454-IlluminaPA_2.0_genomic.fna	S2_005_002R2	S2_005_002R2	0.004597833537390039	0.00016174394272458695
GCF_000143185.1_v1.0_genomic.fna	S2_005_002R2	S2_005_002R2	0.0013901588497445534	0.0
GCF_000143365.1_ASM14336v1_genomic.fna	S2_005_002R2	S2_005_002R2	0.002826492029008335	0.0
GCF_000143535.1_BotFuc_Aug2005_genomic.fna	S2_005_002R2	S2_005_002R2	0.0037601827117931907	0.0
GCF_000143565.1_V1.0_genomic.fna	S2_005_002R2	S2_005_002R2	0.0004313986383310662	0.0
GCF_000145635.1_Gae_graminis_V2_genomic.fna	S2_005_002R2	S2_005_002R2	0.004762177456456062	0.0
GCF_000146045.2_R64_genomic.fna	S2_005_002R2	S2_005_002R2	0.004575250686738332	0.0
GCF_000146465.1_ASM14646v1_genomic.fna	S2_005_002R2	S2_005_002R2	0.00010653895668632475	0.0
GCF_000146915.1_ASM14691v2_genomic.fna	S2_005_002R2	S2_005_002R2	0.000698136966619567	0.0
GCF_000146945.2_ASM14694v2_genomic.fna	S2_005_002R2	S2_005_002R2	0.0005926272604365503	0.0
GCF_000149035.1_C_graminicola_M1_001_V1_genomic.fna	S2_005_002R2	S2_005_002R2	0.0043034951751797145	4.972474507209478e-05
GCF_000149205.1_ASM14920v1_genomic.fna	S2_005_002R2	S2_005_002R2	0.0007419191685727438	0.0
GCF_000149245.1_CNA3_genomic.fna	S2_005_002R2	S2_005_002R2	0.0009052327983678675	0.0
GCF_000149335.2_ASM14933v2_genomic.fna	S2_005_002R2	S2_005_002R2	0.0018151862252364808	0.0
GCF_000149385.1_ASM14938v1_genomic.fna	S2_005_002R2	S2_005_002R2	0.000305726378088854	0.0
GCF_000149425.1_ASM14942v1_genomic.fna	S2_005_002R2	S2_005_002R2	0.0003673031004658456	0.0
GCF_000149555.1_ASM14955v1_genomic.fna	S2_005_002R2	S2_005_002R2	0.008418500250711473	0.0012845766632475337
GCF_000149585.1_ASM14958v1_genomic.fna	S2_005_002R2	S2_005_002R2	0.0034322785672778397	0.0
GCF_000149615.1_ASM14961v1_genomic.fna	S2_005_002R2	S2_005_002R2	0.0014880253801744189	0.0
GCF_000149645.1_ASM14964v1_genomic.fna	S2_005_002R2	S2_005_002R2	0.5906208031301966	0.008818031164415178
GCF_000149685.1_ASM14968v1_genomic.fna	S2_005_002R2	S2_005_002R2	0.012669690476888807	0.0
GCF_000149845.2_SJ5_genomic.fna	S2_005_002R2	S2_005_002R2	0.0015097347226500225	0.0
GCF_000149925.1_ASM14992v1_genomic.fna	S2_005_002R2	S2_005_002R2	0.0016917132558926086	0.0
GCF_000149955.1_ASM14995v2_genomic.fna	S2_005_002R2	S2_005_002R2	0.008766520266348535	0.0001673646056341566
GCF_000149985.1_ASM14998v1_genomic.fna	S2_005_002R2	S2_005_002R2	0.0004071372392868841	0.0
GCF_000150035.1_ASM15003v1_genomic.fna	S2_005_002R2	S2_005_002R2	0.0012232120132002315	0.0
GCF_000150505.1_SO6_genomic.fna	S2_005_002R2	S2_005_002R2	0.002304110465510557	0.0
GCF_000150675.1_ASM15067v2_genomic.fna	S2_005_002R2	S2_005_002R2	0.002877400758765609	0.0
GCF_000150705.2_Paracocci_br_Pb01_V2_genomic.fna	S2_005_002R2	S2_005_002R2	0.004544349400192825	0.0
GCF_000150735.1_Paracocci_br_Pb18_V2_genomic.fna	S2_005_002R2	S2_005_002R2	0.005022962393172666	0.0
GCF_000150825.1_ASM15082v1_genomic.fna	S2_005_002R2	S2_005_002R2	0.002630438717258455	0.0
GCF_000150975.2_MS_CBS118893_genomic.fna	S2_005_002R2	S2_005_002R2	0.0005886143659877639	0.0
GCF_000151125.1_ASM15112v2_genomic.fna	S2_005_002R2	S2_005_002R2	0.0016631948744069518	0.0
GCF_000151145.1_ASM15114v1_genomic.fna	S2_005_002R2	S2_005_002R2	0.0006700861893202412	0.0
GCF_000151335.1_JCVI-cpa1-1.0_genomic.fna	S2_005_002R2	S2_005_002R2	0.00168745429122393	0.0
GCF_000151355.1_v2.0_genomic.fna	S2_005_002R2	S2_005_002R2	1.2477956736253601	0.7587985586147559
GCF_000151425.1_ASM15142v1_genomic.fna	S2_005_002R2	S2_005_002R2	0.002662725671751721	0.0
GCF_000151505.1_ASM15150v1_genomic.fna	S2_005_002R2	S2_005_002R2	0.001199739878062907	0.0
GCF_000151645.1_ASM15164v1_genomic.fna	S2_005_002R2	S2_005_002R2	0.0004621805798489972	0.0
GCF_000166005.1_PyrTer_1.0_genomic.fna	S2_005_002R2	S2_005_002R2	0.0008966862582289697	0.00013179155673491034
GCF_000167675.1_v2.0_genomic.fna	S2_005_002R2	S2_005_002R2	0.003069397679875857	0.0
GCF_000170995.1_TRIVI_v2.0_genomic.fna	S2_005_002R2	S2_005_002R2	0.0015978688898395615	0.0
GCF_000171015.1_TRIAT_v2.0_genomic.fna	S2_005_002R2	S2_005_002R2	0.003084352267108282	0.0
GCF_000181695.1_ASM18169v1_genomic.fna	S2_005_002R2	S2_005_002R2	0.2581454191605871	0.0006790488805796039
GCF_000182565.1_S_punctatus_V1_genomic.fna	S2_005_002R2	S2_005_002R2	0.0008955666444215252	0.0
GCF_000182805.1_ASM18280v1_genomic.fna	S2_005_002R2	S2_005_002R2	1.3789934381957591	0.02478109319788301
GCF_000182895.1_CC3_genomic.fna	S2_005_002R2	S2_005_002R2	0.00044049223888094216	0.0
GCF_000182925.2_NC12_genomic.fna	S2_005_002R2	S2_005_002R2	0.003556950743823143	0.0
GCF_000182965.3_ASM18296v3_genomic.fna	S2_005_002R2	S2_005_002R2	0.002356458171044537	0.0
GCF_000182985.1_ASM18298v1_genomic.fna	S2_005_002R2	S2_005_002R2	0.0011869067515803313	0.0
GCF_000184105.1_Geom_destructans_V1_genomic.fna	S2_005_002R2	S2_005_002R2	0.06863532299251582	0.0028374508313313467
GCF_000184455.1_ASM18445v1_genomic.fna	S2_005_002R2	S2_005_002R2	0.0016671451075850865	0.0
GCF_000185945.1_ASM18594v1_genomic.fna	S2_005_002R2	S2_005_002R2	0.0010025985645526802	0.0
GCF_000187245.1_Hansenula_2_genomic.fna	S2_005_002R2	S2_005_002R2	0.0007851053158630782	0.0
GCF_000187405.1_MetAcr_May2010_genomic.fna	S2_005_002R2	S2_005_002R2	0.0022856325662545204	0.0
GCF_000187425.2_MAA_2.0_genomic.fna	S2_005_002R2	S2_005_002R2	0.0006378532436480957	0.0
GCF_000192795.1_Vavr_culi_floridensis_V1_genomic.fna	S2_005_002R2	S2_005_002R2	0.00017370338646072712	0.0
GCF_000203795.1_v1.0_genomic.fna	S2_005_002R2	S2_005_002R2	0.00027197968207467625	0.0
GCF_000204055.1_v1.0_genomic.fna	S2_005_002R2	S2_005_002R2	0.0016640377973374766	0.0
GCF_000209165.1_ASM20916v1_genomic.fna	S2_005_002R2	S2_005_002R2	0.00013766267459239996	0.0
GCF_000209485.1_ASM20948v1_genomic.fna	S2_005_002R2	S2_005_002R2	0.5617521688858451	0.006701050420929885
GCF_000213175.1_v2.0_genomic.fna	S2_005_002R2	S2_005_002R2	0.0018160573558703445	0.0
GCF_000218685.1_v1.0_genomic.fna	S2_005_002R2	S2_005_002R2	0.00021247076884620087	0.0
GCF_000219625.1_MYCGR_v2.0_genomic.fna	S2_005_002R2	S2_005_002R2	0.0006754760231698378	0.0
GCF_000221225.1_CTHT_3.0_genomic.fna	S2_005_002R2	S2_005_002R2	0.0024266707896103234	0.0
GCF_000223465.1_Candida_tenuis_v1.0_genomic.fna	S2_005_002R2	S2_005_002R2	0.00021976821546377845	0.0
GCF_000223485.1_Spathaspora_passalidarum_v2.0_genomic.fna	S2_005_002R2	S2_005_002R2	0.002830913953839976	0.0
GCF_000225545.1_AOL24927_1.0_genomic.fna	S2_005_002R2	S2_005_002R2	0.0012141472717087179	0.0
GCF_000225605.1_CmilitarisCM01_v01_genomic.fna	S2_005_002R2	S2_005_002R2	0.0037548421873439854	0.00011153264950193965
GCF_000226095.1_ASM22609v1_genomic.fna	S2_005_002R2	S2_005_002R2	0.004035573516315313	0.0
GCF_000226115.1_ASM22611v1_genomic.fna	S2_005_002R2	S2_005_002R2	0.005873895868082406	0.0
GCF_000226395.1_PenChr_Nov2007_genomic.fna	S2_005_002R2	S2_005_002R2	0.002246512050822166	4.928044498876372e-05
GCF_000226545.1_ASM22654v1_genomic.fna	S2_005_002R2	S2_005_002R2	0.003350383367626861	0.0
GCF_000227115.2_ASM22711v2_genomic.fna	S2_005_002R2	S2_005_002R2	0.0008555199082171384	0.0
GCF_000230375.1_ASM23037v1_genomic.fna	S2_005_002R2	S2_005_002R2	0.005158188770524578	0.0
GCF_000230625.1_Exop_derm_V1_genomic.fna	S2_005_002R2	S2_005_002R2	0.0012491275750360154	0.0
GCF_000231115.1_Vitt_corn_V1_genomic.fna	S2_005_002R2	S2_005_002R2	0.00022049306740654166	0.0
GCF_000235365.1_ASM23536v1_genomic.fna	S2_005_002R2	S2_005_002R2	0.0005007343767322645	0.0
GCF_000236905.1_ASM23690v1_genomic.fna	S2_005_002R2	S2_005_002R2	0.0005556138759412864	0.0
GCF_000237345.1_ASM23734v1_genomic.fna	S2_005_002R2	S2_005_002R2	0.0007367958701333451	0.0
GCF_000240135.3_ASM24013v3_genomic.fna	S2_005_002R2	S2_005_002R2	0.004236805340582433	0.0004336765607240717
GCF_000243375.1_ASM24337v1_genomic.fna	S2_005_002R2	S2_005_002R2	0.00023053337292550503	0.0
GCF_000250985.1_Nema_parisii_ERTm1_V3_genomic.fna	S2_005_002R2	S2_005_002R2	0.000928188368171116	0.0
GCF_000263375.1_Wallemia_sebi_v1.0_genomic.fna	S2_005_002R2	S2_005_002R2	0.0003609351494653503	0.0
GCF_000264905.1_Stehi1_genomic.fna	S2_005_002R2	S2_005_002R2	0.0003783109654118069	0.0
GCF_000264995.1_Punctularia_strigosozonata_v1.0_genomic.fna	S2_005_002R2	S2_005_002R2	0.0009607265922958164	0.0
GCF_000265015.1_Auricularia_subglabra_SS-5_V1.0_genomic.fna	S2_005_002R2	S2_005_002R2	0.0017969254807935517	0.0
GCF_000271585.1_Trametes_versicolor_v1.0_genomic.fna	S2_005_002R2	S2_005_002R2	0.001210087898363549	0.0
GCF_000271605.1_Fomme1_genomic.fna	S2_005_002R2	S2_005_002R2	0.00026655281930689	4.844176694288681e-05
GCF_000271625.1_Conpu1_genomic.fna	S2_005_002R2	S2_005_002R2	0.0007448053860051669	0.0
GCF_000271645.1_Treme1_genomic.fna	S2_005_002R2	S2_005_002R2	0.0008988947908686475	0.0
GCF_000275845.1_Dichomitus_squalens_v1.0_genomic.fna	S2_005_002R2	S2_005_002R2	0.0007707405160844504	0.0
GCF_000277815.2_ASM27781v3_genomic.fna	S2_005_002R2	S2_005_002R2	0.0	0.0
GCF_000280035.1_ASM28003v2_genomic.fna	S2_005_002R2	S2_005_002R2	0.0	0.0
GCF_000280675.1_ASM28067v1_genomic.fna	S2_005_002R2	S2_005_002R2	0.0256842806089918	3.234633103876176e-05
GCF_000281105.1_Coni_apol_CBS100218_V1_genomic.fna	S2_005_002R2	S2_005_002R2	0.0012367779017033885	0.0
GCF_000293215.1_Trichosporon_asahii_1_genomic.fna	S2_005_002R2	S2_005_002R2	0.002993191325081414	0.0
GCF_000298775.1_ASM29877v1_genomic.fna	S2_005_002R2	S2_005_002R2	0.002577820578862968	0.0
GCF_000300555.1_Agabi_varbur_1_genomic.fna	S2_005_002R2	S2_005_002R2	0.00030415443586990674	0.0
GCF_000300575.1_Agabi_varbisH97_2_genomic.fna	S2_005_002R2	S2_005_002R2	0.0007343279504408071	0.0
GCF_000300595.1_Phanerochaete_carnosa_HHB-10118-Sp_v1.0_genomic.fna	S2_005_002R2	S2_005_002R2	0.000665803828089687	0.0
GCF_000303195.2_FP7_genomic.fna	S2_005_002R2	S2_005_002R2	0.004925165130831449	0.0030474727694412874
GCF_000304475.1_Ka_CBS2517_genomic.fna	S2_005_002R2	S2_005_002R2	0.0007002731322337365	0.0
GCF_000313485.1_ASM31348v1_genomic.fna	S2_005_002R2	S2_005_002R2	0.1922325635274728	0.0001394867491361632
GCF_000313525.1_ASM31352v1_genomic.fna	S2_005_002R2	S2_005_002R2	0.0003994965261694087	0.0
GCF_000315645.1_PdigPd1_v1_genomic.fna	S2_005_002R2	S2_005_002R2	0.003127610454788785	0.0
GCF_000315875.1_ASM31587v1_genomic.fna	S2_005_002R2	S2_005_002R2	0.0026679459794345718	0.0
GCF_000315915.1_ASM31591v1_genomic.fna	S2_005_002R2	S2_005_002R2	0.005169713080875786	0.0
GCF_000319635.1_Colletotrichum_gloeosporioides_Nara_gc-5_genomic.fna	S2_005_002R2	S2_005_002R2	0.0013421796548691595	0.00010158766833246586
GCF_000320565.1_Septoria_musiva_SO2202_v1.0_genomic.fna	S2_005_002R2	S2_005_002R2	0.003359474958233827	0.0
GCF_000320585.1_Heterobasidion_irregulare_v2.0_genomic.fna	S2_005_002R2	S2_005_002R2	0.0020074074961202787	0.0
GCF_000320785.1_RHOziaDV1.0_genomic.fna	S2_005_002R2	S2_005_002R2	0.002668545083841716	0.0
GCF_000328475.2_Umaydis521_2.0_genomic.fna	S2_005_002R2	S2_005_002R2	0.002089891171620367	0.0
GCF_000338955.1_Bauco1_genomic.fna	S2_005_002R2	S2_005_002R2	0.0007179850902511564	0.0
GCF_000338995.1_Cocsa1_genomic.fna	S2_005_002R2	S2_005_002R2	0.0004427307699718508	0.0
GCF_000340215.1_Mycfi2_genomic.fna	S2_005_002R2	S2_005_002R2	0.0005144785352515426	0.0
GCF_000344685.1_Glotr1_1_genomic.fna	S2_005_002R2	S2_005_002R2	0.0006511624748088431	0.0
GCF_000349005.2_Pneumo_murina_B123_V4_genomic.fna	S2_005_002R2	S2_005_002R2	0.011696985326494205	0.0
GCF_000349305.1_ASM34930v2_genomic.fna	S2_005_002R2	S2_005_002R2	0.009669545140617826	0.0
GCF_000349385.1_UCREL1V03_genomic.fna	S2_005_002R2	S2_005_002R2	0.0025955793948796517	4.203250764514838e-06
GCF_000354255.1_CocheC4_1_genomic.fna	S2_005_002R2	S2_005_002R2	0.0018289995006554524	0.0
GCF_000359705.1_Setospaeria_trucica_Et28A_v1.0_genomic.fna	S2_005_002R2	S2_005_002R2	0.0017324004101498727	0.0
GCF_000365145.1_Phia_euro_CBS_101466_V1_genomic.fna	S2_005_002R2	S2_005_002R2	0.0010996348566984617	0.0
GCF_000365165.1_Clad_carr_CBS_160_54_V1_genomic.fna	S2_005_002R2	S2_005_002R2	0.0018208191814380625	0.0
GCF_000385595.1_UCRNP2V3_genomic.fna	S2_005_002R2	S2_005_002R2	0.003898277990198683	0.0
GCF_000392275.1_UCRPA7V03_genomic.fna	S2_005_002R2	S2_005_002R2	0.0008832322433102867	0.0
GCF_000400465.1_Wallemia_ichthyophaga_version_1.0_genomic.fna	S2_005_002R2	S2_005_002R2	0.0013453526397857749	0.0
GCF_000403515.1_ASM40351v1_genomic.fna	S2_005_002R2	S2_005_002R2	0.001011698569935007	0.0
GCF_000409485.1_GLAREA_genomic.fna	S2_005_002R2	S2_005_002R2	0.0002510726090942551	0.0
GCF_000417875.1_Pflocc_1.0_genomic.fna	S2_005_002R2	S2_005_002R2	0.010245876531513324	0.0
GCF_000441935.1_MHA_v2_genomic.fna	S2_005_002R2	S2_005_002R2	0.0013562261079148193	0.0002885769272021192
GCF_000464535.1_EPUS_genomic.fna	S2_005_002R2	S2_005_002R2	0.0013612435303044163	0.0
GCF_000488995.1_M_roreri_MCA_2997_v1_genomic.fna	S2_005_002R2	S2_005_002R2	0.0002058517376990257	0.0
GCF_000497045.1_PSEUBRA1_genomic.fna	S2_005_002R2	S2_005_002R2	0.0016358819160785082	0.0
GCF_000507465.1_Kwon_mang_CBS8507_V2_genomic.fna	S2_005_002R2	S2_005_002R2	0.00023457513605127037	0.0
GCF_000512565.1_Cryp_deje_CBS10117_V1_genomic.fna	S2_005_002R2	S2_005_002R2	0.00036127094886380216	0.0
GCF_000512585.1_Cryp_best_CBS10118_V1_genomic.fna	S2_005_002R2	S2_005_002R2	0.00038296598317984334	0.0
GCF_000512605.1_Cryp_pinu_CBS10737_V1_genomic.fna	S2_005_002R2	S2_005_002R2	0.0007824264001815965	0.0
GCF_000516985.1_PFICI_genomic.fna	S2_005_002R2	S2_005_002R2	0.0009850424553877364	0.0
GCF_000523435.1_Cochliobolus_carbonum_v1.0_genomic.fna	S2_005_002R2	S2_005_002R2	0.00039278806250594864	0.0
GCF_000523455.1_Cochliobolus_miyabeanus_v1.0_genomic.fna	S2_005_002R2	S2_005_002R2	0.0008321686206123269	0.0
GCF_000527765.1_Cochliobolus_victoriae_v1.0_genomic.fna	S2_005_002R2	S2_005_002R2	0.0014208753844665975	0.0005385388022842209
GCF_000582985.1_CFIO01_genomic.fna	S2_005_002R2	S2_005_002R2	0.0010844663561331693	0.00014482856222500915
GCF_000585515.1_Clad_yegr_CBS_114405_V1_genomic.fna	S2_005_002R2	S2_005_002R2	0.0007746323071605985	0.0
GCF_000585535.1_Clad_psam_CBS_110553_V1_genomic.fna	S2_005_002R2	S2_005_002R2	0.0008867431604165051	0.0
GCF_000585565.1_Capr_epim_CBS_606_96_V1_genomic.fna	S2_005_002R2	S2_005_002R2	0.001794512863054913	0.0
GCF_000585585.1_Capr_coro_CBS_617_96_V1_genomic.fna	S2_005_002R2	S2_005_002R2	0.0008739964831307723	0.0
GCF_000708205.1_Mixia_osmundae_v1.0_genomic.fna	S2_005_002R2	S2_005_002R2	0.003525167281675704	0.0
GCF_000709125.1_Exop_aqua_CBS_119918_V1_genomic.fna	S2_005_002R2	S2_005_002R2	0.0006960524991990033	7.373645191933458e-05
GCF_000711695.1_Tilletiaria_anomala_UBC_951_v1.0_genomic.fna	S2_005_002R2	S2_005_002R2	0.0012122457162929232	0.0
GCF_000721755.1_Aureobasidium_pullulans_var._subglaciale_EXF-2481_v1.0_genomic.fna	S2_005_002R2	S2_005_002R2	0.0005081392143092944	0.0
GCF_000721765.1_Aureobasidium_pullulans_var._namibiae_CBS_147.97_v1.0_genomic.fna	S2_005_002R2	S2_005_002R2	0.0006548182890596302	0.0
GCF_000732125.1_ScApio1.0_genomic.fna	S2_005_002R2	S2_005_002R2	0.004154189436831924	0.0
GCF_000747765.1_ASM74776v1_genomic.fna	S2_005_002R2	S2_005_002R2	0.02186863335921862	0.0012355920519943587
GCF_000760515.1_UGP1.0_genomic.fna	S2_005_002R2	S2_005_002R2	0.008589406096443136	0.0011754564828305475
GCF_000769745.1_ASM76974v1_genomic.fna	S2_005_002R2	S2_005_002R2	0.0007591577315004601	0.0
GCF_000803265.1_ASM80326v1_genomic.fna	S2_005_002R2	S2_005_002R2	0.00020622843292026992	0.0
GCF_000814945.1_MAJ_1.0_genomic.fna	S2_005_002R2	S2_005_002R2	0.002066340072376685	0.0
GCF_000814965.1_MBR_1.0_genomic.fna	S2_005_002R2	S2_005_002R2	0.0031445871957730943	0.00029471621100493644
GCF_000835455.1_Fons_pedr_CBS_271_37_V1_genomic.fna	S2_005_002R2	S2_005_002R2	0.0011064129196445662	0.0
GCF_000835475.1_Clad_bant_CBS_173_52_V1_genomic.fna	S2_005_002R2	S2_005_002R2	0.0005209623230978066	0.0
GCF_000835495.1_Clad_immu_CBS83496_V1_genomic.fna	S2_005_002R2	S2_005_002R2	0.0007437563027038043	0.0
GCF_000835505.1_Exop_xeno_CBS118157_V1_genomic.fna	S2_005_002R2	S2_005_002R2	0.0009814210195836688	0.00016063932221350478
GCF_000835515.1_Exop_olig_CBS72588_V1_genomic.fna	S2_005_002R2	S2_005_002R2	0.0009886263040518972	0.0
GCF_000835555.1_Rhin_mack_CBS_650_93_V1_genomic.fna	S2_005_002R2	S2_005_002R2	0.0005309277936232355	0.0
GCF_000836115.1_Exop_spin_CBS89968_V1_genomic.fna	S2_005_002R2	S2_005_002R2	0.0017976411528693988	0.0
GCF_000836275.1_Exop_meso_CBS40295_V1_genomic.fna	S2_005_002R2	S2_005_002R2	0.0010044898286425679	0.0
GCF_000836295.1_O_gall_CBS43764_genomic.fna	S2_005_002R2	S2_005_002R2	0.0023001412282493373	0.0
GCF_000836435.1_Fons_mult_CBS_102226_V1_genomic.fna	S2_005_002R2	S2_005_002R2	0.00064612582714632	0.0
GCF_000961545.1_S_schenckii_v1_genomic.fna	S2_005_002R2	S2_005_002R2	0.004833134430491233	0.0
GCF_000968595.1_ASM96859v1_genomic.fna	S2_005_002R2	S2_005_002R2	0.0016220184889236908	0.0
GCF_001027345.1_Triol1_genomic.fna	S2_005_002R2	S2_005_002R2	0.008073083096527963	0.0
GCF_001189475.1_ASM118947v1_genomic.fna	S2_005_002R2	S2_005_002R2	0.008550779385127955	0.00015265510674936393
GCF_001204775.1_ASM120477v1_genomic.fna	S2_005_002R2	S2_005_002R2	0.0011763935975446682	3.223679974303535e-05
GCF_001278385.1_MalaPachy_genomic.fna	S2_005_002R2	S2_005_002R2	0.002984690051637612	0.0
GCF_001298625.1_SEUB3.0_genomic.fna	S2_005_002R2	S2_005_002R2	0.0010667865558143725	0.0
GCF_001299255.1_ASM129925v1_genomic.fna	S2_005_002R2	S2_005_002R2	0.0005678364266992408	0.0
GCF_001329695.1_Rhoba1_1_genomic.fna	S2_005_002R2	S2_005_002R2	0.014510143476743453	0.0
GCF_001447935.1_debFab1.0_genomic.fna	S2_005_002R2	S2_005_002R2	0.0019781543692158933	0.00036407390495158456
GCF_001477535.1_Pneu_jiro_RU7_V2_genomic.fna	S2_005_002R2	S2_005_002R2	0.002348852700732709	0.0
GCF_001477545.1_Pneu_cari_B80_V3_genomic.fna	S2_005_002R2	S2_005_002R2	0.0024508118300229096	0.0
GCF_001481775.1_ASM148177v1_genomic.fna	S2_005_002R2	S2_005_002R2	0.0015581760957840466	9.686488809774664e-05
GCF_001500285.1_Phisc1_genomic.fna	S2_005_002R2	S2_005_002R2	0.00045182246668356777	0.0
GCF_001548555.1_ASM154855v1_genomic.fna	S2_005_002R2	S2_005_002R2	0.0004897091327195234	0.0
GCF_001619985.1_Xylona_heveae_TC161_v1.0_genomic.fna	S2_005_002R2	S2_005_002R2	0.0013877445515432128	0.0
GCF_001636725.1_ISF_1.0_genomic.fna	S2_005_002R2	S2_005_002R2	0.003618334692012133	0.0
GCF_001638985.1_Phybl2_genomic.fna	S2_005_002R2	S2_005_002R2	0.004249574580934852	0.0
GCF_001640025.1_ASM164002v2_genomic.fna	S2_005_002R2	S2_005_002R2	0.000466792481336417	0.0
GCF_001642045.1_Parsp1_genomic.fna	S2_005_002R2	S2_005_002R2	0.0012526495927727168	0.0
GCF_001642055.1_Altal1_genomic.fna	S2_005_002R2	S2_005_002R2	0.0005405150715498735	0.0
GCF_001651985.1_ASM165198v1_genomic.fna	S2_005_002R2	S2_005_002R2	0.0014715755090764285	0.0
GCF_001653235.1_ASM165323v1_genomic.fna	S2_005_002R2	S2_005_002R2	0.0006410719321201441	0.0
GCF_001653265.1_ASM165326v1_genomic.fna	S2_005_002R2	S2_005_002R2	0.002620229933093118	0.0
GCF_001661235.1_Picme2_genomic.fna	S2_005_002R2	S2_005_002R2	0.0014376530264242824	0.0
GCF_001661255.1_Wican1_genomic.fna	S2_005_002R2	S2_005_002R2	0.0005509951316193356	0.0
GCF_001661265.1_Saico1_genomic.fna	S2_005_002R2	S2_005_002R2	0.00042605148234467206	0.0
GCF_001661335.1_Babin1_genomic.fna	S2_005_002R2	S2_005_002R2	0.00044223631089839404	0.0
GCF_001661345.1_Ascru1_genomic.fna	S2_005_002R2	S2_005_002R2	0.004661921407897784	0.0
GCF_001661395.1_Hypbu1_genomic.fna	S2_005_002R2	S2_005_002R2	0.006569656320068112	0.0
GCF_001661405.1_Cybja1_genomic.fna	S2_005_002R2	S2_005_002R2	0.003347282829745403	0.0
GCF_001661415.1_Canta1_genomic.fna	S2_005_002R2	S2_005_002R2	0.00028767640941020707	0.0
GCF_001662655.1_ASM166265v1_genomic.fna	S2_005_002R2	S2_005_002R2	0.010457199729470124	0.00011095330496357629
GCF_001664035.1_Metbi1_genomic.fna	S2_005_002R2	S2_005_002R2	0.001772659803803166	0.0
GCF_001664045.1_Hanpo2_genomic.fna	S2_005_002R2	S2_005_002R2	0.0008816474157353201	0.0
GCF_001672515.1_ASM167251v1_genomic.fna	S2_005_002R2	S2_005_002R2	0.0041889911573056	0.0
GCF_001720155.1_Tsuc_wing_CBS7118_V1_genomic.fna	S2_005_002R2	S2_005_002R2	0.0007510246347497037	0.0
GCF_001720205.1_Cryp_amyl_CBS6039_V3_genomic.fna	S2_005_002R2	S2_005_002R2	0.0007637712197030304	0.0
GCF_001883845.1_ASM188384v1_genomic.fna	S2_005_002R2	S2_005_002R2	0.0326673947657867	0.00034782405882065266
GCF_001890905.1_Aspac1_genomic.fna	S2_005_002R2	S2_005_002R2	0.002460242080504141	1.5102578690504238e-05
GCF_001907595.1_ASM190759v1_genomic.fna	S2_005_002R2	S2_005_002R2	0.0013623806579191864	0.0
GCF_001983325.1_ASM198332v1_genomic.fna	S2_005_002R2	S2_005_002R2	0.007057787283040606	0.00012980403358328315
GCF_002102565.1_Kocim1_genomic.fna	S2_005_002R2	S2_005_002R2	0.00356326770055136	0.0
GCF_002105155.1_Lobtra1_genomic.fna	S2_005_002R2	S2_005_002R2	0.015109206821986671	0.0002593937952508489
S2_005_001R2_Rhabditida.fa	S2_005_002R2	S2_005_002R2	0.28746588112767	0.005824608541427314
S2_005_001R2_Verruconis_gallopava.fa	S2_005_002R2	S2_005_002R2	1.9929801617773035	0.9962168027897674
S2_005_002R2_Diptera.fa	S2_005_002R2	S2_005_002R2	8.717767131161478	1.0
S2_009_000R2_Exophiala_mesophila.fa	S2_005_002R2	S2_005_002R2	0.1534796060733633	0.011193052490826891
S2_018_000R1_Malassezia_globosa.fa	S2_005_002R2	S2_005_002R2	0.14195887872493496	0.0
C_parapsilosis_CDC317_current_chromosomes.fasta	S2_005_002R3	S2_005_002R3	0.03695744336184613	0.0
GCF_000001985.1_JCVI-PMFA1-2.0_genomic.fna	S2_005_002R3	S2_005_002R3	0.0024876304297621853	0.00018332023279679608
GCF_000002495.2_MG8_genomic.fna	S2_005_002R3	S2_005_002R3	0.0014103513933351572	0.0
GCF_000002515.2_ASM251v1_genomic.fna	S2_005_002R3	S2_005_002R3	0.0005351482327094772	0.0
GCF_000002525.2_ASM252v1_genomic.fna	S2_005_002R3	S2_005_002R3	0.0013557590989823948	0.0
GCF_000002545.3_ASM254v2_genomic.fna	S2_005_002R3	S2_005_002R3	0.0011596036668885233	0.0
GCF_000002655.1_ASM265v1_genomic.fna	S2_005_002R3	S2_005_002R3	0.0007976197005284133	0.0
GCF_000002715.2_ASM271v1_genomic.fna	S2_005_002R3	S2_005_002R3	0.0026049751177706693	0.00012771254096591528
GCF_000002855.3_ASM285v2_genomic.fna	S2_005_002R3	S2_005_002R3	0.002275250911799041	0.0
GCF_000002945.1_ASM294v2_genomic.fna	S2_005_002R3	S2_005_002R3	0.0012035900642438152	0.0
GCF_000003125.1_JCVI-TSTA1-3.0_genomic.fna	S2_005_002R3	S2_005_002R3	0.0006567950242343918	7.773477829601275e-05
GCF_000003515.1_ASM351v2_genomic.fna	S2_005_002R3	S2_005_002R3	0.00029902500870480003	0.0
GCF_000003835.1_ASM383v1_genomic.fna	S2_005_002R3	S2_005_002R3	0.0019346455090148555	0.0
GCF_000003855.2_ASM385v2_genomic.fna	S2_005_002R3	S2_005_002R3	0.002029754626009413	0.0
GCF_000004155.1_SCY4_genomic.fna	S2_005_002R3	S2_005_002R3	0.0014826270099501818	0.0
GCF_000006255.1_Postia_placenta_V1.0_genomic.fna	S2_005_002R3	S2_005_002R3	0.0003282886664785457	1.1222127535826753e-05
GCF_000006275.2_JCVI-afl1-v2.0_genomic.fna	S2_005_002R3	S2_005_002R3	0.005508558832694394	0.00019421373713743968
GCF_000006335.2_ASM633v2_genomic.fna	S2_005_002R3	S2_005_002R3	0.047893823729220894	0.0007589811689417303
GCF_000006445.2_ASM644v2_genomic.fna	S2_005_002R3	S2_005_002R3	0.002781681222083693	0.0
GCF_000026365.1_ASM2636v1_genomic.fna	S2_005_002R3	S2_005_002R3	0.0012628067101330465	0.0
GCF_000026945.1_ASM2694v1_genomic.fna	S2_005_002R3	S2_005_002R3	0.0038119115182199564	0.0
GCF_000027005.1_ASM2700v1_genomic.fna	S2_005_002R3	S2_005_002R3	6.127912722329748e-05	0.0
GCF_000091025.4_ASM9102v4_genomic.fna	S2_005_002R3	S2_005_002R3	0.0010734772974101557	0.0
GCF_000091045.1_ASM9104v1_genomic.fna	S2_005_002R3	S2_005_002R3	0.00017292223850171127	0.0
GCF_000091225.1_ASM9122v1_genomic.fna	S2_005_002R3	S2_005_002R3	0.0003768884240720492	0.0
GCF_000142805.1_ASM14280v1_genomic.fna	S2_005_002R3	S2_005_002R3	0.0014219557808041712	0.0
GCF_000143105.1_Sanger-454-IlluminaPA_2.0_genomic.fna	S2_005_002R3	S2_005_002R3	0.01688652969325441	0.0002233670759145313
GCF_000143185.1_v1.0_genomic.fna	S2_005_002R3	S2_005_002R3	0.0009490637733054908	0.0
GCF_000143365.1_ASM14336v1_genomic.fna	S2_005_002R3	S2_005_002R3	0.003399611413314307	0.0
GCF_000143535.1_BotFuc_Aug2005_genomic.fna	S2_005_002R3	S2_005_002R3	0.004358068590968238	3.389963742126932e-05
GCF_000143565.1_V1.0_genomic.fna	S2_005_002R3	S2_005_002R3	0.0043380949779710815	0.0
GCF_000145635.1_Gae_graminis_V2_genomic.fna	S2_005_002R3	S2_005_002R3	0.002281779599212807	1.3251489695915781e-05
GCF_000146045.2_R64_genomic.fna	S2_005_002R3	S2_005_002R3	0.02377777691317135	0.0
GCF_000146465.1_ASM14646v1_genomic.fna	S2_005_002R3	S2_005_002R3	8.491919790626362e-05	0.0
GCF_000146915.1_ASM14691v2_genomic.fna	S2_005_002R3	S2_005_002R3	0.0013380460792873391	0.0
GCF_000146945.2_ASM14694v2_genomic.fna	S2_005_002R3	S2_005_002R3	0.001184587434089831	0.0
GCF_000149035.1_C_graminicola_M1_001_V1_genomic.fna	S2_005_002R3	S2_005_002R3	0.0018517947699443426	0.0
GCF_000149205.1_ASM14920v1_genomic.fna	S2_005_002R3	S2_005_002R3	0.0005789131025222513	0.0
GCF_000149245.1_CNA3_genomic.fna	S2_005_002R3	S2_005_002R3	0.0012091940352224602	0.0
GCF_000149335.2_ASM14933v2_genomic.fna	S2_005_002R3	S2_005_002R3	0.0018880207240007667	0.0
GCF_000149385.1_ASM14938v1_genomic.fna	S2_005_002R3	S2_005_002R3	0.0005590440645485316	0.0
GCF_000149425.1_ASM14942v1_genomic.fna	S2_005_002R3	S2_005_002R3	0.004595553835577421	0.0
GCF_000149555.1_ASM14955v1_genomic.fna	S2_005_002R3	S2_005_002R3	0.0004273980345616196	0.0
GCF_000149585.1_ASM14958v1_genomic.fna	S2_005_002R3	S2_005_002R3	0.0037759359383858337	0.0
GCF_000149615.1_ASM14961v1_genomic.fna	S2_005_002R3	S2_005_002R3	0.000900766815935501	0.0
GCF_000149645.1_ASM14964v1_genomic.fna	S2_005_002R3	S2_005_002R3	0.04370148275337719	0.007405409949890805
GCF_000149685.1_ASM14968v1_genomic.fna	S2_005_002R3	S2_005_002R3	0.008730370266886694	0.0
[truncated: 329,597 more rows]
