# Supplementary material for: Genome-resolved metagenomics of eukaryotic populations during early colonization of premature infants and in hospital rooms
Source: Microbiome. 2019 Feb 15;7:26. doi: 10.1186/s40168-019-0638-1 (PMC6377789; doi:10.1186/s40168-019-0638-1)
Supplement: Supplementary file 7 — Table S4. Metadata for statistical associations. (CSV 349 kb) [file 40168_2019_638_MOESM7_ESM.csv]

sample	CatSampleMetadata$categorical$podA	CatSampleMetadata$categorical$podB	CatSampleMetadata$categorical$podC	CatSampleMetadata$categorical$podChp	CatSampleMetadata$categorical$podD	CatSampleMetadata$categorical$podE	CatSampleMetadata$categorical$podF	CatSampleMetadata$categorical$abAcyclovir	CatSampleMetadata$categorical$abAmoxicillin	CatSampleMetadata$categorical$abAmpicillin	CatSampleMetadata$categorical$abCefazolin	CatSampleMetadata$categorical$abCefepime	CatSampleMetadata$categorical$abCefotaxime	CatSampleMetadata$categorical$abClaforan	CatSampleMetadata$categorical$abClindamycin	CatSampleMetadata$categorical$abFluconazole	CatSampleMetadata$categorical$abGentamycin	CatSampleMetadata$categorical$abNafcillin	CatSampleMetadata$categorical$abNystatin	CatSampleMetadata$categorical$abOfloxacin	CatSampleMetadata$categorical$abVancomycin	CatSampleMetadata$categorical$abZosyn	CatInfSampleMetadata$categorical$feedingBreast	CatInfSampleMetadata$categorical$feedingForumla	CatInfSampleMetadata$categorical$feedingCombination	CatInfSampleMetadata$categorical$firstPodD	CatInfSampleMetadata$categorical$firstPodA	CatInfSampleMetadata$categorical$firstPodC	CatInfSampleMetadata$categorical$firstPodB	CatInfSampleMetadata$categorical$genderF	CatInfSampleMetadata$categorical$birthModeVaginal	SampleMetadata$continuous$DOL	SampleMetadata$continuous$weight	SampleMetadata$continuous$gestationalAge	SampleMetadata$continuous$assemblyCompleteness	SampleMetadata$continuous$seqDepth	SampleMetadata$continuous$daysSinceAb	BacterialNCBITax$continuous$pp_pcov|Actinobacteria	BacterialNCBITax$continuous$pp_pcov|Bacteroidetes	BacterialNCBITax$continuous$pp_pcov|Firmicutes	BacterialNCBITax$continuous$pp_pcov|Fusobacteria	BacterialNCBITax$continuous$pp_pcov|Proteobacteria	BacterialNCBITax$continuous$pp_pcov|Tenericutes	BacterialNCBITax$continuous$pp_pcov|Verrucomicrobia
N1_003_011G1	False	False	False	False	True	False	False	False	False	False	False	False	False	False	False	False	False	False	False	False	False	False	True	False	False	True	False	False	False	True	False	11	822	26.0	0.9715040857222956	0.951402872	5	0.0	0.0	93.68760584054657	0.0	0.0	0.0	0.0
N1_003_013G1	False	False	False	False	True	False	False	False	False	False	False	False	False	False	False	False	False	False	False	False	False	False	True	False	False	True	False	False	False	True	False	13	822	26.0	0.9931855994297064	3.37551377	7	0.0	0.0	98.28724791369464	0.0	0.0	0.0	0.0
N1_003_015G1	False	False	False	False	True	False	False	False	False	False	False	False	False	False	False	False	False	False	False	False	False	False	True	False	False	True	False	False	False	True	False	15	822	26.0	0.9689779027008624	3.228975178	9	1.0351037229620972	0.0	81.50239740728041	0.0	0.0	0.0	0.0
N1_003_017G1	False	False	False	False	True	False	False	False	False	False	False	False	False	False	False	False	False	False	False	False	False	False	True	False	False	True	False	False	False	True	False	17	822	26.0	0.9777947479251508	3.853106652	11	22.945042629694637	0.0	40.904330087902274	0.0	31.024424854695138	0.0	0.0
N1_003_018G1	False	False	False	False	True	False	False	False	False	False	False	False	False	False	False	False	False	False	False	False	False	False	True	False	False	True	False	False	False	True	False	18	822	26.0	0.9828601140183096	2.547640064	12	4.4102570012221305	0.0	23.33259848908939	0.0	68.75550317164819	0.0	0.0
N1_003_019G1	False	False	False	False	True	False	False	False	False	False	False	False	False	False	False	False	False	False	False	False	False	False	True	False	False	True	False	False	False	True	False	19	822	26.0	0.9666656886404033	4.313337074	13	8.479903074403223	0.0	57.0524955275035	0.0	30.585917632946863	0.0	0.0
N1_003_021G1	False	False	False	False	True	False	False	False	False	False	False	False	False	False	False	False	False	False	False	False	False	False	True	False	False	True	False	False	False	True	False	21	822	26.0	0.8858639766395211	2.053899722	15	1.887167353772104	0.0	92.57038323059864	0.0	0.0	0.0	0.0
N1_003_022G1	False	False	False	False	True	False	False	False	False	False	False	False	False	False	False	False	False	False	False	False	False	False	True	False	False	True	False	False	False	True	False	22	822	26.0	0.8955311757823827	2.475995768	16	0.6526898849489472	0.0	93.65213925348681	0.0	0.0	0.0	0.0
N1_003_023G1	False	False	False	False	True	False	False	False	False	False	False	False	False	False	False	False	False	False	False	False	False	False	True	False	False	True	False	False	False	True	False	23	822	26.0	0.8952674855322931	1.853765452	17	0.17829611434575382	0.0	89.40954031988292	0.0	4.531522718592559	0.0	0.0
N1_003_025G1	False	False	False	False	True	False	False	False	False	False	False	False	False	False	False	False	False	False	False	False	False	False	True	False	False	True	False	False	False	True	False	25	822	26.0	0.9704925435470592	3.398298134	19	5.623102744763477	0.0	48.695015198257465	0.0	36.790326270949826	0.0	0.0
N1_003_026G1	False	False	False	False	True	False	False	False	False	False	False	False	False	False	False	False	False	False	False	False	False	False	True	False	False	True	False	False	False	True	False	26	822	26.0	0.9827558858405604	2.7379261360000005	20	8.916990958882463	0.0	15.67438689310207	0.0	70.83083026247134	0.0	0.0
N1_003_027G1	False	False	False	False	True	False	False	False	False	False	False	False	False	False	False	False	False	False	False	False	False	False	True	False	False	True	False	False	False	True	False	27	822	26.0	0.9840213940149188	2.504708468	21	12.046613137497484	0.0	15.533603200701918	0.0	66.19428011760928	0.0	0.0
N1_003_028G1	False	False	False	False	True	False	False	False	False	False	False	False	False	False	False	False	False	False	False	False	False	False	True	False	False	True	False	False	False	True	False	28	822	26.0	0.9876363219758258	2.87953692	22	18.84776879021228	0.0	24.501919130083593	0.0	52.31783233364133	0.0	0.0
N1_003_039G1	False	False	False	False	True	False	False	False	False	False	False	False	False	False	False	False	False	False	False	False	False	False	True	False	False	True	False	False	False	True	False	39	822	26.0	0.9677012747140564	2.455578714	33	28.478215733531567	0.0	16.09422605233578	0.0	53.55172331951563	0.0	0.0
N1_003_044G1	False	False	False	False	True	False	False	False	False	False	False	False	False	False	False	False	False	False	False	False	False	False	True	False	False	True	False	False	False	True	False	44	822	26.0	0.977927449004888	2.147485868	38	39.09319519434901	0.0	23.79600052355269	0.0	35.3030458278294	0.0	0.0
N1_003_052G1	False	False	False	True	False	False	False	False	False	False	True	False	False	False	False	False	False	False	False	False	True	False	True	False	False	True	False	False	False	True	False	52	822	26.0	0.9837620053957492	2.828928776	0	43.85496020642127	0.0	42.843956656037065	0.0	10.492629301671752	0.0	0.0
N1_003_078G1	False	False	False	True	False	False	False	False	False	False	False	False	False	False	False	False	False	False	False	False	False	False	True	False	False	True	False	False	False	True	False	78	822	26.0	0.987736653135078	2.541816252	13	0.0	0.0	2.614490323575128	0.0	93.307585632496	0.0	0.0
N1_003_086G1	False	False	False	True	False	False	False	False	False	False	False	False	False	False	False	False	False	False	False	False	False	False	True	False	False	True	False	False	False	True	False	86	822	26.0	0.9794978260379544	2.203753426	21	0.0	0.0	25.67584318852921	0.0	71.57038738478177	0.0	0.0
N1_004_008G1	True	False	False	False	False	False	False	False	False	False	False	False	False	False	False	False	False	False	False	False	False	False	False	True	False	False	True	False	False	True	False	8	1450	32.0	0.7365449791957329	1.279197648	5	0.0	0.0	10.199101743657993	0.0	84.6851451090848	0.0	0.0
N1_004_009G1	True	False	False	False	False	False	False	False	False	False	False	False	False	False	False	False	False	False	False	False	False	False	False	True	False	False	True	False	False	True	False	9	1450	32.0	0.9910323110342732	1.911291186	6	0.0	0.0	7.162129932565911	0.0	89.29155780871163	0.0	0.0
N1_004_010G1	True	False	False	False	False	False	False	False	False	False	False	False	False	False	False	False	False	False	False	False	False	False	False	True	False	False	True	False	False	True	False	10	1450	32.0	0.9929885679209034	2.338633618	7	0.0	0.0	5.124605647287843	0.0	91.04616160543878	0.0	0.0
N1_004_012G1	True	False	False	False	False	False	False	False	False	False	False	False	False	False	False	False	False	False	False	False	False	False	False	True	False	False	True	False	False	True	False	12	1450	32.0	0.99427647273174	2.19067394	9	0.0	0.0	87.28263420642142	0.0	9.40651842108461	0.0	0.0
N1_004_013G1	True	False	False	False	False	False	False	False	False	False	False	False	False	False	False	False	False	False	False	False	False	False	False	True	False	False	True	False	False	True	False	13	1450	32.0	0.994209223184423	4.114404896	10	0.0	0.0	95.90168546226616	0.0	1.994409071673436	0.0	0.0
N1_004_014G1	True	False	False	False	False	False	False	False	False	False	False	False	False	False	False	False	False	False	False	False	False	False	False	True	False	False	True	False	False	True	False	14	1450	32.0	0.9935007035213697	2.19990335	11	0.0	0.0	93.32323696900595	0.0	3.500615164507113	0.0	0.0
N1_004_015G1	True	False	False	False	False	False	False	False	False	False	False	False	False	False	False	False	False	False	False	False	False	False	False	True	False	False	True	False	False	True	False	15	1450	32.0	0.9894223439913812	2.671048972	12	0.0	0.0	84.0803629236117	0.0	12.897146983559685	0.0	0.0
N1_004_016G1	True	False	False	False	False	False	False	False	False	False	False	False	False	False	False	False	False	False	False	False	False	False	False	True	False	False	True	False	False	True	False	16	1450	32.0	0.9882757484471588	3.630475316	13	0.0	0.0	96.4888345418873	0.0	0.7324784386331853	0.0	0.0
N1_004_018G1	True	False	False	False	False	False	False	False	False	False	False	False	False	False	False	False	False	False	False	False	False	False	False	True	False	False	True	False	False	True	False	18	1450	32.0	0.9827748069856304	2.450035428	15	0.0	0.0	96.58523257404913	0.0	0.6899207270524417	0.0	0.0
N1_004_021G1	False	False	False	False	False	True	False	False	False	False	False	False	False	False	False	False	False	False	False	False	False	False	False	True	False	False	True	False	False	True	False	21	1450	32.0	0.9853286079116068	2.80092173	18	29.307092411225646	0.0	47.522410746143905	0.0	20.042667077162488	0.0	0.0
N1_004_026G1	False	False	False	False	False	True	False	False	False	False	False	False	False	False	False	False	False	False	False	False	False	False	False	True	False	False	True	False	False	True	False	26	1450	32.0	0.9695491102905148	2.315353958	23	3.5032355841680767	0.0	83.23891204501096	0.0	6.063813092909402	0.0	0.0
N1_008_007G1	False	False	False	False	True	False	False	False	False	False	False	False	False	False	False	False	False	False	False	False	False	False	False	True	False	True	False	False	False	True	True	7	1230	32.0	0.9865599482518744	3.0040117360000003	6	0.0	1.5790678703460297	0.5334801997091798	0.0	90.87638509122654	0.0	0.0
N1_008_008G1	False	False	False	False	True	False	False	False	False	False	False	False	False	False	False	False	False	False	False	False	False	False	False	True	False	True	False	False	False	True	True	8	1230	32.0	0.9942815093188891	2.82859955	7	0.0	1.6491826788701849	0.19233748236295944	0.0	90.57489340457892	0.0	0.0
N1_008_009G1	False	False	False	False	True	False	False	False	False	False	True	False	False	False	False	False	False	False	False	False	True	False	False	True	False	True	False	False	False	True	True	9	1230	32.0	0.9877676612907408	2.58553121	0	0.0	0.0	0.14638015059195514	0.0	91.59762165941521	0.0	0.0
N1_008_010G1	False	False	False	False	True	False	False	False	False	False	True	False	False	False	False	False	False	False	False	False	True	False	False	True	False	True	False	False	False	True	True	10	1230	32.0	0.9323789313292844	0.517634116	0	0.0	18.732487315886267	0.0	0.0	60.35077728145721	0.0	0.0
N1_008_028G1	False	False	False	False	True	False	False	False	False	False	False	False	False	False	False	False	False	False	False	False	False	False	False	True	False	True	False	False	False	True	True	28	1230	32.0	0.9917601222424424	3.2063713	9	0.0	0.0	26.11854045963735	0.0	61.79133651393086	0.0	0.0
N1_008_031G1	False	False	False	False	True	False	False	False	False	False	False	False	False	False	False	False	False	False	False	False	False	False	False	True	False	True	False	False	False	True	True	31	1230	32.0	0.9871931118704216	3.021237838	12	0.0	41.431728258948816	0.31166134665628403	0.0	53.10264367419524	0.0	0.0
N1_009_006G1	False	False	False	False	True	False	False	False	False	False	False	False	False	False	False	False	False	False	False	False	False	False	False	False	True	True	False	False	False	False	False	6	1820	29.0	0.9841369801258336	8.030057826	4	0.0	0.0	94.08423478936977	0.0	0.0	0.0	0.0
N1_009_007G1	False	False	False	False	True	False	False	False	False	False	False	False	False	False	False	False	False	False	False	False	False	False	False	False	True	True	False	False	False	False	False	7	1820	29.0	0.9831329254831632	3.555127568	5	0.0	0.0	94.12464087283631	0.0	0.0	0.0	0.0
N1_009_008G1	False	False	False	False	True	False	False	False	False	False	False	False	False	False	False	False	False	False	False	False	False	False	False	False	True	True	False	False	False	False	False	8	1820	29.0	0.9790770738310628	3.2847020280000003	6	0.0	0.0	29.698799509225985	0.0	65.36282508197118	0.0	0.0
N1_009_009G1	False	False	False	False	True	False	False	False	False	False	False	False	False	False	False	False	False	False	False	False	False	False	False	False	True	True	False	False	False	False	False	9	1820	29.0	0.9639972830250344	7.685301522	7	0.0	0.0	16.138668311150745	0.0	76.63033377881047	0.0	0.0
N1_009_010G1	False	False	False	False	True	False	False	False	False	False	False	False	False	False	False	False	False	False	False	False	False	False	False	False	True	True	False	False	False	False	False	10	1820	29.0	0.9845352081251606	2.869225708	8	0.0	0.0	7.80033536203071	0.0	88.81322433010907	0.0	0.0
N1_009_011G1	False	False	False	False	True	False	False	False	False	False	False	False	False	False	False	False	False	False	False	False	False	False	False	False	True	True	False	False	False	False	False	11	1820	29.0	0.9889354765480554	3.364911384	9	0.0	0.0	33.56024671836054	0.0	61.172178753739225	0.0	0.0
N1_009_013G1	False	False	False	False	True	False	False	False	False	False	False	False	False	False	False	False	False	False	False	False	False	False	False	False	True	True	False	False	False	False	False	13	1820	29.0	0.9806756072381064	3.094017876	11	0.0	0.0	18.46581481270666	0.0	78.35976936592206	0.0	0.0
N1_009_014G1	False	False	False	False	True	False	False	False	False	False	False	False	False	False	False	False	False	False	False	False	False	False	False	False	True	True	False	False	False	False	False	14	1820	29.0	0.9764465678340524	2.01639036	12	0.0	0.0	17.43586185472539	0.0	79.78213978064247	0.0	0.0
N1_009_015G1	False	False	False	False	True	False	False	False	False	False	False	False	False	False	False	False	False	False	False	False	False	False	False	False	True	True	False	False	False	False	False	15	1820	29.0	0.9761353580802228	7.992980572	13	0.0	0.0	10.559134726764604	0.0	83.12392886809083	0.0	0.0
N1_009_016G1	False	False	False	False	True	False	False	False	False	False	False	False	False	False	False	False	False	False	False	False	False	False	False	False	True	True	False	False	False	False	False	16	1820	29.0	0.9857146725562363	2.32633576	14	0.0	0.0	33.598843502521746	0.0	63.878010020956744	0.0	0.0
N1_009_017G1	False	False	False	False	True	False	False	False	False	False	False	False	False	False	False	False	False	False	False	False	False	False	False	False	True	True	False	False	False	False	False	17	1820	29.0	0.9824730098281108	2.667239782	15	0.0	0.0	5.914867997001102	0.0	91.68213621306882	0.0	0.0
N1_009_019G1	False	False	False	False	True	False	False	False	False	False	False	False	False	False	False	False	False	False	False	False	False	False	False	False	True	True	False	False	False	False	False	19	1820	29.0	0.9726495585475308	3.43431538	17	0.0	0.0	8.406876315389534	0.0	87.36889507424038	0.0	0.0
N1_009_020G1	False	False	False	False	True	False	False	False	False	False	False	False	False	False	False	False	False	False	False	False	False	False	False	False	True	True	False	False	False	False	False	20	1820	29.0	0.9735604712430759	6.464024692000001	18	0.0	0.0	10.180063252069646	0.0	85.6016900267744	0.0	0.0
N1_009_021G1	False	False	False	False	True	False	False	False	False	False	False	False	False	False	False	False	False	False	False	False	False	False	False	False	True	True	False	False	False	False	False	21	1820	29.0	0.9679172240140806	6.604476896	19	0.0	0.0	31.27779473275638	0.0	61.69114643221548	0.0	0.0
N1_009_024G1	False	False	False	False	True	False	False	False	False	False	False	False	False	False	False	False	False	False	False	False	False	False	False	False	True	True	False	False	False	False	False	24	1820	29.0	0.9730361696181562	2.781942644	22	0.0	0.0	38.64421242399633	0.0	60.177190415040776	0.0	0.0
N1_009_038G1	False	False	False	False	True	False	False	False	False	False	False	False	False	False	False	False	False	False	False	False	False	False	False	False	True	True	False	False	False	False	False	38	1820	29.0	0.9800047290994136	4.0678264760000005	36	0.0	0.0	63.53641478877578	0.0	31.864933047994644	0.0	0.0
N1_009_045G1	False	False	False	False	True	False	False	False	False	False	False	False	False	False	False	False	False	False	False	False	False	False	False	False	True	True	False	False	False	False	False	45	1820	29.0	0.9767840447762222	3.174767666	43	0.0	0.0	88.48849506473144	0.0	7.7777482802106865	0.0	0.0
N1_011_011G1	False	False	True	False	False	False	False	False	False	False	False	False	False	False	False	False	False	False	False	False	False	False	False	False	True	False	False	True	False	False	False	11	523	26.0	0.9774834896887312	3.088596354	9	0.0	0.0	36.51448702691177	0.0	54.59658759378306	0.0	0.0
N1_011_013G1	False	False	True	False	False	False	False	False	False	False	False	False	False	False	False	False	False	False	False	False	False	False	False	False	True	False	False	True	False	False	False	13	523	26.0	0.9948470842367856	3.347016464	11	0.0	0.0	4.569800165984484	0.0	87.24071873746837	0.0	0.0
N1_011_014G1	False	False	True	False	False	False	False	False	False	False	False	False	False	False	False	False	False	False	False	False	False	False	False	False	True	False	False	True	False	False	False	14	523	26.0	0.9913015004779684	2.818882634	12	0.5025563723416802	0.0	6.116954375788319	0.0	82.86565928777863	0.0	0.0
N1_011_015G1	False	False	True	False	False	False	False	False	False	False	False	False	False	False	False	False	False	False	False	False	False	False	False	False	True	False	False	True	False	False	False	15	523	26.0	0.9926520316427416	2.738191924	13	0.17830723909840882	0.0	1.0130363766897152	0.0	90.34361487954634	0.0	0.0
N1_011_020G1	False	False	True	False	False	False	False	False	False	False	False	False	False	False	False	False	False	False	False	False	False	False	False	False	True	False	False	True	False	False	False	20	523	26.0	0.9970344877973508	2.571842128	2	0.0	0.0	0.0	0.0	89.30617863051044	0.0	0.0
N1_011_021G1	False	False	True	False	False	False	False	False	False	False	False	False	False	False	False	False	False	False	False	False	False	False	False	False	True	False	False	True	False	False	False	21	523	26.0	0.9924244596816492	2.155375506	3	0.0	0.0	0.0	0.0	88.93220812571023	0.0	0.0
N1_011_023G1	False	False	True	False	False	False	False	False	False	False	False	False	False	False	False	False	False	False	False	False	False	False	False	False	True	False	False	True	False	False	False	23	523	26.0	0.9946067628680766	2.506987688	5	0.0	0.0	1.5031427349235549	0.0	89.5709139645364	0.0	0.0
N1_011_025G1	False	False	True	False	False	False	False	False	False	False	False	False	False	False	False	False	False	False	False	False	False	False	False	False	True	False	False	True	False	False	False	25	523	26.0	0.9917536138285444	2.900690454	7	0.1285321732851126	0.0	1.5655117552091615	0.0	89.1528275619857	0.0	0.0
N1_011_027G1	False	False	True	False	False	False	False	False	False	False	False	False	False	False	False	False	False	False	False	False	False	False	False	False	True	False	False	True	False	False	False	27	523	26.0	0.9879722544559592	2.349017798	9	0.13872097559986218	0.0	3.4309210996280406	0.0	87.95193689654623	0.0	0.0
N1_011_028G1	False	False	True	False	False	False	False	False	False	False	False	False	False	False	False	False	False	False	False	False	False	False	False	False	True	False	False	True	False	False	False	28	523	26.0	0.9948104955340452	3.56930071	10	0.0	0.0	1.2044076742640155	0.0	88.8265004130907	0.0	0.0
N1_011_033G1	False	False	True	False	False	False	False	False	False	False	False	False	False	False	False	False	False	False	False	False	False	False	False	False	True	False	False	True	False	False	False	33	523	26.0	0.9890884399561642	3.169210332	15	0.0	0.0	3.6509808767466803	0.0	82.80250685158374	0.0	0.0
N1_011_037G1	False	False	True	False	False	False	False	False	False	False	True	False	False	False	False	False	False	False	False	False	True	False	False	False	True	False	False	True	False	False	False	37	523	26.0	0.9935418461102964	1.129167388	0	0.0	0.0	0.6601553008631524	0.0	88.23712924000068	0.0	0.0
N1_011_046G1	False	False	True	False	False	False	False	False	False	False	False	False	False	False	False	False	False	False	False	False	False	False	False	False	True	False	False	True	False	False	False	46	523	26.0	0.9982272462555772	2.253824916	3	0.0	0.0	0.0	0.0	87.39940883340557	0.0	0.0
N1_011_051G1	False	False	True	False	False	False	False	False	False	False	False	False	False	False	False	False	False	False	False	False	False	False	False	False	True	False	False	True	False	False	False	51	523	26.0	0.9954202347570488	2.344059932	8	0.0	0.0	1.009777588852195	0.0	86.86665485285471	0.0	0.0
N1_011_062G1	False	False	True	False	False	False	False	False	False	False	True	False	False	False	False	False	False	False	False	False	True	False	False	False	True	False	False	True	False	False	False	62	523	26.0	0.9973151721943772	2.62810564	0	0.0	0.0	0.8284978790502501	0.0	87.08126054331667	0.0	0.0
N1_011_069G1	False	False	False	True	False	False	False	False	False	True	True	False	False	False	True	False	False	False	False	False	True	True	False	False	True	False	False	True	False	False	False	69	523	26.0	0.9879329740755052	1.802155598	0	0.0	0.0	0.0	0.0	89.11472995813982	0.0	0.0
N1_011_070G1	False	False	False	True	False	False	False	False	False	False	False	False	False	False	False	False	False	False	False	False	False	True	False	False	True	False	False	True	False	False	False	70	523	26.0	0.9915858156434884	2.53867989	0	0.0	0.0	0.0	0.0	89.53949568225002	0.0	0.0
N1_011_071G1	False	False	False	True	False	False	False	False	False	False	False	False	False	False	False	False	False	False	False	False	False	True	False	False	True	False	False	True	False	False	False	71	523	26.0	0.4984312864513433	0.055901832	0	0.0	0.0	0.0	0.0	0.0	0.0	0.0
N1_014_006G1	False	False	True	False	False	False	False	False	False	False	False	False	False	False	False	False	False	False	False	False	False	False	False	False	True	False	False	True	False	False	True	6	2035	32.0	0.9646330774178364	2.7089503460000004	4	10.741285309103262	0.0	32.71086765268454	0.0	48.69445627866078	0.0	0.0
N1_014_007G1	False	False	True	False	False	False	False	False	False	False	False	False	False	False	False	False	False	False	False	False	False	False	False	False	True	False	False	True	False	False	True	7	2035	32.0	0.9867079805288008	3.2078450160000003	5	3.5968710063329317	0.0	91.35012199646118	0.0	2.665235118011076	0.0	0.0
N1_014_008G1	False	False	True	False	False	False	False	False	False	False	False	False	False	False	False	False	False	False	False	False	False	False	False	False	True	False	False	True	False	False	True	8	2035	32.0	0.9794651885631128	3.347502832	6	0.3640536685526544	0.0	83.7108696173853	0.0	12.960812272412145	0.0	0.0
N1_014_009G1	False	False	True	False	False	False	False	False	False	False	False	False	False	False	False	False	False	False	False	False	False	False	False	False	True	False	False	True	False	False	True	9	2035	32.0	0.9921943220632944	4.07070921	7	0.7269286754580045	0.0	82.32665359998781	0.0	15.692620479221116	0.0	0.0
N1_014_010G1	False	False	True	False	False	False	False	False	False	False	False	False	False	False	False	False	False	False	False	False	False	False	False	False	True	False	False	True	False	False	True	10	2035	32.0	0.9744863215313316	3.204330418	8	4.8939485070294015	0.0	68.45927768359438	0.0	25.162114697249056	0.0	0.0
N1_014_011G1	False	False	True	False	False	True	False	False	False	False	False	False	False	False	False	False	False	False	False	False	False	False	False	False	True	False	False	True	False	False	True	11	2035	32.0	0.9845758853825238	3.956125254	9	0.9595535102135064	0.0	88.09333858897078	0.0	9.740119134516666	0.0	0.0
N1_014_012G1	False	False	False	False	False	True	False	False	False	False	False	False	False	False	False	False	False	False	False	False	False	False	False	False	True	False	False	True	False	False	True	12	2035	32.0	0.9873605938152948	3.229983158	10	0.13371930053884198	0.0	66.05681517979606	0.0	31.836391786554323	0.0	0.0
N1_014_014G1	False	False	False	False	False	True	False	False	False	False	False	False	False	False	False	False	False	False	False	False	False	False	False	False	True	False	False	True	False	False	True	14	2035	32.0	0.9199273130109816	0.375775748	12	0.0	0.0	11.921506407725918	0.0	78.00372466426437	0.0	0.0
N1_014_015G1	False	False	False	False	False	True	True	False	False	False	False	False	False	False	False	False	False	False	False	False	False	False	False	False	True	False	False	True	False	False	True	15	2035	32.0	0.9799884075764927	2.275479724	13	0.0	0.0	43.23653376228457	0.0	50.886511034927594	0.0	0.0
N1_014_016G1	False	False	False	False	False	False	True	False	False	False	False	False	False	False	False	False	False	False	False	False	False	False	False	False	True	False	False	True	False	False	True	16	2035	32.0	0.9918488188330508	3.620131282	14	0.0	0.0	23.581789157810988	0.0	69.95287273046192	0.0	0.0
N1_014_017G1	False	False	False	False	False	False	True	False	False	False	False	False	False	False	False	False	False	False	False	False	False	False	False	False	True	False	False	True	False	False	True	17	2035	32.0	0.9901027308997512	2.624948436	15	0.0	0.0	23.185016782935385	0.0	69.51383737672782	0.0	0.0
N1_017_009G1	False	False	True	False	False	False	False	False	False	False	False	False	False	False	False	False	False	False	False	False	False	False	False	False	True	False	False	True	False	True	True	9	748	26.0	0.955468598573295	3.625644942	6	0.5882373434844741	0.0	79.71553164857588	0.5588538668053614	0.0	0.0	0.0
N1_017_010G1	False	False	True	False	False	False	False	False	False	False	False	False	False	False	False	False	False	False	False	False	False	False	False	False	True	False	False	True	False	True	True	10	748	26.0	0.9621008019273452	3.53927257	7	0.2175816421790876	0.0	35.750136271742406	0.0	52.25372960258894	0.0	0.0
N1_017_011G1	False	False	True	False	False	False	False	False	False	False	True	False	False	False	False	False	False	False	False	False	True	False	False	False	True	False	False	True	False	True	True	11	748	26.0	0.9775500410669756	2.698972328	0	1.23216598315935	0.0	32.682814097525636	0.0	54.140803405343405	0.0	0.0
N1_018_010G1	False	False	True	False	False	False	False	False	False	False	False	False	False	False	False	False	False	False	False	False	False	False	False	False	True	False	False	True	False	False	False	10	1133	29.0	0.9699695274844976	3.067126562	8	7.965179865375244	0.0	4.639328833917221	0.0	82.34739036549739	0.0	0.0
N1_018_011G1	False	False	True	False	False	False	False	False	False	False	False	False	False	False	False	False	False	False	False	False	False	False	False	False	True	False	False	True	False	False	False	11	1133	29.0	0.9766910691604734	6.322620766	9	0.0	0.0	0.6052716783488326	0.0	92.91676855647741	0.0	0.0
N1_018_013G1	False	False	True	False	False	True	False	False	False	False	False	False	False	False	False	False	False	False	False	False	False	False	False	False	True	False	False	True	False	False	False	13	1133	29.0	0.9790873320394836	3.756517558	11	0.0	0.0	6.92115350076849	0.0	89.21690827731518	0.0	0.0
N1_018_014G1	False	False	False	False	False	True	False	False	False	False	False	False	False	False	False	False	False	False	False	False	False	False	False	False	True	False	False	True	False	False	False	14	1133	29.0	0.983551313418236	3.077240026	12	0.0	0.0	2.386413043829295	0.0	95.3888878113793	0.0	0.0
N1_018_016G1	False	False	False	False	False	True	False	False	False	False	False	False	False	False	False	False	False	False	False	False	False	False	False	False	True	False	False	True	False	False	False	16	1133	29.0	0.9779003490160736	4.78295595	14	0.0	0.0	3.7681343174590607	0.0	92.11447022964323	0.0	0.0
N1_018_017G1	False	False	False	False	False	True	False	False	False	False	False	False	False	False	False	False	False	False	False	False	False	False	False	False	True	False	False	True	False	False	False	17	1133	29.0	0.9814668143768878	7.724812432	15	0.0	0.0	2.0744189850511567	0.0	92.45983606278713	0.0	0.0
N1_018_018G1	False	False	False	False	False	True	False	False	False	False	False	False	False	False	False	False	False	False	False	False	False	False	False	False	True	False	False	True	False	False	False	18	1133	29.0	0.97498614494277	3.717725424	16	0.0	0.0	5.923679695883857	0.0	90.23601466053293	0.0	0.0
N1_018_019G1	False	False	False	False	False	True	False	False	False	False	False	False	False	False	False	False	False	False	False	False	False	False	False	False	True	False	False	True	False	False	False	19	1133	29.0	0.9683028775506988	6.587653574	17	0.0	0.0	9.746550727957267	0.0	83.28862801224162	0.0	0.0
N1_018_020G1	False	False	False	False	False	True	False	False	False	False	False	False	False	False	False	False	False	False	False	False	False	False	False	False	True	False	False	True	False	False	False	20	1133	29.0	0.9810197626294328	3.90116034	18	0.0	0.0	37.693885929415565	0.0	58.915861805690355	0.0	0.0
N1_018_024G1	False	False	False	False	False	True	False	False	False	False	False	False	False	False	False	False	False	False	False	False	False	False	False	False	True	False	False	True	False	False	False	24	1133	29.0	0.9732308474833188	8.39243207	22	0.0	0.0	20.773947414226736	0.0	72.80962733328862	0.0	0.0
N1_018_037G1	False	False	False	False	False	True	False	False	False	False	False	False	False	False	False	False	False	False	False	False	False	False	False	False	True	False	False	True	False	False	False	37	1133	29.0	0.9898598082933658	6.208183642000001	35	0.0	0.0	21.580286161966605	0.0	75.58336161930823	0.0	0.0
N1_019_010G1	False	False	True	False	False	False	False	False	False	False	False	False	False	False	False	False	False	False	False	False	False	False	False	False	True	False	False	True	False	True	False	10	731	24.0	0.986756118928492	3.16196051	3	0.0	0.0	2.5299618519966907	0.0	93.72729967378372	0.0	0.0
N1_019_011G1	False	False	True	False	False	False	False	False	False	False	False	False	False	False	False	False	False	False	False	False	False	False	False	False	True	False	False	True	False	True	False	11	731	24.0	0.9922260838924146	3.388839042	4	0.0	0.0	48.472375260143735	0.0	47.99286634829792	0.0	0.0
N1_019_012G1	False	False	True	False	False	False	False	False	False	False	False	False	False	False	False	False	False	False	False	False	False	False	False	False	True	False	False	True	False	True	False	12	731	24.0	0.992058233215792	4.5963712260000005	5	1.1739753004297482	0.0	45.907395104513704	0.0	49.566958912506685	0.0	0.0
N1_019_013G1	False	False	True	False	False	False	False	False	False	False	False	False	False	False	False	False	False	False	False	False	False	False	False	False	True	False	False	True	False	True	False	13	731	24.0	0.1271557155131905	3.0726896060000004	6	0.0	20.201508800254654	1.1232062900433426	0.0	71.34486533294506	0.0	0.0
N1_019_014G1	False	False	True	False	False	False	False	False	False	False	False	False	False	False	False	False	False	False	False	False	False	False	False	False	True	False	False	True	False	True	False	14	731	24.0	0.9858384564931132	3.208838558	7	0.13666382268023095	0.0	2.6385673084273633	0.0	95.20839085682043	0.0	0.0
N1_019_015G1	False	False	True	False	False	False	False	False	False	False	False	False	False	False	False	False	False	False	False	False	False	False	False	False	True	False	False	True	False	True	False	15	731	24.0	0.9808842791346688	2.386309528	8	0.43853562585699896	0.0	1.4836205547556276	0.0	95.97488738862378	0.0	0.0
N1_019_016G1	False	False	True	False	False	False	False	False	False	False	False	False	False	False	False	False	False	False	False	False	False	False	False	False	True	False	False	True	False	True	False	16	731	24.0	0.9816319608132764	2.95045806	9	0.4457905364430092	0.0	0.7560894418407696	0.0	96.72153082224794	0.0	0.0
N1_019_017G1	False	False	True	False	False	False	False	False	False	False	False	False	False	False	False	False	False	False	False	False	False	False	False	False	True	False	False	True	False	True	False	17	731	24.0	0.9906708074807544	2.686064726	10	0.2324030623005918	0.0	4.127777535990768	0.0	93.59728399664036	0.0	0.0
N1_019_018G1	False	False	True	False	False	False	False	False	False	False	False	False	False	False	False	False	False	False	False	False	False	False	False	False	True	False	False	True	False	True	False	18	731	24.0	0.987470113739184	2.58342609	11	1.7195399215078764	0.0	3.2685757584030597	0.0	92.25835439272815	0.0	0.0
N1_019_019G1	False	False	True	False	False	False	False	False	False	False	False	False	False	False	False	False	False	False	False	False	False	False	False	False	True	False	False	True	False	True	False	19	731	24.0	0.9832361775662044	3.082273262	12	1.5744762719029808	0.0	4.627002897551657	0.0	91.25740993232219	0.0	0.0
N1_019_020G1	False	False	True	False	False	False	False	False	False	False	False	False	False	False	False	False	False	False	False	False	False	False	False	False	True	False	False	True	False	True	False	20	731	24.0	0.9819647928143208	3.05454395	13	1.4442576980763364	0.0	5.621761327163094	0.0	90.63966101349106	0.0	0.0
N1_019_021G1	False	False	True	False	False	False	False	False	False	False	False	False	False	False	False	False	False	False	False	False	False	False	False	False	True	False	False	True	False	True	False	21	731	24.0	0.9909191063999336	3.567025964	14	0.4532642984148462	0.0	0.5748826422055167	0.0	96.75984182084859	0.0	0.0
N1_019_022G1	False	False	True	False	False	False	False	False	False	False	False	False	False	False	False	False	False	False	False	False	False	False	False	False	True	False	False	True	False	True	False	22	731	24.0	0.9875105856225936	3.601155748	15	0.208309413914302	0.0	1.8472095795841152	0.0	96.44739142358529	0.0	0.0
N1_019_023G1	False	False	True	False	False	False	False	False	False	False	False	False	False	True	False	False	False	False	False	False	True	False	False	False	True	False	False	True	False	True	False	23	731	24.0	0.9855838855855484	3.04472647	0	0.0985900128460472	0.0	3.816031002745545	0.0	93.66485134597988	0.0	0.0
N1_019_024G1	False	False	True	False	True	False	False	False	False	False	False	True	False	False	False	False	True	False	False	False	True	False	False	False	True	False	False	True	False	True	False	24	731	24.0	0.9870762478430406	3.306130434	0	0.0	0.0	97.51824361337948	0.0	1.6675361162384188	0.0	0.0
N1_019_026G1	False	False	False	False	True	False	False	False	False	False	False	True	False	False	False	False	True	True	False	False	True	False	False	False	True	False	False	True	False	True	False	26	731	24.0	0.9835430896966812	3.727882524	0	0.0	0.0	97.45197741987644	0.0	0.9423894936234316	0.0	0.0
N1_019_027G1	False	False	False	False	True	False	False	False	False	False	False	False	False	False	False	False	True	True	False	False	False	False	False	False	True	False	False	True	False	True	False	27	731	24.0	0.9749370624931024	2.660298752	0	0.0	0.0	94.46408443491987	0.0	0.0	0.0	0.0
N1_019_031G1	False	False	False	False	True	False	False	False	False	False	False	False	False	False	False	False	True	True	False	False	False	False	False	False	True	False	False	True	False	True	False	31	731	24.0	0.9840918159589208	4.366307794	0	0.0	0.0	0.0	0.0	96.93356319584278	0.0	0.0
N1_019_038G1	False	False	False	False	True	False	False	False	False	False	False	False	False	False	False	False	False	False	False	False	False	False	False	False	True	False	False	True	False	True	False	38	731	24.0	0.9933824024019188	2.71302305	6	0.0	0.0	4.561225524420076	0.0	92.12025843982414	0.0	0.0
N1_019_049G1	False	False	False	False	True	False	False	False	False	False	False	False	False	False	False	False	False	False	False	False	False	False	False	False	True	False	False	True	False	True	False	49	731	24.0	0.9803663921713908	2.8712966360000003	17	0.43814816158548936	0.0	6.153680042123659	0.0	90.5332232101079	0.0	0.0
N1_019_056G1	False	False	False	False	True	False	False	False	False	False	False	False	False	False	False	False	False	False	False	False	False	False	False	False	True	False	False	True	False	True	False	56	731	24.0	0.9867888595771516	2.255917912	24	0.0	0.0	35.39910477801996	0.0	62.508048143021256	0.0	0.0
N1_019_057G1	False	False	False	False	True	False	False	False	False	False	False	False	False	False	False	False	False	False	False	False	False	False	False	False	True	False	False	True	False	True	False	57	731	24.0	0.9840267717265732	2.683058462	25	0.12839420347300656	0.0	14.89470768378658	0.0	81.47594993709087	0.0	0.0
N1_021_012G1	False	False	False	False	True	False	False	False	False	False	False	False	False	False	False	False	False	False	False	False	False	False	True	False	False	True	False	False	False	True	False	12	697	24.0	0.990399111810721	2.882161688	5	38.41078236842485	0.0	24.726857040034318	0.0	32.80667340046885	0.0	0.0
N1_021_013G1	False	False	False	False	True	False	False	False	False	False	False	False	False	False	False	False	False	False	False	False	False	False	True	False	False	True	False	False	False	True	False	13	697	24.0	0.987475423462162	3.080425392	6	16.281494081460938	0.0	41.04229352490027	0.0	38.983486500175545	0.0	0.0
N1_021_015G1	False	False	False	False	True	False	False	False	False	False	False	False	False	False	False	False	False	False	False	False	False	False	True	False	False	True	False	False	False	True	False	15	697	24.0	0.2886830676791822	3.0693786660000004	8	2.427798548763354	0.0	1.6664897658410975	0.0	88.38749492973768	0.0	0.0
N1_021_016G1	False	False	False	False	True	False	False	False	False	False	False	False	False	False	False	False	False	False	False	False	False	False	True	False	False	True	False	False	False	True	False	16	697	24.0	0.9946501256425152	2.89756144	9	1.7603737193990263	0.0	7.196131837100924	0.0	88.4218484235696	0.0	0.0
N1_021_017G1	False	False	False	False	True	False	False	False	False	False	False	False	False	False	False	False	False	False	False	False	False	False	True	False	False	True	False	False	False	True	False	17	697	24.0	0.9857131099780376	2.540115136	10	1.807802514507752	0.0	4.918378354011745	0.0	90.97151901983706	0.0	0.0
N1_021_018G1	False	False	False	False	True	False	False	False	False	False	False	False	False	False	False	False	False	False	False	False	False	False	True	False	False	True	False	False	False	True	False	18	697	24.0	0.983264340359027	2.822938378	11	2.242435778667217	0.0	0.9753979482190456	0.0	94.15746203601685	0.0	0.0
N1_021_019G1	False	False	False	False	True	False	False	False	False	False	False	False	False	False	False	False	False	False	False	False	False	False	True	False	False	True	False	False	False	True	False	19	697	24.0	0.9939122859489724	3.197190378	12	3.8130562642898083	0.0	1.5787967181227391	0.0	92.21024072350063	0.0	0.0
N1_021_021G1	False	False	False	False	True	False	False	False	False	False	False	False	False	False	False	False	False	False	False	False	False	False	True	False	False	True	False	False	False	True	False	21	697	24.0	0.989961832442757	2.951708668	14	2.036998855311828	0.0	2.2962978733746766	0.0	92.7477550036588	0.0	0.0
N1_021_022G1	False	False	False	False	True	False	False	False	False	False	False	False	False	False	False	False	False	False	False	False	False	False	True	False	False	True	False	False	False	True	False	22	697	24.0	0.9898767009436716	2.52667822	15	3.200581430840053	0.0	2.403651256533964	0.0	91.47616820000134	0.0	0.0
N1_021_023G1	False	False	False	False	True	False	False	False	False	False	False	False	False	False	False	False	False	False	False	False	False	False	True	False	False	True	False	False	False	True	False	23	697	24.0	0.986777157052092	2.982866178	16	0.8570827864239506	0.0	2.0568898527569144	0.0	95.02120809669121	0.0	0.0
N1_021_024G1	False	False	False	False	True	False	False	False	False	False	False	False	False	False	False	False	True	False	False	False	False	False	True	False	False	True	False	False	False	True	False	24	697	24.0	0.9843786232339042	3.549823744	0	1.3289358823867286	0.0	0.9966849060689588	0.0	94.45692548518824	0.0	0.0
N1_021_026G1	False	False	False	False	True	False	False	False	False	False	False	False	False	False	False	False	True	False	False	False	False	False	True	False	False	True	False	False	False	True	False	26	697	24.0	0.9909770013289234	3.159320012	0	1.0659234772447612	0.0	1.222524124776759	0.0	95.40452504049787	0.0	0.0
N1_021_027G1	False	False	False	False	True	False	False	False	False	False	False	False	False	False	False	False	True	False	False	False	False	False	True	False	False	True	False	False	False	True	False	27	697	24.0	0.9882030756924224	2.832513778	0	2.2243319959589622	0.0	5.2415537198668485	0.0	90.23505034415756	0.0	0.0
N1_021_028G1	False	False	False	False	True	False	False	False	False	False	False	False	False	False	False	False	True	False	False	False	False	False	True	False	False	True	False	False	False	True	False	28	697	24.0	0.9849651434421136	2.723395178	0	0.8309087588646673	0.0	1.04767544682052	0.0	95.26802990460095	0.0	0.0
N1_021_030G1	False	False	False	False	True	False	False	False	False	False	False	False	False	False	False	False	True	False	False	False	False	False	True	False	False	True	False	False	False	True	False	30	697	24.0	0.9835408661584266	2.768886148	0	1.123711566648352	0.0	16.0201964251511	0.0	79.74362470620443	0.0	0.0
N1_023_007G1	True	False	False	False	False	False	False	False	False	True	False	False	False	False	False	False	True	False	False	False	False	False	True	False	False	False	True	False	False	True	True	7	875	27.0	0.9513538559470166	1.616125882	0	0.0	0.0	0.0	0.0	0.0	0.0	0.0
N1_023_009G1	True	False	False	False	False	False	False	False	False	False	False	False	False	False	False	False	False	False	False	False	False	False	True	False	False	False	True	False	False	True	True	9	875	27.0	0.9827670075492322	3.013885494	2	0.0	0.0	0.0	0.0	82.45184992870867	0.0	0.0
N1_023_013G1	True	False	False	False	False	False	False	False	False	False	False	False	False	False	False	False	False	False	False	False	False	False	True	False	False	False	True	False	False	True	True	13	875	27.0	0.992448773690582	3.120023482	6	0.1669623406699732	0.0	6.231365289913546	0.0	82.92252640965859	0.0	0.0
N1_023_014G1	True	False	False	False	False	False	False	False	False	False	False	False	False	False	False	False	False	False	False	False	False	False	True	False	False	False	True	False	False	True	True	14	875	27.0	0.984613171523054	3.18030599	7	0.0	0.0	26.862443748753876	0.0	61.03847704238046	0.0	0.0
N1_023_015G1	True	False	False	False	False	False	False	False	False	False	False	False	False	False	False	False	False	False	False	False	False	False	True	False	False	False	True	False	False	True	True	15	875	27.0	0.9868516535384512	3.314652616	8	0.27585120576026	0.3167520317308569	22.06374282239416	0.0	65.53834925176967	0.0	0.0
N1_023_017G1	True	False	False	False	False	False	False	False	False	False	False	False	False	False	False	False	False	False	False	False	False	False	True	False	False	False	True	False	False	True	True	17	875	27.0	0.9785572412289572	2.734164234	10	0.0	0.0	14.7128690400388	0.0	71.9533998399893	0.0	0.0
N1_023_018G1	True	False	False	False	False	False	False	False	False	False	False	False	False	False	False	False	False	False	False	False	False	False	True	False	False	False	True	False	False	True	True	18	875	27.0	0.9786561541517164	1.790414362	11	0.0	0.0	26.773631970022144	0.0	61.54861030041268	0.0	0.0
N1_023_019G1	True	False	False	False	False	False	False	False	False	False	False	False	False	False	False	False	False	False	False	False	False	False	True	False	False	False	True	False	False	True	True	19	875	27.0	0.9871112989416412	3.027261214	12	0.0	0.0	8.081395878819594	0.0	78.66791014144047	0.0	0.0
N1_023_020G1	True	False	False	False	False	False	False	False	False	False	False	False	False	False	False	False	False	False	False	False	False	False	True	False	False	False	True	False	False	True	True	20	875	27.0	0.983989816135856	2.942900134	13	0.0	0.0	9.96780785223886	0.0	77.20686616674706	0.0	0.0
N1_023_021G1	True	False	False	False	False	False	False	False	False	False	False	False	False	False	False	False	False	False	False	False	False	False	True	False	False	False	True	False	False	True	True	21	875	27.0	0.986410211647004	2.9851274039999995	14	0.0	0.0	14.278460822839978	0.0	73.06356247071591	0.0	0.0
N1_023_029G1	True	False	False	False	False	False	False	False	False	False	False	False	False	False	False	False	False	False	False	False	False	False	True	False	False	False	True	False	False	True	True	29	875	27.0	0.9764727843937924	3.075710904	22	27.75831020208264	0.0	8.882082896657053	0.0	51.47364444030987	0.0	0.0
N1_023_034G1	True	False	False	False	False	False	False	False	False	False	False	False	False	False	False	False	False	False	False	False	False	False	True	False	False	False	True	False	False	True	True	34	875	27.0	0.9682801429867574	1.977701818	27	34.60540166243605	26.558724874135702	7.44276834375646	0.0	24.315134838238798	0.0	0.0
N1_023_042G1	True	False	False	False	False	False	False	False	False	False	False	False	False	False	False	False	False	False	False	False	False	False	True	False	False	False	True	False	False	True	True	42	875	27.0	0.9791558942466544	3.450940976	35	39.637621430010796	19.036551078757135	12.929707332612455	0.0	21.543718840411717	0.0	0.0
N1_023_050G1	True	False	False	False	False	False	False	False	False	False	False	False	False	False	False	False	False	False	False	False	False	False	True	False	False	False	True	False	False	True	True	50	875	27.0	0.9771910023037468	2.364175372	43	33.4562375413536	32.55278508683323	11.699193115103645	0.0	16.714162735136554	0.0	0.0
N1_023_055G1	True	False	False	False	False	False	False	False	False	False	False	False	False	False	False	False	False	False	False	False	False	False	True	False	False	False	True	False	False	True	True	55	875	27.0	0.9751157454349008	2.528947552	48	21.278261512103512	46.907237609678965	7.172673862545962	0.0	18.76722785888364	0.0	0.0
N2_031_008G1	False	False	False	False	True	False	False	False	False	True	False	False	False	False	False	False	True	False	False	False	False	False	False	False	True	True	False	False	False	False	False	8	773	26.0	0.9871230944606612	4.512591972	0	0.0	0.0	0.0	0.0	97.08555837179512	0.0	0.0
N2_031_010G1	False	False	False	False	True	False	False	False	False	True	False	False	False	False	False	False	False	False	False	False	False	False	False	False	True	True	False	False	False	False	False	10	773	26.0	0.9896968794396718	7.5028304000000015	0	0.0	0.0	0.0	0.0	97.64755672935112	0.0	0.0
N2_031_012G1	False	False	False	False	True	False	False	False	False	False	False	False	False	False	False	False	False	False	False	False	False	False	False	False	True	True	False	False	False	False	False	12	773	26.0	0.9963547119249572	1.929227786	2	0.0	0.0	0.0	0.0	98.2082581082004	0.0	0.0
N2_031_014G1	False	False	False	False	True	False	False	False	False	False	False	False	False	False	False	False	False	False	False	False	False	False	False	False	True	True	False	False	False	False	False	14	773	26.0	0.9619647706954844	3.953953774	4	0.04655530086629688	0.0	7.7155670927982865	0.0	85.08725251215344	0.0	0.0
N2_031_016G1	False	False	False	False	True	False	False	False	False	False	False	False	False	False	False	False	False	False	False	False	False	False	False	False	True	True	False	False	False	False	False	16	773	26.0	0.962153938885506	2.899487728	6	0.0	0.0	11.749416504362598	0.0	81.33382989699277	0.0	0.0
N2_031_018G1	False	False	False	False	True	False	False	False	False	False	False	False	False	False	False	False	False	False	False	False	False	False	False	False	True	True	False	False	False	False	False	18	773	26.0	0.9881176132230668	2.827333992	8	0.34905574127161704	0.0	10.714845494702347	0.0	85.90683163554594	0.0	0.0
N2_031_020G1	False	False	False	False	True	False	False	False	False	False	False	False	False	False	False	False	False	False	False	False	False	False	False	False	True	True	False	False	False	False	False	20	773	26.0	0.9811419100603892	3.754542122	10	1.3143231811636604	0.0	13.04129301335882	0.0	80.94064616255223	0.0	0.0
N2_031_021G1	False	False	False	False	True	False	False	False	False	False	False	False	False	False	False	False	False	False	False	False	False	False	False	False	True	True	False	False	False	False	False	21	773	26.0	0.989491329080154	2.248917278	11	0.0	0.0	7.84509615669821	0.0	89.09422691933712	0.0	0.0
N2_031_023G1	False	False	False	False	True	False	False	False	False	False	False	False	False	False	False	False	False	False	False	False	False	False	False	False	True	True	False	False	False	False	False	23	773	26.0	0.994791199745421	2.6815740740000003	13	0.0	0.0	2.4841705825352483	0.0	95.04788086703438	0.0	0.0
N2_031_027G1	False	False	False	False	True	False	False	False	False	False	False	False	False	False	False	False	False	False	False	False	False	False	False	False	True	True	False	False	False	False	False	27	773	26.0	0.929921551111514	4.351930972	17	1.5885473678119728	0.0	12.435732936788408	0.0	74.38397413304376	0.0	0.0
N2_031_033G1	False	False	False	False	True	False	False	False	False	False	False	False	False	False	False	False	False	False	False	False	False	False	False	False	True	True	False	False	False	False	False	33	773	26.0	0.9951004200330742	2.594645238	23	1.6173240925355363	0.0	12.123506734295214	0.0	82.8145547171717	0.0	0.0
N2_031_040G1	False	False	False	False	True	False	False	False	False	True	False	False	False	True	False	False	False	False	False	False	True	False	False	False	True	True	False	False	False	False	False	40	773	26.0	0.3997600039703921	0.056169122	0	0.0	0.0	0.0	0.0	0.0	0.0	0.0
N2_031_055G1	False	False	False	False	True	False	False	False	False	False	False	False	False	False	False	False	False	False	False	False	False	False	False	False	True	True	False	False	False	False	False	55	773	26.0	0.9749979036687902	2.926274182	10	0.0	0.0	0.0	0.0	95.04462833482702	0.0	0.0
N2_035_010G1	False	True	False	False	False	False	False	False	False	False	False	False	False	False	False	False	False	False	False	False	False	False	False	False	True	False	False	False	True	False	True	10	795	25.0	0.981205075088148	4.496161938	3	0.0	0.0	0.3631060635699016	0.0	86.93613596633763	0.0	0.0
N2_035_012G1	False	True	False	False	False	False	False	False	False	False	False	False	False	False	False	False	False	False	False	False	False	False	False	False	True	False	False	False	True	False	True	12	795	25.0	0.9804347056636704	5.16876412	5	0.27953560718301845	0.0	2.13291072396045	0.0	82.68431139202383	0.0	0.0
N2_035_014G1	False	True	False	False	False	False	False	False	False	False	False	False	False	False	False	False	False	False	False	False	False	False	False	False	True	False	False	False	True	False	True	14	795	25.0	0.9803457889292388	4.50178735	7	0.0	0.0	5.114889539840213	0.0	83.48402946819556	0.0	0.0
N2_035_016G1	False	True	False	False	False	False	False	False	False	False	False	False	False	False	False	False	False	False	False	False	False	False	False	False	True	False	False	False	True	False	True	16	795	25.0	0.9816285137075932	5.299037788	9	0.0	0.0	2.8038803844438642	0.0	85.60650803111426	0.0	0.0
N2_035_018G1	False	True	False	False	False	False	False	False	False	False	False	False	False	False	False	False	False	False	False	False	False	False	False	False	True	False	False	False	True	False	True	18	795	25.0	0.9719912940845452	1.7262226859999998	11	0.0	0.0	1.6570026646029146	0.0	86.94459498489061	0.0	0.0
N2_035_020G1	False	True	False	False	False	False	False	False	False	False	False	False	False	False	False	False	False	False	False	False	False	False	False	False	True	False	False	False	True	False	True	20	795	25.0	0.9792450974004376	2.6274805	13	0.2720043228865067	0.0	3.7105119484616536	0.0	85.40361945786086	0.0	0.0
N2_035_022G1	False	True	False	False	False	False	False	False	False	False	False	False	False	False	False	False	False	False	False	False	False	False	False	False	True	False	False	False	True	False	True	22	795	25.0	0.9798021724307538	2.787882514	15	0.0	0.0	1.8588784747978808	0.0	76.84688101825441	0.0	0.0
N2_035_025G1	False	True	False	False	False	False	False	False	False	False	False	False	False	False	False	False	False	False	False	False	False	False	False	False	True	False	False	False	True	False	True	25	795	25.0	0.9782923990930924	6.192856496	18	23.780615728656468	0.0	4.8882152316984655	0.0	64.44457564332524	0.0	0.0
N2_035_027G1	False	True	False	False	False	False	False	False	False	False	False	False	False	False	False	False	False	False	False	False	False	False	False	False	True	False	False	False	True	False	True	27	795	25.0	0.9788290763247284	3.369907268	20	29.40338709234773	0.0	4.157236926841159	0.0	55.781275141212596	0.0	0.0
N2_035_032G1	False	True	False	False	False	False	False	False	False	False	False	False	False	False	False	False	False	False	False	False	False	False	False	False	True	False	False	False	True	False	True	32	795	25.0	0.9853535416283504	2.935475198	25	29.568513935044322	0.0	2.5982842815556983	0.0	58.40967433339561	0.0	0.0
N2_035_039G1	False	True	False	False	False	False	False	False	False	False	False	False	False	False	False	False	False	False	False	False	False	False	False	False	True	False	False	False	True	False	True	39	795	25.0	0.9815087679709968	2.401029264	32	18.419885492607644	0.0	4.9950151704440025	0.0	67.58588347927774	0.0	0.0
N2_035_046G1	False	True	False	False	False	False	False	False	False	False	False	False	False	False	False	False	False	False	False	False	False	False	False	False	True	False	False	False	True	False	True	46	795	25.0	0.9783626179921936	2.040359924	39	15.538514383979834	0.0	10.595579572327457	0.0	65.23509556474214	0.0	0.0
N2_035_053G1	False	True	False	False	False	False	False	False	False	False	False	False	False	False	False	False	False	False	False	False	False	False	False	False	True	False	False	False	True	False	True	53	795	25.0	0.9717416270726676	3.323932898	46	16.939762642287256	0.0	10.978930319880364	0.0	62.773055302598344	0.0	0.0
N2_038_009G1	True	False	False	False	False	False	False	False	False	False	False	False	False	False	False	False	False	False	False	False	False	False	False	False	True	False	True	False	False	True	False	9	1381	30.0	0.9900260748631724	4.38488267	7	0.0	0.0	35.50143276973019	0.0	61.351562445560276	0.0	0.0
N2_038_011G1	True	False	False	False	False	False	False	False	False	False	False	False	False	False	False	False	False	False	False	False	False	False	False	False	True	False	True	False	False	True	False	11	1381	30.0	0.9898561327155501	4.417510996	9	0.095857119586896	0.0	46.930268410686715	0.0	50.951528323326436	0.0	0.0
N2_038_013G1	True	False	False	False	False	False	False	False	False	False	False	False	False	False	False	False	False	False	False	False	False	False	False	False	True	False	True	False	False	True	False	13	1381	30.0	0.8761015954322953	5.931052426	11	0.5945644424236286	0.0	30.51949974660366	0.0	52.31580014973215	0.0	0.0
N2_038_015G1	True	False	False	False	False	False	False	False	False	False	False	False	False	False	False	False	False	False	False	False	False	False	False	False	True	False	True	False	False	True	False	15	1381	30.0	0.9866180434875628	3.46790897	13	1.9010401394705585	0.0	40.294712051222035	0.1317143742674422	56.43765390185545	0.0	0.0
N2_038_018G1	True	False	False	False	False	False	False	False	False	False	False	False	False	False	False	False	False	False	False	False	False	False	False	False	True	False	True	False	False	True	False	18	1381	30.0	0.9127711132646203	7.042153443999998	16	1.8456976446138345	0.0	24.21464220969054	0.9158505598234448	61.27790546347259	0.0	0.0
N2_038_020G1	True	False	False	False	False	False	False	False	False	False	False	False	False	False	False	False	False	False	False	False	False	False	False	False	True	False	True	False	False	True	False	20	1381	30.0	0.9838222581992552	4.375435858	18	1.6436207381650982	0.0	30.713316071219165	3.265104288508576	62.158085992350976	0.0	0.0
N2_038_026G1	True	False	False	False	False	False	False	False	False	False	False	False	False	False	False	False	False	False	False	False	False	False	False	False	True	False	True	False	False	True	False	26	1381	30.0	0.9733874769263516	2.796345146	24	0.3383858955442406	0.0	44.041378829907856	0.0	47.72597221224422	0.0	0.0
N2_038_030G1	True	False	False	False	False	False	False	False	False	False	False	False	False	False	False	False	False	False	False	False	False	False	False	False	True	False	True	False	False	True	False	30	1381	30.0	0.9502337345920204	2.82008649	28	0.6128601348322477	0.0	23.52599202843243	0.0	66.9574982403678	0.0	0.0
N2_038_036G1	True	False	False	False	False	False	False	False	False	False	False	False	False	False	False	False	False	False	False	False	False	False	False	False	True	False	True	False	False	True	False	36	1381	30.0	0.917071204756998	4.639151242	34	0.0	0.0	25.66547357784548	0.0	62.84676174854486	0.0	0.0
N2_038_039G1	True	False	False	False	False	False	False	False	False	False	False	False	False	False	False	False	False	False	False	False	False	False	False	False	True	False	True	False	False	True	False	39	1381	30.0	0.9809045090139352	2.086000934	37	0.0	0.0	16.52176816471167	0.0	81.2491772270031	0.0	0.0
N2_038_044G1	False	False	False	False	False	True	False	False	False	False	False	False	False	False	False	False	False	False	False	False	False	False	False	False	True	False	True	False	False	True	False	44	1381	30.0	0.9799804398101176	2.730591782	42	0.0	0.0	41.20240759668411	0.0	54.21506711410003	0.0	0.0
N2_039_008G1	True	False	False	False	False	False	False	False	False	False	False	False	False	False	False	False	False	False	False	False	False	False	False	False	True	False	True	False	False	True	False	8	1470	30.0	0.9775182632005044	2.180678914	6	0.0	0.0	71.09293903825954	0.0	22.631742909685418	0.0	0.0
N2_039_011G1	True	False	False	False	False	False	False	False	False	False	False	False	False	False	False	False	False	False	False	False	False	False	False	False	True	False	True	False	False	True	False	11	1470	30.0	0.9726652568556226	1.861467292	9	1.4593024117772142	0.0	71.18555010817778	0.0	23.31816704810519	0.0	0.0
N2_039_013G1	True	False	False	False	False	False	False	False	False	False	False	False	False	False	False	False	False	False	False	False	False	False	False	False	True	False	True	False	False	True	False	13	1470	30.0	0.9689441253774741	3.075190204	11	3.4207034343720224	0.0	64.56814438981935	0.0	27.785829720534576	0.0	0.0
N2_039_015G1	True	False	False	False	False	False	False	False	False	False	False	False	False	False	False	False	False	False	False	False	False	False	False	False	True	False	True	False	False	True	False	15	1470	30.0	0.9596138527725068	4.915670764	13	1.4693261111781002	0.0	58.997469992255965	0.0	34.73818191230271	0.0	0.0
N2_039_018G1	True	False	False	False	False	False	False	False	False	False	False	False	False	False	False	False	False	False	False	False	False	False	False	False	True	False	True	False	False	True	False	18	1470	30.0	0.9795221613762258	2.525443552	16	2.9270383068455135	0.0	63.518463411396816	0.0	30.2129300149014	0.0	0.0
N2_039_020G1	True	False	False	False	False	False	False	False	False	False	False	False	False	False	False	False	False	False	False	False	False	False	False	False	True	False	True	False	False	True	False	20	1470	30.0	0.973952607104938	3.799514194	18	1.4563913569235638	0.0	58.526310033071546	0.0	35.859928010349215	0.0	0.0
N2_039_021G1	True	False	False	False	False	False	False	False	False	False	False	False	False	False	False	False	False	False	False	False	False	False	False	False	True	False	True	False	False	True	False	21	1470	30.0	0.9885945465784912	6.58937739	19	1.6861126139111606	0.0	57.29136582498882	0.0	38.13185273061132	0.0	0.0
N2_039_035G1	True	False	False	False	False	False	False	False	False	False	False	False	False	False	False	False	False	False	False	False	False	False	False	False	True	False	True	False	False	True	False	35	1470	30.0	0.9930887123815636	7.696699297999999	1	0.2768321181150554	0.0	6.754407803172045	0.0	91.67050435550483	0.0	0.0
N2_039_037G1	True	False	False	False	False	False	False	False	False	False	False	False	False	False	False	False	False	False	False	False	False	False	False	False	True	False	True	False	False	True	False	37	1470	30.0	0.9897624433053552	3.799885492	3	0.0	0.0	2.095003538343465	0.0	96.45228626521991	0.0	0.0
N2_039_044G1	False	False	False	False	False	True	False	False	False	False	False	False	False	False	False	False	False	False	False	False	False	False	False	False	True	False	True	False	False	True	False	44	1470	30.0	0.9771126807231312	2.484604696	10	0.0	0.0	72.43733873327187	0.0	23.162703633081282	0.0	0.0
N2_060_008G1	True	False	False	False	False	True	False	False	False	False	False	False	False	False	False	False	False	False	False	False	False	False	False	False	True	False	True	False	False	False	False	8	1878	30.0	0.9862641749729278	3.009285138	5	0.0	0.0	4.812363051038336	0.0	85.0631918160724	0.0	0.0
N2_060_009G1	False	False	False	False	False	True	False	False	False	False	False	False	False	False	False	False	False	False	False	False	False	False	False	False	True	False	True	False	False	False	False	9	1878	30.0	0.9814659041190864	3.321336672	6	0.0	0.0	1.3228998128016332	0.0	87.0108481970478	0.0	0.0
N2_060_011G1	False	False	False	False	False	True	False	False	False	False	False	False	False	False	False	False	False	False	False	False	False	False	False	False	True	False	True	False	False	False	False	11	1878	30.0	0.9827186651845096	3.541185478	8	2.544568318491224	0.0	1.8565404832629893	0.0	83.32066980973312	0.0	0.0
N2_060_013G1	False	False	False	False	False	True	False	False	False	False	False	False	False	False	False	False	False	False	False	False	False	False	False	False	True	False	True	False	False	False	False	13	1878	30.0	0.9817957927218408	2.682987378	10	12.672260552841108	0.0	6.7928224752162825	0.0	69.02395952904106	0.0	0.0
N2_060_015G1	False	False	False	False	False	False	True	False	False	False	False	False	False	False	False	False	False	False	False	False	False	False	False	False	True	False	True	False	False	False	False	15	1878	30.0	0.9787880348068198	1.886058278	12	15.63580578017537	0.0	3.5345619010082365	0.0	70.86472269687735	0.0	0.0
N2_060_016G1	False	False	False	False	False	False	True	False	False	False	False	False	False	False	False	False	False	False	False	False	False	False	False	False	True	False	True	False	False	False	False	16	1878	30.0	0.9895318170389265	3.464760614	13	1.2389143895526862	0.0	0.8515694438449883	0.0	87.67291419996498	0.0	0.0
N2_060_019G1	False	False	False	False	False	False	True	False	False	False	False	False	False	False	False	False	False	False	False	False	False	False	False	False	True	False	True	False	False	False	False	19	1878	30.0	0.9077276940801596	3.744084212	16	14.358796590732233	0.0	8.598783674826171	0.0	56.08839575796913	0.0	0.0
N2_060_020G1	False	False	False	False	False	False	True	False	False	False	False	False	False	False	False	False	False	False	False	False	False	False	False	False	True	False	True	False	False	False	False	20	1878	30.0	0.9839435853910832	1.712846858	17	12.169945936421827	0.0	0.5847697466891695	0.0	76.31779152876256	0.0	0.0
N2_060_021G1	False	False	False	False	False	False	True	False	False	False	False	False	False	False	False	False	False	False	False	False	False	False	False	False	True	False	True	False	False	False	False	21	1878	30.0	0.9880593956946456	3.32836371	18	23.03224086391088	0.0	4.950454276428823	0.0	62.95582059784866	0.0	0.0
N2_061_007G1	False	True	False	False	False	False	False	False	False	False	False	False	False	False	False	False	False	False	False	False	False	False	False	False	True	False	False	False	True	False	True	7	1184	28.0	0.994359003929819	4.09395306	2	0.0	0.0	82.71776907521746	0.0	10.342436554116233	0.0	0.0
N2_061_008G1	False	True	False	False	False	False	False	False	False	False	False	False	False	False	False	False	False	False	False	False	False	False	False	False	True	False	False	False	True	False	True	8	1184	28.0	0.9947579533487714	4.753759864	3	0.0	0.0	84.88599413022432	0.0	8.034724460789464	0.0	0.0
N2_061_015G1	False	False	False	True	False	False	False	False	False	True	False	False	False	True	True	False	False	False	False	False	False	False	False	False	True	False	False	False	True	False	True	15	1184	28.0	0.9678295770059828	1.5414144	0	0.0	0.0	0.0	0.0	95.7903033267757	0.0	0.0
N2_061_019G1	False	False	False	True	False	False	False	False	False	True	False	False	False	True	False	False	False	False	False	False	False	False	False	False	True	False	False	False	True	False	True	19	1184	28.0	0.9405702231734556	0.213331868	0	0.0	0.0	0.0	0.0	90.9127635618416	0.0	0.0
N2_061_021G1	False	False	False	True	False	False	False	False	False	True	False	False	False	True	False	False	False	False	False	False	False	False	False	False	True	False	False	False	True	False	True	21	1184	28.0	0.9455916656847664	0.483414888	0	0.0	0.0	0.0	0.0	92.3489694174665	0.0	0.0
N2_061_025G1	False	False	False	True	False	False	False	False	False	False	False	False	False	False	False	False	False	False	False	False	False	False	False	False	True	False	False	False	True	False	True	25	1184	28.0	0.9845601834782448	1.055660556	2	0.0	0.0	0.0	0.0	96.16881338196936	0.0	0.0
N2_061_082G1	False	False	False	True	False	False	False	False	False	False	False	False	False	False	False	False	False	False	False	False	False	False	False	False	True	False	False	False	True	False	True	82	1184	28.0	0.9842498262530586	1.290443688	38	0.0	0.0	1.7573189603295576	0.0	94.70134862774424	0.0	0.0
N2_064_009G1	False	False	True	False	False	False	False	False	False	False	False	False	False	False	False	False	False	False	False	False	False	False	False	False	True	False	False	True	False	False	True	9	1100	28.0	0.9848140958124528	4.579531418	6	0.0	0.0	0.0	0.0	96.27622710860504	0.0	0.0
N2_064_011G1	False	False	True	False	False	False	False	False	False	False	False	False	False	False	False	False	False	False	False	False	False	False	False	False	True	False	False	True	False	False	True	11	1100	28.0	0.9895390186637554	5.018836158	8	0.0	0.0	5.664095781626033	0.0	92.20504818286994	0.0	0.0
N2_064_013G1	False	False	True	False	False	False	False	False	False	False	False	False	False	False	False	False	False	False	False	False	False	False	False	False	True	False	False	True	False	False	True	13	1100	28.0	0.9847281500204884	4.114683312	10	0.0	0.0	15.501907862050311	0.0	82.00673124601573	0.0	0.0
N2_064_016G1	False	False	True	False	False	False	False	False	False	False	False	False	False	False	False	False	False	False	False	False	False	False	False	False	True	False	False	True	False	False	True	16	1100	28.0	0.9823548823050366	4.051947268	13	0.0	0.0	17.538531035246432	0.0	78.91087310276664	0.0	0.0
N2_064_017G1	False	False	True	False	False	False	False	False	False	False	False	False	False	False	False	False	False	False	False	False	False	False	False	False	True	False	False	True	False	False	True	17	1100	28.0	0.981599230898184	3.40824044	14	0.0	0.0	30.316819424893627	0.0	66.3129151014152	0.0	0.0
N2_064_020G1	False	False	True	False	False	False	False	False	False	False	False	False	False	False	False	False	False	False	False	False	False	False	False	False	True	False	False	True	False	False	True	20	1100	28.0	0.9794211122605916	3.160524618	17	0.2421240295588168	0.0	18.96990243463751	0.0	77.19547495100385	0.0	0.0
N2_064_025G1	False	False	True	False	False	False	False	False	False	False	False	False	False	False	False	False	False	False	False	False	False	False	False	False	True	False	False	True	False	False	True	25	1100	28.0	0.9686085726756754	2.289918684	22	1.7603143809800017	0.0	25.354716207407474	0.0	69.75762436305796	0.0	0.0
N2_064_027G1	False	False	False	False	False	True	False	False	False	False	False	False	False	False	False	False	False	False	False	False	False	False	False	False	True	False	False	True	False	False	True	27	1100	28.0	0.9724377441168328	2.38408673	24	7.0347175567392215	0.0	25.490265983268145	0.0	64.53980281980765	0.0	0.0
N2_064_031G1	False	False	False	False	False	True	False	False	False	False	False	False	False	False	False	False	False	False	False	False	False	False	False	False	True	False	False	True	False	False	True	31	1100	28.0	0.9071353318296986	3.42751803	28	3.070483227071456	0.0	33.18014803572018	0.0	52.13869956185761	0.0	0.0
N2_064_036G1	False	False	False	False	False	True	False	False	False	False	False	False	False	False	False	False	False	False	False	False	False	False	False	False	True	False	False	True	False	False	True	36	1100	28.0	0.9239429690550732	2.78908	33	9.327236853672176	0.0	19.327202053494343	0.0	60.45967841691168	0.0	0.0
N2_064_043G1	False	False	False	False	False	True	False	False	False	False	False	False	False	False	False	False	False	False	False	False	False	False	False	False	True	False	False	True	False	False	True	43	1100	28.0	0.9795662842047737	3.49156333	40	17.456466064042434	0.0	36.821551275150426	0.0	43.332755765830534	0.0	0.0
N2_065_008G1	False	False	True	False	False	False	False	False	False	False	False	False	False	False	False	False	False	False	False	False	False	False	False	False	True	False	False	True	False	True	True	8	841	25.0	0.9945362074170392	12.763990582	2	0.0	0.0	0.0	0.0	98.98304170276847	0.0	0.0
N2_065_009G1	False	False	True	False	False	False	False	False	False	False	False	False	False	False	False	False	False	False	False	False	False	False	False	False	True	False	False	True	False	True	True	9	841	25.0	0.9908749038999748	3.241053706	3	0.0	0.0	0.2338695358107713	0.0	98.77426292658907	0.0	0.0
N2_065_011G1	False	False	True	False	False	False	False	False	False	False	False	False	False	False	False	False	False	False	False	False	False	False	False	False	True	False	False	True	False	True	True	11	841	25.0	0.9932308984249516	2.84143269	5	0.0	0.0	0.9752340338281952	0.0	97.68917375244949	0.0	0.0
N2_065_014G1	False	False	True	False	False	False	False	False	False	False	False	False	False	False	False	False	False	False	False	False	False	False	False	False	True	False	False	True	False	True	True	14	841	25.0	0.9346209614774508	4.510816292	8	4.413859000401074	0.0	0.13503105526160494	0.0	86.60518923815219	0.0	0.0
N2_065_017G1	False	False	True	False	False	False	False	False	False	False	False	False	False	False	False	False	False	False	False	False	False	False	False	False	True	False	False	True	False	True	True	17	841	25.0	0.9916884805196255	2.212166658	11	15.98816403171736	0.0	0.644177107744836	0.0	81.80691382222253	0.0	0.0
N2_065_019G1	False	False	True	False	False	False	False	False	False	False	False	False	False	False	False	False	False	False	False	False	False	False	False	False	True	False	False	True	False	True	True	19	841	25.0	0.9843812591430874	3.616689428	13	4.339318221738668	0.0	1.8716754049305668	0.0	91.92208167111383	0.0	0.0
N2_065_022G1	False	False	True	False	False	False	False	False	False	False	False	False	False	False	False	False	False	False	False	False	False	False	False	False	True	False	False	True	False	True	True	22	841	25.0	0.9853418384157904	2.7426695	16	3.0500561922900298	0.0	0.4431335453724921	0.0	95.35590048205955	0.0	0.0
N2_065_024G1	False	False	True	False	False	False	False	False	False	False	False	False	False	False	False	False	False	False	False	False	False	False	False	False	True	False	False	True	False	True	True	24	841	25.0	0.9835488717461488	2.98528704	18	2.6654564417463846	0.0	0.4423298731233563	0.0	95.24301508695127	0.0	0.0
N2_065_026G1	False	False	True	False	False	False	False	False	False	False	False	False	False	False	False	False	False	False	False	False	False	False	False	False	True	False	False	True	False	True	True	26	841	25.0	0.9872918670189564	3.684897524	20	2.1133024453463745	0.0	0.13547842624347564	0.0	95.79320745378752	0.0	0.0
N2_065_029G1	False	False	True	False	False	False	False	False	False	False	False	False	False	False	False	False	False	False	False	False	False	False	False	False	True	False	False	True	False	True	True	29	841	25.0	0.985383523380136	1.14853928	23	3.9552646458639193	0.0	0.0	0.0	93.73035179721498	0.0	0.0
N2_065_038G1	False	False	True	False	False	False	False	False	False	False	False	False	False	False	False	False	False	False	False	False	False	False	False	False	True	False	False	True	False	True	True	38	841	25.0	0.9896163352572744	5.260704344	32	3.6338569505057134	0.0	2.828132532239489	0.0	92.111714427666	0.0	0.0
N2_065_046G1	False	False	False	False	False	True	False	False	False	False	False	False	False	False	False	False	False	False	False	False	False	False	False	False	True	False	False	True	False	True	True	46	841	25.0	0.9802671661684826	2.260664924	1	8.54409881257573	0.0	23.011295053981208	0.0	64.34245145317696	0.0	0.0
N2_065_052G1	False	False	False	False	False	True	False	False	False	False	False	False	False	False	False	False	False	False	False	False	False	False	False	False	True	False	False	True	False	True	True	52	841	25.0	0.9858432354271603	1.981784932	7	1.082471123763696	0.0	5.999767706251789	0.0	89.81701367966602	0.0	0.0
N2_065_059G1	False	False	False	False	False	True	False	False	False	False	False	False	False	False	False	False	False	False	False	False	False	False	False	False	True	False	False	True	False	True	True	59	841	25.0	0.9843243721036502	4.558344928	14	8.512396551086535	0.0	24.53070534520112	0.0	62.97669924912493	0.0	0.0
N2_066_009G1	False	True	False	False	False	False	False	False	False	False	False	False	False	False	False	False	False	False	False	False	False	False	True	False	False	False	False	False	True	True	True	9	1028	28.0	0.9845028988643728	3.144164104	7	0.0	0.0	1.32223767969078	0.0	94.92361389794365	0.0	0.0
N2_066_011G1	False	True	False	False	False	False	False	False	False	False	False	False	False	False	False	False	False	False	False	False	False	False	True	False	False	False	False	False	True	True	True	11	1028	28.0	0.993622806785254	3.55527549	9	0.0	0.0	2.8026561673058987	0.0	91.60061857019691	0.0	0.0
N2_066_013G1	False	True	False	False	False	False	False	False	False	False	False	False	False	False	False	False	False	False	False	False	False	False	True	False	False	False	False	False	True	True	True	13	1028	28.0	0.9878373620393136	3.229148098	11	0.0	0.0	12.9444607599165	0.0	80.1383377843886	0.0	0.0
N2_066_015G1	False	True	False	False	False	False	False	False	False	False	False	False	False	False	False	False	False	False	False	False	False	False	True	False	False	False	False	False	True	True	True	15	1028	28.0	0.9924018212827722	3.232563652	13	0.0	0.0	35.22082722107525	0.0	55.62053196778938	0.0	0.0
N2_066_017G1	False	True	False	False	False	False	False	False	False	False	False	False	False	False	False	False	False	False	False	False	False	False	True	False	False	False	False	False	True	True	True	17	1028	28.0	0.9790567013774428	2.7762336060000004	15	0.0	0.0	67.64936118649878	0.0	17.64949890212877	0.0	0.0
N2_066_019G1	False	True	False	False	False	False	False	False	False	False	False	False	False	False	False	False	False	False	False	False	False	False	True	False	False	False	False	False	True	True	True	19	1028	28.0	0.9817204338602226	3.201886844	17	0.4994661613001088	0.0	73.02126971307484	0.0	12.685946892416162	0.0	0.0
N2_066_021G1	False	True	False	False	False	False	False	False	False	False	False	False	False	False	False	False	False	False	False	False	False	False	True	False	False	False	False	False	True	True	True	21	1028	28.0	0.9852022016585764	4.886106526	19	2.1727567537359898	0.0	62.52365961144417	0.0	21.153792259583657	0.0	0.0
N2_066_024G1	False	True	False	False	False	False	False	False	False	False	False	False	False	False	False	False	False	False	False	False	False	False	True	False	False	False	False	False	True	True	True	24	1028	28.0	0.9849694084337701	1.64409777	22	1.5602602535249472	0.0	6.049475714075083	0.0	89.14267022335297	0.0	0.0
N2_066_031G1	False	True	False	False	False	False	False	False	False	False	False	False	False	False	False	False	False	False	False	False	False	False	True	False	False	False	False	False	True	True	True	31	1028	28.0	0.9742408484440054	4.804142378	29	0.2524561375062561	0.0	70.62699387296968	0.0	15.7879697063258	0.0	0.0
N2_066_033G1	False	True	False	False	False	False	False	False	False	False	False	False	False	False	False	False	False	False	False	False	False	False	True	False	False	False	False	False	True	True	True	33	1028	28.0	0.9890692245818914	3.710843746	31	0.4973671367729964	0.0	41.710031926445325	0.0	52.40028520650893	0.0	0.0
N2_066_037G1	False	True	False	False	False	False	False	False	False	False	False	False	False	False	False	False	False	False	False	False	False	False	True	False	False	False	False	False	True	True	True	37	1028	28.0	0.9901279467393932	3.812327304	35	0.35652753940457577	0.0	40.80551596667158	0.0	46.74980472101668	0.0	0.0
N2_066_048G1	False	True	False	False	False	False	False	False	False	False	False	False	False	False	False	False	False	False	False	False	False	False	True	False	False	False	False	False	True	True	True	48	1028	28.0	0.962809228528536	3.49003872	1	1.5694225156562165	0.0	26.040561883407978	0.0	61.86470250740369	0.0	0.0
N2_066_050G1	False	True	False	False	False	False	False	False	False	False	False	False	False	False	False	False	False	False	False	False	False	False	True	False	False	False	False	False	True	True	True	50	1028	28.0	0.99296322275426	2.860756832	3	0.0	0.0	50.95311674082196	0.0	44.655705360769375	0.0	0.0
N2_066_060G1	False	False	False	False	False	True	False	False	False	False	False	False	False	False	False	False	False	False	False	False	False	False	True	False	False	False	False	False	True	True	True	60	1028	28.0	0.960172788259416	4.928569976	13	0.05404899769652778	0.0	55.173847413544365	0.0	37.15526934968286	0.0	0.0
N2_066_064G1	False	False	False	False	False	True	False	False	False	False	False	False	False	False	False	False	False	False	False	False	False	False	True	False	False	False	False	False	True	True	True	64	1028	28.0	0.9767149092431942	3.595445578	17	2.114618569520731	0.0	70.0624002360355	0.0	21.82570674471769	0.0	0.0
N2_069_014G1	False	True	False	False	False	False	False	False	False	False	False	False	False	False	False	False	False	False	False	False	False	False	False	False	True	False	False	False	True	False	False	14	637	26.0	0.8743109438647758	5.716351276	12	0.16766285907304346	0.0	0.4676241462876817	0.0	84.48981012127007	0.0	0.0
N2_069_015G1	False	True	False	False	False	False	False	False	False	False	False	False	False	False	False	False	False	False	False	False	False	False	False	False	True	False	False	False	True	False	False	15	637	26.0	0.9789584328131306	1.76220067	13	0.0	0.0	0.0	0.0	97.96446440372765	0.0	0.0
N2_069_017G1	False	True	False	False	False	False	False	False	True	False	False	False	False	False	False	False	False	False	False	False	False	False	False	False	True	False	False	False	True	False	False	17	637	26.0	0.9893046743588988	2.698154378	0	0.0	0.0	0.0	0.0	98.40886140248124	0.0	0.0
N2_069_018G1	False	True	False	False	False	False	False	False	True	False	False	False	False	False	False	False	False	False	False	False	False	False	False	False	True	False	False	False	True	False	False	18	637	26.0	0.9594192946643292	5.188334864	0	0.28119585035327044	0.0	0.09470288121133116	0.0	94.21761289483145	0.0	0.0
N2_069_019G1	False	True	False	False	False	False	False	False	True	False	False	False	False	False	False	False	False	False	False	False	False	False	False	False	True	False	False	False	True	False	False	19	637	26.0	0.957636120217024	3.34060652	0	0.0	0.0	0.0	0.0	93.4729830520417	0.0	0.0
N2_069_021G1	False	True	False	False	False	False	False	False	True	False	False	False	False	False	False	False	False	False	False	False	False	False	False	False	True	False	False	False	True	False	False	21	637	26.0	0.933303674928741	3.1496477780000003	0	0.2012249257224723	0.0	0.0	0.0	90.47342903553707	0.0	0.0
N2_069_024G1	False	True	False	False	False	False	False	False	True	False	False	False	False	False	False	False	False	False	False	False	False	False	False	False	True	False	False	False	True	False	False	24	637	26.0	0.9625318970202064	4.20199045	0	0.3295194018587072	0.0	0.0	0.0	92.28747502838804	0.0	0.0
N2_069_027G1	False	True	False	False	False	False	False	False	True	False	False	False	False	False	False	False	False	False	False	False	False	False	False	False	True	False	False	False	True	False	False	27	637	26.0	0.9696378809030431	1.86503244	0	2.224302708396858	0.0	0.7687454593390343	0.0	92.68637798926436	0.0	0.0
N2_069_028G1	False	True	False	False	False	False	False	False	True	False	False	False	False	False	False	False	False	False	False	False	False	False	False	False	True	False	False	False	True	False	False	28	637	26.0	0.979354864463068	4.503828186000001	0	2.43652025258674	0.0	2.5904336764946034	0.0	89.81469845750462	0.0	0.0
N2_069_029G1	False	True	False	False	False	False	False	False	True	False	False	False	False	False	False	False	False	False	False	False	False	False	False	False	True	False	False	False	True	False	False	29	637	26.0	0.9721004504397774	3.250834012	0	1.0830905491830445	0.0	2.8948908188918008	0.0	90.55845249395037	0.0	0.0
N2_070_016G1	False	True	False	False	False	False	False	False	False	False	False	False	False	False	False	False	False	False	False	False	True	False	False	False	True	False	False	False	True	True	False	16	633	26.0	0.9810544422724244	2.662277408	0	7.511358790225666	0.0	77.51448189566352	0.0	0.0	0.0	0.0
N2_070_019G1	False	True	False	False	False	False	False	False	False	False	False	False	False	False	False	False	False	False	False	False	False	False	False	False	True	False	False	False	True	True	False	19	633	26.0	0.9779899268684976	3.302412674	1	8.45968884222796	0.0	53.35485218410652	0.0	18.58078141328318	0.0	0.0
N2_070_020G1	False	True	False	False	False	False	False	False	False	False	False	False	False	False	False	False	False	False	False	False	False	False	False	False	True	False	False	False	True	True	False	20	633	26.0	0.9462233001938511	6.156132532000001	2	0.4576876088021166	0.0	26.31633203821025	0.0	58.122030694764135	0.0	0.0
N2_070_024G1	False	True	False	False	False	False	False	False	False	False	False	False	False	False	False	False	False	False	False	False	False	False	False	False	True	False	False	False	True	True	False	24	633	26.0	0.9754879092693448	4.518863356000001	6	0.43493624568009615	0.0	10.922282832820404	0.0	76.60520253210774	0.0	0.0
N2_070_027G1	False	True	False	False	False	False	False	False	False	False	False	False	False	False	False	False	False	False	False	False	False	False	False	False	True	False	False	False	True	True	False	27	633	26.0	0.9693247832432966	2.8660439460000005	9	4.346734453142959	0.0	7.510248542434598	0.0	70.35623884795102	0.0	0.0
N2_070_030G1	False	True	False	False	False	False	False	False	False	False	False	False	False	False	False	False	False	False	False	False	False	False	False	False	True	False	False	False	True	True	False	30	633	26.0	0.9738983030844154	1.653246032	12	4.185692360445962	0.0	6.2229981163747325	0.0	72.84629160497511	0.0	0.0
N2_070_036G1	False	True	False	False	False	False	False	False	False	False	False	False	False	False	False	False	False	False	False	False	False	False	False	False	True	False	False	False	True	True	False	36	633	26.0	0.9842045741022092	3.363686874	18	18.124208529949513	0.0	8.989316367745829	0.0	55.6209220272297	0.0	0.0
N2_070_042G1	False	True	False	False	False	False	False	False	False	False	False	False	False	False	False	False	False	False	False	False	False	False	False	False	True	False	False	False	True	True	False	42	633	26.0	0.9384953128903996	4.8338221180000005	24	3.8903288498296367	0.0	9.6525941361378	0.0	61.3214633017615	0.0	0.0
N2_070_057G1	False	False	False	False	False	True	False	False	False	False	False	False	False	False	False	False	False	False	False	False	False	False	False	False	True	False	False	False	True	True	False	57	633	26.0	0.9175417118461238	1.913314002	39	4.989104443129455	0.0	7.776567088965463	0.0	61.07580598514326	0.0	0.0
N2_070_060G1	False	False	False	False	False	True	False	False	False	False	False	False	False	False	False	False	False	False	False	False	False	False	False	False	True	False	False	False	True	True	False	60	633	26.0	0.9359693862610798	2.7145570360000004	42	7.799203235717168	0.0	10.989177826389204	0.0	59.00753794648948	0.0	0.0
N2_071_007G1	False	True	False	False	False	False	False	False	False	False	False	False	False	False	False	False	False	False	False	False	False	False	False	False	True	False	False	False	True	False	False	7	754	25.0	0.9754057560857744	3.12023808	5	0.0	0.0	1.1323743069951893	0.0	84.87540230236216	0.0	0.0
N2_071_008G1	False	True	False	False	False	False	False	False	False	False	False	False	False	False	False	False	False	False	False	False	False	False	False	False	True	False	False	False	True	False	False	8	754	25.0	0.985156688367682	2.63520741	6	5.049718497057505	0.0	1.3417114993578436	0.0	84.30690722135225	0.0	0.0
N2_071_010G1	False	True	False	False	False	False	False	False	False	False	False	False	False	False	False	False	False	False	False	False	False	False	False	False	True	False	False	False	True	False	False	10	754	25.0	0.9851260053526008	2.518724208	8	47.08800406348419	0.0	6.172150844047471	0.0	41.886719270556185	0.0	0.0
N2_071_013G1	False	True	False	False	False	False	False	False	False	False	False	False	False	False	False	False	False	False	False	False	False	False	False	False	True	False	False	False	True	False	False	13	754	25.0	0.9865620393721146	2.68723523	11	44.09505677958457	0.0	5.675788685112617	0.0	46.64671908341274	0.0	0.0
N2_071_015G1	False	True	False	False	False	False	False	False	False	False	False	False	False	False	False	False	False	False	False	False	False	False	False	False	True	False	False	False	True	False	False	15	754	25.0	0.984985187204598	3.297484204	13	35.596476023525476	0.0	2.475627461086088	0.0	54.35084262432452	0.0	0.0
N2_071_017G1	False	True	False	False	False	False	False	False	False	False	False	False	False	False	False	False	False	False	False	False	False	False	False	False	True	False	False	False	True	False	False	17	754	25.0	0.9835914665576884	2.496627532	15	56.055344875801026	0.0	6.2154666247067585	0.0	31.416167966960483	0.0	0.0
N2_071_019G1	False	True	False	False	False	False	False	False	False	False	False	False	False	False	False	False	False	False	False	False	False	False	False	False	True	False	False	False	True	False	False	19	754	25.0	0.9806096976726594	2.814501404	17	19.49722436964896	0.0	4.918720190533612	0.0	68.43010403385111	0.0	0.0
N2_071_021G1	False	True	False	False	False	False	False	False	False	False	False	False	False	False	False	False	False	False	False	False	False	False	False	False	True	False	False	False	True	False	False	21	754	25.0	0.9870257055608888	3.260715602	19	18.504201416456443	0.0	5.713442989398741	0.0	29.92629393908423	0.0	0.0
N2_071_023G1	False	True	False	False	False	False	False	False	False	False	False	False	False	False	False	False	False	False	False	False	False	False	False	False	True	False	False	False	True	False	False	23	754	25.0	0.9888732813096096	3.163015414	21	3.487693816878757	0.0	2.519929377903436	0.0	82.68808060218956	0.0	0.0
N2_071_025G1	False	True	False	False	False	False	False	False	False	False	False	False	False	False	False	False	False	False	False	False	False	False	False	False	True	False	False	False	True	False	False	25	754	25.0	0.9896335657478764	3.717540576	23	7.671361086144606	0.0	3.9030805758850176	0.0	86.01689589306045	0.0	0.0
N2_071_027G1	False	True	False	False	False	False	False	False	False	False	False	False	False	False	False	False	False	False	False	False	False	False	False	False	True	False	False	False	True	False	False	27	754	25.0	0.9821090542201428	2.179209486	25	6.818498761431142	0.0	9.901083424881897	0.0	80.08303036997242	0.0	0.0
N2_071_029G1	False	True	False	False	False	False	False	False	False	False	False	False	False	False	False	False	False	False	False	False	False	False	False	False	True	False	False	False	True	False	False	29	754	25.0	0.9879116636941296	5.2439403360000005	27	9.844210197093286	0.0	1.9770834798929717	0.0	82.82178469819647	0.0	0.0
N2_071_030G1	False	True	False	False	False	False	False	False	False	False	False	False	False	False	False	False	False	False	False	False	False	False	False	False	True	False	False	False	True	False	False	30	754	25.0	0.9823487461014014	5.13060427	28	31.523579953208905	0.4153342350490813	2.7793644056628835	0.0	58.193949215139924	0.0	0.0
N2_088_008G1	False	False	True	False	False	False	False	False	False	False	False	False	False	False	False	False	False	False	False	False	False	False	False	True	False	False	False	True	False	True	False	8	1057	28.0	0.8752048064532548	4.52964591	6	0.0	0.0	44.13198628049052	0.0	42.56645294121898	0.0	0.0
N2_088_010G1	False	False	True	False	False	False	False	False	False	False	False	False	False	False	False	False	False	False	False	False	False	False	False	True	False	False	False	True	False	True	False	10	1057	28.0	0.9780001477310502	2.80264555	8	0.0	0.0	20.547247671272594	0.0	75.47279759190383	0.0	0.0
N2_088_013G1	False	False	True	False	False	False	False	False	False	False	False	False	False	False	False	False	False	False	False	False	False	False	False	True	False	False	False	True	False	True	False	13	1057	28.0	0.8950747651651431	5.309693082	11	0.0	0.0	20.0861411986223	0.0	66.19902154231521	0.0	0.0
N2_088_015G1	False	False	True	False	False	False	False	False	False	False	False	False	False	False	False	False	False	False	False	False	False	False	False	True	False	False	False	True	False	True	False	15	1057	28.0	0.9135541101511035	3.120101852	13	0.07927166021566144	0.0	35.32569690633612	0.0	54.76227933880602	0.0	0.0
N2_088_018G1	False	False	True	False	False	False	False	False	False	False	False	False	False	False	False	False	False	False	False	False	False	False	False	True	False	False	False	True	False	True	False	18	1057	28.0	0.9455461930015648	2.839937866	16	0.14926820816579092	0.0	32.398093641609265	0.0	61.29255477168246	0.0	0.0
N2_088_022G1	False	False	True	False	False	False	False	False	False	False	False	False	False	False	False	False	False	False	False	False	False	False	False	True	False	False	False	True	False	True	False	22	1057	28.0	0.9493199951955786	3.822277566	20	0.504981839798706	0.0	45.38887095961361	0.0	47.35648935012482	0.0	0.0
N2_088_027G1	False	False	True	False	False	False	False	False	False	False	False	False	False	False	False	False	False	False	False	False	False	False	False	True	False	False	False	True	False	True	False	27	1057	28.0	0.9109837248550006	2.910272028	25	0.5727811759939027	0.0	50.45303666198728	0.0	38.39251489231576	0.0	0.0
N2_088_034G1	False	False	True	False	False	False	False	False	False	False	False	False	False	False	False	False	False	False	False	False	False	False	False	True	False	False	False	True	False	True	False	34	1057	28.0	0.9504434584904174	3.695478334	32	1.5059030377175526	0.0	51.143893643390534	0.0	41.44517431330718	0.0	0.0
N2_088_042G1	False	False	False	False	False	False	True	False	False	False	False	False	False	False	False	False	False	False	False	False	False	False	False	True	False	False	False	True	False	True	False	42	1057	28.0	0.9247402407754504	2.9478692860000004	40	0.8169926856790759	0.0	60.86681596033971	0.0	27.270856028180074	0.0	0.0
N2_093_007G1	False	False	True	False	False	False	False	False	False	False	False	False	False	False	False	False	False	False	False	False	False	False	True	False	False	False	False	True	False	False	False	7	924	26.0	0.929677080327184	4.618446034	5	0.0	0.0	17.224923218403465	0.0	69.87856750990457	0.0	0.0
N2_093_008G1	False	False	True	False	False	False	False	False	False	False	False	False	False	False	False	False	False	False	False	False	False	False	True	False	False	False	False	True	False	False	False	8	924	26.0	0.9837312176841272	3.858789674	6	0.0	0.0	17.04825573481101	0.0	78.15288400469842	0.0	0.0
N2_093_008G2	False	False	True	False	False	False	False	False	False	False	False	False	False	False	False	False	False	False	False	False	False	False	True	False	False	False	False	True	False	False	False	8	924	26.0	0.97538797531246	3.828302974	6	0.0	0.0	33.60184719439606	0.0	58.68697692425636	0.0	0.0
N2_093_009G1	False	False	True	False	False	False	False	False	False	False	False	False	False	False	False	False	False	False	False	False	False	False	True	False	False	False	False	True	False	False	False	9	924	26.0	0.9944338797251842	2.661466838	7	0.0	0.0	4.249648104854576	0.0	94.63941431118444	0.0	0.0
N2_093_010G1	False	False	True	False	False	False	False	False	False	False	False	False	False	False	False	False	False	False	False	False	False	False	True	False	False	False	False	True	False	False	False	10	924	26.0	0.9804634677191422	2.351080682	8	0.0	0.0	0.09175191265937167	0.0	96.87201140186987	0.0	0.0
N3_172_026G1	False	False	False	False	True	False	False	False	False	False	False	False	False	False	False	False	False	False	False	False	False	False	True	False	False	True	False	False	False	False	False	26	1254	28.0	0.964069417272162	3.130711948	24	0.3764974276068403	0.0	28.03532109482977	0.0	62.204685345807476	0.0	0.0
N3_172_030G1	False	False	False	False	False	True	False	False	False	False	False	False	False	False	False	False	False	False	False	False	False	False	True	False	False	True	False	False	False	False	False	30	1254	28.0	0.9685464189882304	3.12268724	28	21.519849094653484	0.0	22.82534515015984	0.0	50.711338268510026	0.0	0.0
N3_172_032G1	False	False	False	False	False	True	False	False	False	False	False	False	False	False	False	False	False	False	False	False	False	False	True	False	False	True	False	False	False	False	False	32	1254	28.0	0.9591351492887892	2.946253936	30	39.71585916564389	0.0	22.86120420599075	0.0	29.860490010593576	0.0	0.0
N3_172_050G1	False	False	False	False	True	False	False	False	False	False	False	False	False	False	False	False	False	False	False	False	False	False	True	False	False	True	False	False	False	False	False	50	1254	28.0	0.9835894301973976	3.170553762	3	0.0	0.0	0.0	0.0	95.49288961945066	0.0	0.0
N3_172_051G1	False	False	False	False	True	False	False	False	False	False	False	False	False	False	False	False	False	False	False	False	False	False	True	False	False	True	False	False	False	False	False	51	1254	28.0	0.9781032584241716	2.937369354	4	0.1260515976296252	0.0	1.0913644615834717	0.0	93.45018789250976	0.0	0.0
N3_172_052G1	False	False	False	False	True	False	False	False	False	False	False	False	False	False	False	False	False	False	False	False	False	False	True	False	False	True	False	False	False	False	False	52	1254	28.0	0.9760524100089684	2.37666153	5	0.0	0.0	0.5456643354680799	0.0	95.97121829972988	0.0	0.0
N3_172_052G2	False	False	False	False	True	False	False	False	False	False	False	False	False	False	False	False	False	False	False	False	False	False	True	False	False	True	False	False	False	False	False	52	1254	28.0	0.976576996021055	2.80449988	5	0.0	0.0	1.2499125542840104	0.0	94.28948608494858	0.0	0.0
N3_172_053G1	False	False	False	False	True	False	False	False	False	False	False	False	False	False	False	False	False	False	False	False	False	False	True	False	False	True	False	False	False	False	False	53	1254	28.0	0.9746236825996836	2.830174398	6	0.3226801797250941	0.0	13.219883162267232	0.0	81.48371689828281	0.0	0.0
N3_172_070G1	False	False	False	True	False	False	False	False	False	False	False	False	False	False	False	False	False	False	False	False	False	False	True	False	False	True	False	False	False	False	False	70	1254	28.0	0.9673503978367692	2.868740782	6	0.12560620752523607	0.0	9.365520017904494	0.0	86.09811589480861	0.0	0.0
N3_173_016G1	False	False	True	False	False	False	False	False	False	False	False	False	False	False	False	False	False	False	False	False	False	False	True	False	False	False	False	True	False	False	False	16	1531	29.0	0.9839423278917068	3.209787656	15	0.7131319896882299	0.0	68.48233878235088	0.0	28.871779637998575	0.0	0.0
N3_173_017G1	False	False	True	False	False	False	False	False	False	False	False	False	False	False	False	False	False	False	False	False	False	False	True	False	False	False	False	True	False	False	False	17	1531	29.0	0.9835239911091676	2.9935941660000003	16	0.15023027580285578	0.0	24.343398811828123	0.0	73.60962770562801	0.0	0.0
N3_173_019G1	False	False	True	False	False	False	False	False	False	False	False	False	False	False	False	False	False	False	False	False	False	False	True	False	False	False	False	True	False	False	False	19	1531	29.0	0.9804273000209952	3.180732514	18	0.8391692469428441	0.0	73.6160876055672	0.0	23.80331446868091	0.0	0.0
N3_173_021G1	False	False	True	False	False	False	False	False	False	False	False	False	False	False	False	False	False	False	False	False	False	False	True	False	False	False	False	True	False	False	False	21	1531	29.0	0.9852451470013462	2.839602376	20	1.7757032668435828	0.0	79.12328578415024	0.0	16.5330945938045	0.0	0.0
N3_173_022G1	False	False	True	False	False	False	False	False	False	False	False	False	False	False	False	False	False	False	False	False	False	False	True	False	False	False	False	True	False	False	False	22	1531	29.0	0.9794468334057992	3.314537306	21	0.9701581666252634	0.0	79.1166277008861	0.0	17.819417542407347	0.0	0.0
N3_173_039G1	False	False	False	True	False	False	False	False	False	False	False	False	False	False	False	False	False	False	False	False	False	False	True	False	False	False	False	True	False	False	False	39	1531	29.0	0.9848518011557974	3.065689294	8	0.0	0.0	52.601809174697145	0.0	44.96842107995437	0.0	0.0
N3_174_015G1	False	False	False	False	True	False	False	False	False	False	False	False	False	False	False	False	False	False	False	False	False	False	True	False	False	True	False	False	False	True	False	15	976	30.0	0.9819405301159012	3.25252639	8	1.9535913961331453	0.0	95.74217923704536	0.0	0.0	0.0	0.0
N3_174_017G1	False	False	False	False	True	False	False	False	False	False	False	False	False	False	False	False	False	False	False	False	False	False	True	False	False	True	False	False	False	True	False	17	976	30.0	0.9841175530755002	3.513770048	10	0.0	0.0	97.79892911603531	0.0	0.0	0.0	0.0
N3_174_021G1	False	False	False	False	True	False	False	False	False	False	False	False	False	False	False	False	False	False	False	False	False	False	True	False	False	True	False	False	False	True	False	21	976	30.0	0.9815512107339356	3.161858792	14	33.93488145753979	0.0	63.852323740332295	0.0	1.1493148552979402	0.0	0.0
N3_174_023G1	False	False	False	False	True	False	False	False	False	False	False	False	False	False	False	False	False	False	False	False	False	False	True	False	False	True	False	False	False	True	False	23	976	30.0	0.9677199807852144	2.021113202	16	33.47376435018705	0.0	60.250289448359155	0.0	3.37634020105718	0.0	0.0
N3_174_034G1	False	False	False	False	True	False	False	False	False	False	False	False	False	False	False	False	False	False	False	False	False	False	True	False	False	True	False	False	False	True	False	34	976	30.0	0.9179494653584273	2.492808604	27	18.76668527183886	0.0	66.73765085400035	0.0	3.661822304910498	0.0	0.0
N3_174_037G1	False	False	False	False	True	False	False	False	False	False	False	False	False	False	False	False	False	False	False	False	False	False	True	False	False	True	False	False	False	True	False	37	976	30.0	0.9301416386103172	2.942496202	30	12.352955049693556	0.0	56.107575139633106	0.0	21.811898247744967	0.0	0.0
N3_174_038G1	False	False	False	False	True	False	False	False	False	False	False	False	False	False	False	False	False	False	False	False	False	False	True	False	False	True	False	False	False	True	False	38	976	30.0	0.9466273153723131	2.805449882	31	25.025952752201047	0.0	52.78969195002001	0.0	11.509826483936456	0.0	0.0
N3_175_017G1	False	True	False	False	False	False	False	False	False	False	False	False	False	False	False	False	False	False	False	False	False	False	False	False	True	False	False	False	True	False	True	17	1483	29.0	0.9740861352169524	2.742117064	15	1.4903565079160312	0.0	10.023786470627499	0.0	81.73742780107655	0.0	0.0
N3_175_018G1	False	True	False	False	False	False	False	False	False	False	False	False	False	False	False	False	False	False	False	False	False	False	False	False	True	False	False	False	True	False	True	18	1483	29.0	0.9630061356158898	2.850513692	16	3.2315489847855816	0.0	7.5897648454445665	0.0	85.1328290167708	0.0	0.0
N3_175_019G1	False	True	False	False	False	False	False	False	False	False	False	False	False	False	False	False	False	False	False	False	False	False	False	False	True	False	False	False	True	False	True	19	1483	29.0	0.9685542982308044	2.55963826	17	0.7658686573156631	0.0	6.224850055804371	0.0	87.69550039691937	0.0	0.0
N3_175_020G1	False	True	False	False	False	False	False	False	False	True	False	False	False	True	False	False	False	False	False	False	False	False	False	False	True	False	False	False	True	False	True	20	1483	29.0	0.9636744263547954	2.530494084	0	0.15132577784758022	0.0	0.4950417415795073	0.0	91.5508513923876	0.0	0.0
N3_175_032G1	False	True	False	False	False	False	False	False	False	False	False	False	False	False	False	False	False	False	False	False	False	False	False	False	True	False	False	False	True	False	True	32	1483	29.0	0.950306676578768	2.37957174	6	0.3651207964001119	0.0	0.4476964481012032	0.0	83.33492630736991	0.0	0.0
N3_175_035G1	False	True	False	False	False	False	False	False	False	False	False	False	False	False	False	False	False	False	False	False	False	False	False	False	True	False	False	False	True	False	True	35	1483	29.0	0.9495834336711692	2.61600592	9	0.9718186310526392	0.0	1.52743039797861	0.0	86.6328968466172	0.0	0.0
N3_175_046G1	False	False	False	False	False	True	False	False	False	False	False	False	False	False	False	False	False	False	False	False	False	False	False	False	True	False	False	False	True	False	True	46	1483	29.0	0.9658434540519868	2.911930052	20	0.4098596717597254	0.0	28.003970617663718	0.0	62.07298086935639	0.0	0.0
N3_175_051G1	False	False	False	False	False	True	False	False	False	False	False	False	False	False	False	False	False	False	False	False	False	False	False	False	True	False	False	False	True	False	True	51	1483	29.0	0.9555628030442204	2.780931958	25	0.7847047193018737	0.0	27.91006508815129	0.0	59.43001892479241	0.0	0.0
N3_176_013G1	False	False	True	False	False	False	False	False	False	False	False	False	False	False	False	False	False	False	False	False	False	False	False	False	True	False	False	True	False	False	False	13	998	28.0	0.9725908152893199	2.546239174	6	0.0	0.0	1.994428685983291	0.0	86.3148698009938	0.0	0.0
N3_176_014G1	False	False	True	False	False	False	False	False	False	False	False	False	False	False	False	False	False	False	False	False	False	False	False	False	True	False	False	True	False	False	False	14	998	28.0	0.9695615620134542	2.516929628	7	0.0	0.0	2.6095721151405984	0.0	88.63484554900715	0.0	0.0
N3_176_015G1	False	False	True	False	False	False	False	False	False	False	False	False	False	False	False	False	False	False	False	False	False	False	False	False	True	False	False	True	False	False	False	15	998	28.0	0.9692246611191934	2.909065424	8	0.0	0.0	14.981929626206991	0.0	76.93480184380343	0.0	0.0
N3_176_027G1	False	False	True	False	False	False	False	False	False	False	False	False	False	False	False	False	False	False	False	False	False	False	False	False	True	False	False	True	False	False	False	27	998	28.0	0.9731593375267712	3.289358254	20	0.0	0.0	48.106603890826904	0.0	48.06034650158846	0.0	0.0
N3_176_035G1	False	False	True	False	False	False	False	False	False	False	False	False	False	False	False	False	False	False	False	False	False	False	False	False	True	False	False	True	False	False	False	35	998	28.0	0.9611103839965776	2.680880046	28	0.0	0.0	55.678639303655004	0.0	40.39721490351233	0.0	0.0
N3_176_038G1	False	False	True	False	False	False	False	False	False	False	False	False	False	False	False	False	False	False	False	False	False	False	False	False	True	False	False	True	False	False	False	38	998	28.0	0.9649215208272236	6.322349397999999	31	0.4271553736106883	0.0	38.070793075299136	0.0	56.157378612168245	0.0	0.0
N3_176_045G1	False	False	True	False	False	False	False	False	False	False	False	False	False	False	False	False	False	False	False	False	False	False	False	False	True	False	False	True	False	False	False	45	998	28.0	0.9644247238943048	2.8722466960000004	38	0.8156728209532598	0.0	63.23801527144308	0.0	31.466356195435928	0.0	0.0
N3_176_051G1	False	False	False	False	False	True	False	False	False	False	False	False	False	False	False	False	False	False	False	False	False	False	False	False	True	False	False	True	False	False	False	51	998	28.0	0.9734828947056184	6.43525935	44	0.09104082411224032	0.0	37.859379405617894	0.0	52.926957660999314	0.0	0.0
N3_177_009G1	False	False	True	False	False	False	False	False	False	False	False	False	False	False	False	False	False	False	False	False	False	False	False	False	True	False	False	True	False	True	True	9	896	28.0	0.9232954973328262	3.062267824	8	0.7075932291152859	0.0	0.0	0.0	83.33455764841031	0.0	0.0
N3_177_011G1	False	False	True	False	False	False	False	False	False	False	False	False	False	False	False	False	False	False	False	False	False	False	False	False	True	False	False	True	False	True	True	11	896	28.0	0.9469831381427296	7.14712444	10	0.1655590851864334	0.0	1.1087618613927477	0.0	83.58311763325057	0.0	0.0
N3_177_018G1	False	False	True	False	False	False	False	False	False	False	False	False	False	False	False	False	False	False	False	False	False	False	False	False	True	False	False	True	False	True	True	18	896	28.0	0.9593522626645874	2.706069486	2	0.5929469129677774	0.0	0.0	0.0	89.7282794592659	0.0	0.0
N3_177_024G1	False	False	True	False	False	False	False	False	False	False	False	False	False	False	False	False	False	False	False	False	False	False	False	False	True	False	False	True	False	True	True	24	896	28.0	0.8690274390232422	2.976367542	8	11.105710509391118	0.0	10.732379853038996	0.0	63.42042645215757	0.0	0.0
N3_177_031G1	False	False	True	False	False	False	False	False	False	False	False	False	False	False	False	False	False	False	False	False	False	False	False	False	True	False	False	True	False	True	True	31	896	28.0	0.9537666688414704	7.854447068	15	1.8088973243176736	0.0	2.4448069000596897	0.0	80.46814375674903	0.0	0.0
N3_177_039G1	False	False	True	False	False	False	False	False	False	False	False	False	False	False	False	False	False	False	False	False	False	False	False	False	True	False	False	True	False	True	True	39	896	28.0	0.9288668233211697	5.581115686	23	15.332193438607753	0.0	6.021281534138049	0.0	63.87182763863963	0.0	0.0
N3_177_045G1	False	False	False	False	False	True	False	False	False	False	False	False	False	False	False	False	False	False	False	False	False	False	False	False	True	False	False	True	False	True	True	45	896	28.0	0.9646995016207579	7.096361452000001	29	1.2222299045739191	0.0	5.089225180746895	0.0	82.78752887171845	0.0	0.0
N3_178_011G1	False	False	False	False	False	True	False	False	False	False	False	False	False	False	False	False	False	False	False	False	False	False	False	False	True	False	False	True	False	False	True	11	2046	32.0	0.956957665084275	2.432754358	9	0.0	0.0	11.529576061127337	0.0	78.24479151133431	0.0	0.0
N3_178_011G2	False	False	False	False	False	True	False	False	False	False	False	False	False	False	False	False	False	False	False	False	False	False	False	False	True	False	False	True	False	False	True	11	2046	32.0	0.9516520176878192	3.02531508	9	0.0	0.0	19.919719988835016	0.0	65.09099476898122	0.0	0.0
N3_178_012G1	False	False	False	False	False	True	False	False	False	False	False	False	False	False	False	False	False	False	False	False	False	False	False	False	True	False	False	True	False	False	True	12	2046	32.0	0.9521576777076656	3.105627878	10	0.0	0.0	11.902601098430765	0.0	78.77625465467953	0.0	0.0
N3_178_013G1	False	False	False	False	False	True	False	False	False	False	False	False	False	False	False	False	False	False	False	False	False	False	False	False	True	False	False	True	False	False	True	13	2046	32.0	0.9335658738886934	2.734190064	11	0.0	0.0	14.671466909002707	0.0	74.11992356314845	0.0	0.0
N3_178_014G1	False	False	False	False	False	True	False	False	False	False	False	False	False	False	False	False	False	False	False	False	False	False	False	False	True	False	False	True	False	False	True	14	2046	32.0	0.9356785380689716	3.03220283	12	0.0	0.0	20.644037356696213	0.0	69.42807966682098	0.0	0.0
N3_178_014G2	False	False	False	False	False	True	False	False	False	False	False	False	False	False	False	False	False	False	False	False	False	False	False	False	True	False	False	True	False	False	True	14	2046	32.0	0.9207810573285512	2.789271964	12	0.0	0.0	4.842702723985793	0.0	82.3716141026684	0.0	0.0
N3_178_015G1	False	False	False	False	False	True	False	False	False	False	False	False	False	False	False	False	False	False	False	False	False	False	False	False	True	False	False	True	False	False	True	15	2046	32.0	0.9194204419427008	2.7329501460000003	13	0.0	0.0	3.981382675576988	0.0	82.72648891649409	0.0	0.0
N3_182_019G1	False	False	False	False	False	False	False	False	False	False	False	False	False	False	False	False	False	False	False	False	False	False	False	False	True	True	False	False	False	False	False	19	3005	39.0	0.9840601969398672	3.1201067160000004	4	0.2158404741563974	0.0	43.751014359920376	0.0	0.0	0.0	0.0
N3_182_020G1	False	False	False	False	False	False	False	False	False	False	False	False	False	False	False	False	False	False	False	False	False	False	False	False	True	True	False	False	False	False	False	20	3005	39.0	0.9768336608668008	4.07247787	5	0.09617741279463354	0.0	79.54255436742251	0.0	0.0	0.0	0.0
N3_183_013G1	False	False	False	False	True	False	False	False	False	False	False	False	False	False	False	False	False	False	False	False	False	False	False	False	True	True	False	False	False	False	True	13	1436	29.0	0.974120896113603	2.668270952	11	0.0	0.0	61.286261504075306	0.0	21.573029208054727	0.0	0.0
N4_005_008G1	True	False	False	False	False	False	False	False	False	False	False	False	False	False	False	False	False	False	False	False	False	False	False	True	False	False	True	False	False	True	False	8	1411	32.0	0.9710491047391656	5.648807088	6	0.0	0.0	44.45850483669412	0.0	47.73114582850135	0.0	0.0
N4_005_017G1	True	False	False	False	False	False	False	False	False	False	False	False	False	False	False	False	False	False	False	False	False	False	False	True	False	False	True	False	False	True	False	17	1411	32.0	0.9832760281879556	6.051056592	15	1.1596497384072064	0.0	94.85855723469324	0.0	0.3296126799139347	0.0	0.0
N4_005_026G1	False	False	False	False	False	True	False	False	False	False	False	False	False	False	False	False	False	False	False	False	False	False	False	True	False	False	True	False	False	True	False	26	1411	32.0	0.9824364024243856	6.8032058960000015	24	0.08104884744473123	0.0	95.5131400146	0.0	0.0	0.0	0.0
N4_079_008G1	False	True	False	False	False	False	False	False	False	False	False	False	False	False	False	False	False	False	False	False	False	False	True	False	False	False	False	False	True	False	False	8	1694	30.0	0.9728053025559684	8.918513474	6	0.0	0.0	2.7452615090930568	0.0	91.26243313850712	0.0	0.0
N4_079_014G1	False	True	False	False	False	False	False	False	False	False	False	False	False	False	False	False	False	False	False	False	False	False	True	False	False	False	False	False	True	False	False	14	1694	30.0	0.9823109026477922	8.337512588	1	0.0	0.0	0.0	0.0	95.3804972776732	0.0	0.0
N4_079_021G1	False	True	False	False	False	False	False	False	False	False	False	False	False	False	False	False	False	False	False	False	False	False	True	False	False	False	False	False	True	False	False	21	1694	30.0	0.9790543236751764	5.57233266	8	0.0	0.0	27.841297682522057	0.0	65.34056737133135	0.0	0.0
N4_082_006G1	False	False	True	False	False	False	False	False	False	False	False	False	False	False	False	False	False	False	False	False	False	False	False	True	False	False	False	True	False	False	False	6	1570	31.0	0.9912744354340476	9.773637446	4	0.0	0.0	0.0	0.0	95.47031149246092	0.0	0.0
N4_082_007G1	False	False	True	False	False	False	False	False	False	False	False	False	False	False	False	False	False	False	False	False	False	False	False	True	False	False	False	True	False	False	False	7	1570	31.0	0.9466990639958228	8.234571294	5	0.0	0.0	83.31039629246546	0.0	0.0	0.0	0.0
N4_082_014G1	False	False	True	False	False	False	False	False	False	False	False	False	False	False	False	False	False	False	False	False	False	False	False	True	False	False	False	True	False	False	False	14	1570	31.0	0.9784129607663208	7.013716238	12	0.0	0.0	57.16618497510421	0.0	37.559096643453344	0.0	0.0
N4_082_020G1	False	False	False	False	False	True	False	False	False	False	False	False	False	False	False	False	False	False	False	False	False	False	False	True	False	False	False	True	False	False	False	20	1570	31.0	0.9436171938128616	7.054966212	18	0.055785066657098835	0.0	74.08270106011386	0.0	13.636136314581686	0.0	0.0
N4_082_024G1	False	False	False	False	False	True	False	False	False	False	False	False	False	False	False	False	False	False	False	False	False	False	False	True	False	False	False	True	False	False	False	24	1570	31.0	0.967362764227892	9.313240138	22	0.0	0.0	80.43075348542034	0.0	6.2879757774694225	0.0	0.0
N4_083_014G1	False	False	False	False	False	True	False	False	False	False	False	False	False	False	False	False	False	False	False	False	False	False	False	True	False	False	False	True	False	False	False	14	1504	31.0	0.9767203249599274	6.792105958	12	0.0	0.0	48.862664673965924	0.0	46.50400754551951	0.0	0.0
N4_083_020G1	False	False	False	False	False	True	False	False	False	False	False	False	False	False	False	False	False	False	False	False	False	False	False	True	False	False	False	True	False	False	False	20	1504	31.0	0.923835530328173	7.29038431	18	0.0	0.0	75.70410026450305	0.0	3.6842972444617255	0.0	0.0
N4_083_024G1	False	False	False	False	False	True	False	False	False	False	False	False	False	False	False	False	False	False	False	False	False	False	False	True	False	False	False	True	False	False	False	24	1504	31.0	0.9014663787371564	7.0815856120000005	22	0.0	0.0	75.91439068759225	0.0	0.8703587016664315	0.0	0.0
N4_087_009G1	True	False	False	False	False	False	False	False	False	False	False	False	False	False	False	False	False	False	False	False	False	False	True	False	False	False	True	False	False	True	True	9	1163	29.0	0.9593450061524004	5.381761054	3	0.5974542026183386	0.0	72.40694318689089	0.0	6.0851869453511425	0.0	0.0
N4_087_015G1	True	False	False	False	False	False	False	False	False	False	False	False	False	False	False	False	False	False	False	False	False	False	True	False	False	False	True	False	False	True	True	15	1163	29.0	0.9719331820692606	7.8667119460000015	9	8.435140790446836	0.0	39.3055892508715	0.0	39.92209788285033	0.0	0.0
N4_087_026G1	True	False	False	False	False	False	False	False	False	False	False	False	False	False	False	False	False	False	False	False	False	False	True	False	False	False	True	False	False	True	True	26	1163	29.0	0.975528291291728	8.722098634	20	37.599103089436596	0.0	20.013604834911803	0.0	31.50976229329351	0.0	0.0
N4_089_008G1	False	False	True	False	False	False	False	False	False	False	False	False	False	False	False	False	False	False	False	False	False	False	False	True	False	False	False	True	False	True	False	8	1013	28.0	0.9782728595272632	13.881757347999999	6	0.0	0.0	3.7118007904830295	0.0	89.51915516219843	0.0	0.0
N4_089_008G2	False	False	True	False	False	False	False	False	False	False	False	False	False	False	False	False	False	False	False	False	False	False	False	True	False	False	False	True	False	True	False	8	1013	28.0	0.9858156034318144	10.62229559	6	0.0	0.0	4.338393023593123	0.0	87.96926006921636	0.0	0.0
N4_089_018G1	False	False	True	False	False	False	False	False	False	False	False	False	False	False	False	False	False	False	False	False	False	False	False	True	False	False	False	True	False	True	False	18	1013	28.0	0.9512124715600878	7.56661948	16	0.0	0.0	21.52589841443963	0.0	69.73168986666158	0.0	0.0
N4_089_018G2	False	False	True	False	False	False	False	False	False	False	False	False	False	False	False	False	False	False	False	False	False	False	False	True	False	False	False	True	False	True	False	18	1013	28.0	0.9806746288546092	6.489921618	16	0.0	0.0	22.05975077161555	0.0	69.62067772412348	0.0	0.0
N4_089_022G1	False	False	True	False	False	False	False	False	False	False	False	False	False	False	False	False	False	False	False	False	False	False	False	True	False	False	False	True	False	True	False	22	1013	28.0	0.976169706780368	6.970232594	20	0.17868445407002725	0.0	15.509027429408045	0.0	76.24385268443741	0.0	0.0
N4_089_027G1	False	False	True	False	False	False	False	False	False	False	False	False	False	False	False	False	False	False	False	False	False	False	False	True	False	False	False	True	False	True	False	27	1013	28.0	0.9902705861314072	8.15068406	25	0.4612658640457719	0.0	26.938955750727512	0.0	65.29569730611054	0.0	0.0
N4_094_008G1	False	False	False	False	True	False	False	False	False	False	False	False	False	False	False	False	False	False	False	False	False	False	True	False	False	True	False	False	False	False	False	8	1092	30.0	0.9865413318555464	6.414500368	20	0.46858398731952505	0.0	3.813442781815115	0.0	80.3471162987546	0.0	0.0
N4_094_010G1	False	False	False	False	True	False	False	False	False	False	False	False	False	False	False	False	False	False	False	False	False	False	True	False	False	True	False	False	False	False	False	10	1092	30.0	0.986786458637043	8.64767343	20	0.0	0.0	1.9397833369847777	0.0	85.83610385370437	0.0	0.0
N4_094_010G2	False	False	False	False	True	False	False	False	False	False	False	False	False	False	False	False	False	False	False	False	False	False	True	False	False	True	False	False	False	False	False	10	1092	30.0	0.9768357136829796	0.49811648	20	0.0	0.0	1.782358572035199	0.0	85.64765732143614	0.0	0.0
N4_094_012G1	False	False	False	False	True	False	False	False	False	False	False	False	False	False	False	False	False	False	False	False	False	False	True	False	False	True	False	False	False	False	False	12	1092	30.0	0.978019603915941	7.400527936	20	0.0	0.0	2.1404342265832645	0.0	84.68278098318092	0.0	0.0
N4_094_018G1	False	False	False	False	False	True	False	False	False	False	False	False	False	False	False	False	False	False	False	False	False	False	True	False	False	True	False	False	False	False	False	18	1092	30.0	0.9786649783369208	9.096465688	20	0.0	0.0	17.82850242894249	0.0	69.04225226506456	0.0	0.0
N4_094_023G1	False	False	False	False	False	True	False	False	False	False	False	False	False	False	False	False	False	False	False	False	False	False	True	False	False	True	False	False	False	False	False	23	1092	30.0	0.9757568841603989	8.302292977999999	20	0.0	0.0	16.05225226044775	0.0	70.67650198075195	0.0	0.0
N4_095_012G1	False	False	False	False	True	False	False	False	False	False	False	False	False	False	False	False	False	False	False	False	False	False	True	False	False	True	False	False	False	True	False	12	1237	29.0	0.9797176575931972	6.99065379	6	0.0	0.0	70.42941807249763	0.0	22.188801265639558	0.0	0.0
N4_095_016G1	False	False	False	False	True	False	False	False	False	False	False	False	False	False	False	False	False	False	False	False	False	False	True	False	False	True	False	False	False	True	False	16	1237	29.0	0.9836985765190024	9.344777654	10	0.0	0.0	59.844076314712936	0.0	30.670799062545573	0.0	0.0
N4_095_019G1	False	False	False	False	True	False	False	False	False	False	False	False	False	False	False	False	False	False	False	False	False	False	True	False	False	True	False	False	False	True	False	19	1237	29.0	0.9830812480437979	7.357510966	13	0.0	0.0	78.8151747717558	0.0	13.267376052892176	0.0	0.0
N4_095_025G1	False	False	False	False	True	False	False	False	False	False	False	False	False	False	False	False	False	False	False	False	False	False	True	False	False	True	False	False	False	True	False	25	1237	29.0	0.9786201193939448	6.962980697999999	19	14.779630368436791	0.0	60.75797774594089	0.0	15.697139056394956	0.0	0.0
N4_097_005G1	False	False	True	False	False	False	False	False	False	True	False	False	False	False	False	False	True	False	False	False	False	False	False	False	True	False	False	True	False	False	True	5	1482	30.0	0.9815470307314108	6.70955481	0	0.0	49.59949516579029	0.0	0.0	37.78434706907178	0.0	0.0
N4_097_007G1	False	False	True	False	False	False	False	False	False	False	False	False	False	False	False	False	False	False	False	False	False	False	False	False	True	False	False	True	False	False	True	7	1482	30.0	0.9811124371096877	7.0974089939999985	1	0.0	2.3749356264870203	0.0	0.0	86.54341778376595	0.0	0.0
N4_097_010G1	False	False	False	False	False	True	False	False	False	False	False	False	False	False	False	False	False	False	False	False	False	False	False	False	True	False	False	True	False	False	True	10	1482	30.0	0.9699737273065931	6.737058216	4	0.0	70.73380966061107	3.716346647166927	0.0	10.120394839571622	0.0	0.0
N4_097_012G1	False	False	True	False	False	True	False	False	False	False	False	False	False	True	False	False	False	False	False	False	True	False	False	False	True	False	False	True	False	False	True	12	1482	30.0	0.9698735111605454	6.939001697999999	0	0.0	49.80718231259611	11.236712431612956	0.0	24.389014973490788	0.0	0.0
N4_097_027G1	False	False	False	False	False	True	False	False	False	False	False	False	False	False	False	False	False	False	False	False	False	False	False	False	True	False	False	True	False	False	True	27	1482	30.0	0.9841103716966768	6.97336221	6	0.0	6.053777202403487	18.82433449554028	0.0	62.90104941673466	0.0	0.0
N4_097_034G1	False	False	False	False	False	True	False	False	False	False	False	False	False	False	False	False	False	False	False	False	False	False	False	False	True	False	False	True	False	False	True	34	1482	30.0	0.9781114856903774	7.564043182000001	13	3.0293057104734022	51.66794365261203	9.746697651057909	0.0	24.597659395078264	0.0	0.0
N4_100_007G1	False	True	False	False	False	False	False	False	False	False	False	False	False	False	False	False	False	False	False	False	False	False	True	False	False	False	False	False	True	True	True	7	713	25.0	0.9929501503273674	6.3546623539999985	5	0.0	1.1253512472615628	0.34222827200741623	0.0	91.8603143360652	0.0	0.0
N4_100_009G1	False	True	False	False	False	False	False	False	False	False	False	False	False	False	False	False	False	False	False	False	False	False	True	False	False	False	False	False	True	True	True	9	713	25.0	0.9917049306754556	7.49975436	7	0.019882671437254917	0.0	0.5104526440249971	0.0	93.21407059140002	0.0	0.0
N4_100_011G1	False	True	False	False	False	False	False	False	False	False	False	False	False	True	False	False	False	False	False	False	False	False	True	False	False	False	False	False	True	True	True	11	713	25.0	0.9746389601041472	3.4123906280000003	0	0.14915258444438562	0.0	8.250094483291964	0.0	83.05532702913636	0.0	0.0
N4_100_013G1	False	True	False	False	False	False	False	False	False	False	False	False	False	False	False	False	False	False	False	False	False	False	True	False	False	False	False	False	True	True	True	13	713	25.0	0.9662119135220708	2.717575984	1	0.0	0.0	0.0	0.0	91.75260198597636	0.0	0.0
N4_100_014G1	False	True	False	False	False	False	False	False	False	False	False	False	False	False	False	False	False	False	False	False	False	False	True	False	False	False	False	False	True	True	True	14	713	25.0	0.9736127931172402	23.956479708000003	2	0.0	0.0	26.60887309144711	0.0	62.34601966820826	0.0	0.0
N4_100_017G1	False	True	False	False	False	False	False	False	False	False	False	False	False	False	False	False	False	False	False	False	False	False	True	False	False	False	False	False	True	True	True	17	713	25.0	0.986205430559284	13.886139715999999	5	0.0	0.0	0.2882721338593221	0.0	90.54078664435066	0.0	0.0
N4_101_012G1	False	True	False	False	False	False	False	False	False	False	False	False	False	False	False	False	False	False	False	False	False	False	True	False	False	False	False	False	True	True	True	12	733	25.0	0.9372954650942792	6.409779277999999	6	0.2709405440778113	1.9738492384947923	6.295591350938247	0.0	77.36473647821606	0.0	0.0
N4_101_015G1	False	True	False	False	False	False	False	False	False	False	False	False	False	False	False	False	False	False	False	False	False	False	True	False	False	False	False	False	True	True	True	15	733	25.0	0.9829097667287756	7.135393538	9	0.0	0.5169649043399406	15.294063691585555	0.0	78.21992498799719	0.0	0.0
N4_101_017G1	False	True	False	False	False	False	False	False	False	False	False	False	False	True	False	False	False	False	False	False	True	False	True	False	False	False	False	False	True	True	True	17	733	25.0	0.9812319151872038	13.166316698	0	0.03763222135430363	12.470337313619433	28.110656324666813	0.0	48.91634082080318	0.0	0.0
N4_101_027G1	False	True	False	False	False	False	False	False	False	False	False	False	False	False	False	False	False	False	False	False	False	False	True	False	False	False	False	False	True	True	True	27	733	25.0	0.9857365940584448	8.45413751	4	4.008423526884412	0.0	45.41382999785154	0.0	44.8626688123269	0.0	0.0
N4_101_038G1	False	True	False	False	False	False	False	False	False	False	False	False	False	False	False	False	False	False	False	False	False	False	True	False	False	False	False	False	True	True	True	38	733	25.0	0.9876802829436708	8.320097826	15	0.0	0.0	5.926270776494594	0.0	88.26451237930429	0.0	0.0
N4_101_042G1	False	True	False	False	False	False	False	False	False	False	False	False	False	False	False	False	False	False	False	False	False	False	True	False	False	False	False	False	True	True	True	42	733	25.0	0.9880185855428346	8.49163536	19	0.025167074107619244	0.0	6.6920351504118285	0.0	87.62651123587578	0.0	0.0
N4_103_020G1	False	False	False	False	False	False	True	False	False	False	False	False	False	False	False	False	False	False	False	False	False	False	False	True	False	False	True	False	False	True	True	20	1556	31.0	0.9832918178139718	5.78055196	13	0.0	0.0	94.45134028211383	0.0	0.0	0.0	0.0
N4_103_028G1	False	False	False	False	False	False	True	False	False	False	False	False	False	False	False	False	False	False	False	False	False	False	False	True	False	False	True	False	False	True	True	28	1556	31.0	0.9814560256966444	2.786665784	21	0.0	0.0	91.04276122292248	0.0	0.0	0.0	0.0
N4_104_010G1	False	True	False	False	False	False	False	False	False	False	False	False	False	False	False	False	False	False	False	False	False	False	False	False	True	False	False	False	True	True	False	10	1335	28.0	0.9668135224542092	7.905664993999999	4	0.0	0.0	3.907467656350833	0.0	65.16793773572591	0.0	0.0
N4_104_013G1	False	True	False	False	False	False	False	False	False	False	False	False	False	False	False	False	False	False	False	False	False	False	False	False	True	False	False	False	True	True	False	13	1335	28.0	0.9287224620672104	4.19494995	7	0.26459095427348306	0.0	44.74876256847832	0.0	34.02412999888115	0.0	0.0
N4_104_021G1	False	True	False	False	False	False	False	False	False	False	False	False	False	False	False	False	False	False	False	False	False	False	False	False	True	False	False	False	True	True	False	21	1335	28.0	0.8414336885584394	9.940891242000001	15	0.0	0.0	16.591241575198797	0.0	63.94137163324575	0.0	0.0
N4_104_027G1	False	False	False	False	False	True	False	False	False	False	False	False	False	False	False	False	False	False	False	False	False	False	False	False	True	False	False	False	True	True	False	27	1335	28.0	0.9114684478483784	6.9036816320000005	21	13.028942576823626	6.888523168213212	27.82070971360227	0.0	17.816379508272203	0.0	0.0
N4_105_007G1	True	False	False	False	False	False	False	False	False	True	False	False	False	False	False	False	True	False	False	False	False	False	False	False	True	False	True	False	False	False	False	7	1066	28.0	0.9673771469732748	7.404430474	0	0.0	0.0	0.0	0.0	89.40722878741155	0.0	0.0
N4_105_010G1	True	False	False	False	False	False	False	False	False	False	False	False	False	False	False	False	False	False	False	False	False	False	False	False	True	False	True	False	False	False	False	10	1066	28.0	0.9752967883596284	7.644437516	3	0.0	0.0	1.1833811348272392	0.0	88.94830366522419	0.0	0.0
N4_105_011G1	True	False	False	False	False	False	False	False	False	False	False	False	False	False	False	False	False	False	False	False	False	False	False	False	True	False	True	False	False	False	False	11	1066	28.0	0.9813069068920408	7.934883276	4	0.0	0.0	25.80158045477971	0.0	65.17046543703941	0.0	0.0
N4_105_016G1	True	False	False	False	False	False	False	False	False	False	False	False	False	False	False	False	False	False	False	False	False	False	False	False	True	False	True	False	False	False	False	16	1066	28.0	0.9761537927741912	7.461274962	9	0.5860054990156788	0.0	10.919086209706151	0.0	72.57862278146665	0.0	0.0
N4_106_009G1	True	False	False	False	False	False	False	False	False	False	False	False	False	True	False	False	False	False	False	False	True	False	False	True	False	False	True	False	False	True	False	9	983	27.0	0.9869179331880392	7.956140746	0	0.0	0.0	0.2519942916555338	0.0	92.73533146272473	0.0	0.0
N4_106_010G1	True	False	False	True	False	False	False	False	False	False	False	False	False	True	False	False	False	False	False	False	True	False	False	True	False	False	True	False	False	True	False	10	983	27.0	0.9901226184360536	8.970806534	0	0.0	0.0	0.4389010690150728	0.0	92.38155233467887	0.0	0.0
N4_106_011G1	False	False	False	True	False	False	False	False	False	False	False	False	False	True	False	False	False	False	False	False	True	False	False	True	False	False	True	False	False	True	False	11	983	27.0	0.9902917212007502	8.077484336	0	0.0	0.0	0.2686283737040973	0.0	93.93902212525444	0.0	0.0
N4_106_028G1	False	False	False	True	False	False	False	False	False	False	False	False	False	False	False	False	False	False	False	False	False	False	False	True	False	False	True	False	False	True	False	28	983	27.0	0.9480910271593124	6.061362862	4	0.0	0.0	77.2879165719216	0.0	6.81011178201923	0.0	0.0
N4_106_051G1	False	False	False	True	False	False	False	False	False	False	False	False	False	False	False	False	False	False	False	False	False	False	False	True	False	False	True	False	False	True	False	51	983	27.0	0.9774481380775348	5.846845062000001	5	1.6238170119651447	0.0	85.74921886214675	0.0	2.0370072637816716	0.0	0.0
N4_106_059G1	False	False	False	True	False	False	False	False	False	True	False	False	False	True	False	False	False	False	False	False	False	False	False	True	False	False	True	False	False	True	False	59	983	27.0	0.9863316483420808	5.284001402	0	0.21550672063958695	0.0	13.309455277090025	0.0	78.28689835508487	0.0	0.0
N4_107_023G1	False	False	False	False	True	False	False	False	False	False	False	False	False	False	False	False	False	False	False	False	False	False	False	True	False	True	False	False	False	False	False	23	1270	28.0	0.9839702910155924	9.566352254	21	1.447711202429239	0.0	24.58728801680399	0.0	61.222994004241045	0.0	0.0
N4_107_026G1	False	False	False	False	True	False	False	False	False	False	False	False	False	False	False	False	False	False	False	False	False	False	False	True	False	True	False	False	False	False	False	26	1270	28.0	0.982297113200708	7.460074108	24	0.5395957377532261	0.0	33.25319704960764	0.0	54.831408916883106	0.0	0.0
N4_107_030G1	False	False	False	False	True	False	False	False	False	False	False	False	False	False	False	False	False	False	False	False	False	False	False	True	False	True	False	False	False	False	False	30	1270	28.0	0.9868067189797306	7.980862426	28	0.2675889875438381	0.0	15.863510704162588	0.0	74.37935884933145	0.0	0.0
N4_107_034G1	False	False	False	False	True	False	False	False	False	False	False	False	False	False	False	False	False	False	False	False	False	False	False	True	False	True	False	False	False	False	False	34	1270	28.0	0.988031573555684	7.052076222	32	1.0894833178392722	0.0	43.04252825970094	0.0	48.698977140040334	0.0	0.0
N4_114_006G1	False	False	False	False	True	False	False	False	False	False	False	False	False	False	False	False	False	False	False	False	False	False	False	False	True	True	False	False	False	True	False	6	1408	30.0	0.9794668322088655	7.173553812000001	4	0.0	0.0	0.03424475043165676	0.0	76.10895489489359	0.0	0.0
N4_114_009G1	False	False	False	False	True	False	False	False	False	False	False	False	False	False	False	False	False	False	False	False	False	False	False	False	True	True	False	False	False	True	False	9	1408	30.0	0.9762519021287379	7.042724428	7	0.0	0.0	0.1472505413213365	0.0	74.32626533457204	0.0	0.0
N4_114_015G1	False	False	False	False	True	False	False	False	False	False	False	False	False	False	False	False	False	False	False	False	False	False	False	False	True	True	False	False	False	True	False	15	1408	30.0	0.9689236493727084	24.670651308000004	13	0.0	0.0	0.5006945416878573	0.0	79.16200695018148	0.0	0.0
N4_114_019G1	False	False	False	False	False	True	False	False	False	False	False	False	False	False	False	False	False	False	False	False	False	False	False	False	True	True	False	False	False	True	False	19	1408	30.0	0.984842138609581	13.495676842	17	0.0	0.0	50.48207862178152	0.0	36.898792723122334	0.0	0.0
N4_114_025G1	False	False	False	False	False	True	False	False	False	False	False	False	False	False	False	False	False	False	False	False	False	False	False	False	True	True	False	False	False	True	False	25	1408	30.0	0.9819968593735608	6.1178641539999985	23	0.0	0.0	45.41219248499514	0.0	41.45634630464532	0.0	0.0
N4_114_030G1	False	False	False	False	False	True	False	False	False	False	False	False	False	False	False	False	False	False	False	False	False	False	False	False	True	True	False	False	False	True	False	30	1408	30.0	0.9822118308473754	6.309076377999999	28	0.0	0.0	54.928567067539156	0.0	33.917638411224196	0.0	0.0
N4_115_006G1	False	False	False	False	True	False	False	False	False	False	False	False	False	False	False	False	False	False	False	False	False	False	False	False	True	True	False	False	False	False	False	6	1427	30.0	0.9894945571083243	6.214564612	4	0.0	0.0	1.7217668116184357	0.0	91.62208433938154	0.0	0.0
N4_115_009G1	False	False	False	False	True	False	False	False	False	False	False	False	False	False	False	False	False	False	False	False	False	False	False	False	True	True	False	False	False	False	False	9	1427	30.0	0.9880439511901876	7.9838158739999985	7	0.0	0.0	1.3765896532999131	0.0	91.29529847772136	0.0	0.0
N4_115_014G1	False	False	False	False	True	False	False	False	False	True	False	False	False	False	False	False	True	False	False	False	False	False	False	False	True	True	False	False	False	False	False	14	1427	30.0	0.9845045541517063	26.373262128	0	0.0	0.0	1.137427322866216	0.0	94.35057346331017	0.0	0.0
N4_115_019G1	False	False	False	False	True	False	False	False	False	True	False	False	False	False	False	False	True	False	False	False	False	False	False	False	True	True	False	False	False	False	False	19	1427	30.0	0.986185123029792	15.759653177999999	0	0.0	0.0	0.863825795430839	0.0	92.0609640494717	0.0	0.0
N4_115_024G1	False	False	False	False	True	False	False	False	False	False	False	False	False	False	False	False	False	False	False	False	False	False	False	False	True	True	False	False	False	False	False	24	1427	30.0	0.9875278438143252	7.971784564	4	0.0	0.0	2.4969082001273213	0.0	90.74285907907532	0.0	0.0
N4_115_030G1	False	False	False	False	True	False	False	False	False	False	False	False	False	False	False	False	False	False	False	False	False	False	False	False	True	True	False	False	False	False	False	30	1427	30.0	0.9873942270116546	7.300383814	10	0.0	0.0	3.2716088213057337	0.0	89.32054262230875	0.0	0.0
N4_115_034G1	False	False	False	False	True	False	False	False	False	False	False	False	False	False	False	False	False	False	False	False	False	False	False	False	True	True	False	False	False	False	False	34	1427	30.0	0.9841429718935636	8.325088304	14	0.0	0.0	2.353599144898632	0.0	90.44626163741891	0.0	0.0
N4_116_008G1	False	False	False	False	True	False	False	False	False	False	False	False	False	False	False	False	False	False	False	False	False	False	False	False	True	True	False	False	False	True	False	8	855	30.0	0.9627155795313558	6.738552648	6	0.0	0.0	74.62975841905154	0.0	7.666332757722485	0.0	0.0
N4_116_010G1	False	False	False	False	True	False	False	False	False	False	False	False	False	False	False	False	False	False	False	False	False	False	False	False	True	True	False	False	False	True	False	10	855	30.0	0.9826141795135342	4.638753264	8	0.0	0.0	81.35403331622425	0.0	4.684633663714519	0.0	0.0
N4_116_013G1	False	False	False	False	True	False	False	False	False	False	False	False	False	False	False	False	False	False	False	False	False	False	False	False	True	True	False	False	False	True	False	13	855	30.0	0.5020681206907912	6.555033886	11	0.0	0.0	87.37352155424082	0.0	3.095608803417252	0.0	0.0
N4_116_019G1	False	False	False	False	True	False	False	False	False	False	False	False	False	False	False	False	False	False	False	False	False	False	False	False	True	True	False	False	False	True	False	19	855	30.0	0.9857865273411128	6.55418856	17	0.16107348132199606	0.0	95.66255506567238	0.0	0.0	0.0	0.0
N4_116_025G1	False	False	False	False	True	False	False	False	False	False	False	False	False	False	False	False	False	False	False	False	False	False	False	False	True	True	False	False	False	True	False	25	855	30.0	0.9850095534687452	7.220492608	23	0.0	0.0	90.35215949083346	0.0	5.392416042343244	0.0	0.0
N4_124_007G1	False	False	False	False	True	False	False	False	False	False	False	False	False	False	False	False	False	False	False	False	False	False	False	False	True	True	False	False	False	True	True	7	1376	29.0	0.9730967533353516	7.451323193999999	6	0.6828250043558641	0.0	16.680599624947632	0.0	74.21421245698821	0.0	0.0
N4_124_009G1	False	False	False	False	True	False	False	False	False	False	False	False	False	False	False	False	False	False	False	False	False	False	False	False	True	True	False	False	False	True	True	9	1376	29.0	0.9587649502946612	8.335298454	8	42.263561218272365	0.0	17.084327035903875	0.0	34.64105685691864	0.0	0.0
N4_124_011G1	False	False	False	False	True	False	False	False	False	True	False	False	False	True	False	False	False	False	False	False	False	False	False	False	True	True	False	False	False	True	True	11	1376	29.0	0.9886938761038354	10.019097024	0	21.863405507290555	0.3946242563305872	11.917923723442328	0.0	54.05832823015889	0.0	0.0
N4_124_011G2	False	False	False	False	True	False	False	False	False	True	False	False	False	True	False	False	False	False	False	False	False	False	False	False	True	True	False	False	False	True	True	11	1376	29.0	0.9858777193896476	10.341099444	0	35.58230610157161	0.0	5.489713411482402	0.0	47.47119764547154	0.0	0.0
N4_124_031G1	False	False	False	False	True	False	False	False	False	False	False	False	False	False	False	False	False	False	False	False	False	False	False	False	True	True	False	False	False	True	True	31	1376	29.0	0.9886431209362624	6.670314814	8	0.0	66.88853722901662	0.0	0.0	26.249833059453557	0.0	0.0
N4_124_033G1	False	False	False	False	True	False	False	False	False	False	False	False	False	False	False	False	False	False	False	False	False	False	False	False	True	True	False	False	False	True	True	33	1376	29.0	0.9856957406422878	8.083637846	10	0.0	52.635543502303506	0.6910553177198828	0.0	38.33061798449104	0.0	0.0
N4_124_037G1	False	False	False	False	True	False	False	False	False	False	False	False	False	False	False	False	False	False	False	False	False	False	False	False	True	True	False	False	False	True	True	37	1376	29.0	0.9852226657434072	7.1853113560000015	14	0.0	61.08128793959809	0.8795682616067277	0.0	30.7015249058471	0.0	0.0
N4_124_039G1	False	False	False	False	True	False	False	False	False	False	False	False	False	False	False	False	False	False	False	False	False	False	False	False	True	True	False	False	False	True	True	39	1376	29.0	0.9856272745307084	6.374827952	16	0.5193208594690557	70.89383705786324	1.404620224172601	0.0	20.486939089081787	0.0	0.0
N4_125_008G1	False	True	False	False	False	False	False	False	False	False	False	False	False	False	False	False	False	False	False	False	False	False	False	False	True	False	False	False	True	False	False	8	1249	30.0	0.9896629387118384	7.20404801	2	0.0	0.0	0.0	0.0	96.89593845224805	0.0	0.0
N4_125_011G1	False	True	False	False	False	False	False	False	False	False	False	False	False	False	False	False	False	False	False	False	False	False	False	False	True	False	False	False	True	False	False	11	1249	30.0	0.9815616163978076	7.254518038	5	0.0	0.0	18.343959539617867	0.0	77.93366199396306	0.0	0.0
N4_125_015G1	False	True	False	False	False	False	False	False	False	False	False	False	False	False	False	False	False	False	False	False	False	False	False	False	True	False	False	False	True	False	False	15	1249	30.0	0.937645683756732	7.692259138	9	0.0	0.0	7.106676890205933	0.0	71.49097935232612	0.0	0.0
N4_125_018G1	False	True	False	False	False	False	False	False	False	False	False	False	False	False	False	False	False	False	False	False	False	False	False	False	True	False	False	False	True	False	False	18	1249	30.0	0.8920635074336674	7.457621446	12	0.0	0.0	13.336707432454464	0.0	67.53888657493546	0.0	0.0
N4_126_007G1	False	False	False	False	False	False	False	False	False	False	False	False	False	False	False	False	False	False	False	False	False	False	False	False	True	False	True	False	False	True	False	7	755	30.0	0.8608225382323977	7.826483102	5	0.0	0.0	23.18982382365591	0.0	48.742306049496925	0.0	0.0
N4_126_010G1	False	False	False	False	False	False	False	False	False	False	False	False	False	False	False	False	False	False	False	False	False	False	False	False	True	False	True	False	False	True	False	10	755	30.0	0.976970066926144	7.331700986	8	7.996904737994182	0.0	1.5996369293967276	0.0	81.5308681026316	0.0	0.0
N4_126_013G1	False	False	False	False	False	False	False	False	False	False	False	False	False	False	False	False	False	False	False	False	False	False	False	False	True	False	True	False	False	True	False	13	755	30.0	0.9740302527888012	7.632813777999999	11	0.8488499523563249	0.0	0.10161245802111328	0.0	91.53006932977476	0.0	0.0
N4_126_016G1	False	False	False	False	False	False	False	False	False	False	False	False	False	False	False	False	False	False	False	False	False	False	False	False	True	False	True	False	False	True	False	16	755	30.0	0.9703835656164383	5.84625755	14	0.0	0.0	0.0	0.0	93.47740941635391	0.0	0.0
N4_126_019G1	True	False	False	False	False	False	False	False	False	False	False	False	False	False	False	False	False	False	False	False	False	False	False	False	True	False	True	False	False	True	False	19	755	30.0	0.9817847205387314	5.23384309	17	0.0	0.0	0.0	0.0	94.55647836970215	0.0	0.0
N4_126_022G1	True	False	False	False	False	False	False	False	False	False	False	False	False	False	False	False	False	False	False	False	False	False	False	False	True	False	True	False	False	True	False	22	755	30.0	0.976802182135006	4.313875708	20	0.0	0.0	0.0	0.0	94.24102230615313	0.0	0.0
N4_128_007G1	False	False	True	False	False	False	False	False	False	False	False	False	False	False	False	False	False	False	False	False	False	False	False	True	False	False	False	True	False	False	False	7	1773	30.0	0.8669091095650219	6.144765017999999	4	0.0	0.0	70.30595584232965	0.0	4.130536538443755	0.0	0.0
N4_128_010G1	False	False	True	False	False	False	False	False	False	False	False	False	False	False	False	False	False	False	False	False	False	False	False	True	False	False	False	True	False	False	False	10	1773	30.0	0.9824089970349548	7.76467684	7	0.31898296004293203	0.0	46.060922838277435	0.0	47.527349255915716	0.0	0.0
N4_128_010G2	False	False	True	False	False	False	False	False	False	False	False	False	False	False	False	False	False	False	False	False	False	False	False	True	False	False	False	True	False	False	False	10	1773	30.0	0.9740377403414078	7.3439405839999985	7	0.07413480337601817	0.0	29.47267808979321	0.0	64.10834657940092	0.0	0.0
N4_128_012G1	False	False	True	False	False	False	False	False	False	False	False	False	False	False	False	False	False	False	False	False	False	False	False	True	False	False	False	True	False	False	False	12	1773	30.0	0.9851511039846359	6.867845506	9	0.0	0.0	20.13522186263344	0.0	74.09129562624149	0.0	0.0
N4_128_016G1	False	False	True	False	False	False	False	False	False	False	False	False	False	False	False	False	False	False	False	False	False	False	False	True	False	False	False	True	False	False	False	16	1773	30.0	0.9667103864185445	6.576155278	13	0.3456122783480297	0.0	28.506408717710933	0.0	64.47915158234498	0.0	0.0
N4_128_030G1	False	False	False	False	False	True	False	False	False	False	False	False	False	False	False	False	False	False	False	False	False	False	False	True	False	False	False	True	False	False	False	30	1773	30.0	0.9698322644777121	7.644476357999999	27	0.036280877068807074	0.0	51.305333127017576	0.0	42.40881018593635	0.0	0.0
N4_129_012G1	False	False	True	False	False	False	False	False	False	False	False	False	False	False	False	False	False	False	False	False	False	False	False	False	True	False	False	True	False	False	False	12	988	29.0	0.9515482226772934	6.064581907999999	10	4.047935686978935	0.0	84.02976979794138	0.0	0.3629815456026981	0.0	0.0
N4_129_016G1	False	False	True	False	False	False	False	False	False	False	False	False	False	False	False	False	False	False	False	False	False	False	False	False	True	False	False	True	False	False	False	16	988	29.0	0.9627703253364046	6.724523446	14	1.8421173084865168	0.0	87.98353693136933	0.0	1.033740887933845	0.0	0.0
N4_129_029G1	False	False	False	True	False	False	False	False	False	False	False	False	False	False	False	False	False	False	False	False	False	False	False	False	True	False	False	True	False	False	False	29	988	29.0	0.939057437791722	7.09450341	27	1.8728173023740924	0.0	82.62956261698379	0.0	0.35592850662961345	0.0	0.0
N4_131_006G1	False	True	False	False	False	False	False	False	False	False	False	False	False	False	False	False	False	False	False	False	False	False	False	False	True	False	False	False	True	True	True	6	2098	31.0	0.9747817744151792	7.447756494	4	0.0	0.0	0.0	0.0	79.00776629897159	0.0	0.0
N4_131_009G1	False	True	False	False	False	False	False	False	False	False	False	False	False	False	False	False	False	False	False	False	False	False	False	False	True	False	False	False	True	True	True	9	2098	31.0	0.9781107721215304	6.542556887999999	7	0.0	0.0	25.420650466646727	0.0	58.65577548066404	0.0	0.0
N4_131_015G1	True	False	False	False	False	False	False	False	False	False	False	False	False	False	False	False	False	False	False	False	False	False	False	False	True	False	False	False	True	True	True	15	2098	31.0	0.9732710797770816	7.110233728	13	0.7600213473179374	0.0	28.61039090903708	0.0	56.38420709861369	0.0	0.0
N4_131_023G1	True	False	False	False	False	False	False	False	False	False	False	False	False	False	False	False	False	False	False	False	False	False	False	False	True	False	False	False	True	True	True	23	2098	31.0	0.9654701555634873	6.838012718	21	0.7547300285965921	0.0	18.08374411815477	0.0	63.23149213531486	0.0	0.0
N4_137_005G1	False	False	True	False	False	False	False	False	False	False	False	False	False	False	False	False	False	False	False	False	False	False	False	False	True	False	False	True	False	True	False	5	2104	32.0	0.9779279405670036	7.244522568	3	0.05054647515593192	0.0	12.620665993900182	0.0	81.97958459144662	0.0	0.0
N4_137_010G1	False	False	False	False	False	True	False	False	False	False	False	False	False	False	False	False	False	False	False	False	False	False	False	False	True	False	False	True	False	True	False	10	2104	32.0	0.9703919710317308	6.398257168	8	0.0	0.0	29.29515560681821	0.0	56.15828159927128	0.0	0.0
N4_137_012G1	False	False	False	False	False	True	False	False	False	False	False	False	False	False	False	False	False	False	False	False	False	False	False	False	True	False	False	True	False	True	False	12	2104	32.0	0.963935438487184	7.977090503999999	10	0.027305007043705958	0.0	18.48578380625829	0.0	68.76999141247302	0.0	0.0
N4_138_005G1	False	False	True	False	False	False	False	False	False	False	False	False	False	False	False	False	False	False	False	False	False	False	False	False	True	False	False	True	False	True	False	5	2014	32.0	0.9736818092394532	7.771563424	3	0.0	0.0	2.2392271989775634	0.0	93.26063475787186	0.0	0.0
N4_138_008G1	False	False	False	False	False	True	False	False	False	False	False	False	False	False	False	False	False	False	False	False	False	False	False	False	True	False	False	True	False	True	False	8	2014	32.0	0.9564759806512376	6.1327943660000015	6	0.0	0.0	43.042988427112704	0.0	50.004803014456726	0.0	0.0
N4_138_010G1	False	False	False	False	False	True	False	False	False	False	False	False	False	False	False	False	False	False	False	False	False	False	False	False	True	False	False	True	False	True	False	10	2014	32.0	0.9773051245148252	11.515450176	8	0.0	0.0	69.30916508235345	0.0	23.324945802761466	0.0	0.0
N4_138_012G1	False	False	False	False	False	True	False	False	False	False	False	False	False	False	False	False	False	False	False	False	False	False	False	False	True	False	False	True	False	True	False	12	2014	32.0	0.9616542653286227	8.197544367999999	10	0.0	0.0	57.686588364580366	0.0	32.65069225091629	0.0	0.0
N4_139_007G1	False	False	False	False	True	True	False	False	False	False	False	False	False	False	False	False	False	False	False	False	False	False	False	True	False	True	False	False	False	True	True	7	1530	30.0	0.9682715290284546	5.627806696	5	0.0	0.0	94.192244493893	0.0	0.0	0.0	0.0
N4_139_013G1	False	False	False	False	False	True	False	False	False	False	False	False	False	False	False	False	False	False	False	False	False	False	False	True	False	True	False	False	False	True	True	13	1530	30.0	0.9735665305227168	6.8115452539999986	11	0.0	0.0	46.8592749647465	0.0	35.716412411814254	0.0	0.0
N4_139_027G1	False	False	False	False	False	True	False	False	False	False	False	False	False	False	False	False	False	False	False	False	False	False	False	True	False	True	False	False	False	True	True	27	1530	30.0	0.9742893843787382	6.701372196	25	0.19872851952543602	0.0	74.5656795849308	0.0	14.746882791346454	0.0	0.0
N4_140_016G1	False	False	False	False	True	False	False	False	False	False	False	False	False	False	False	False	False	False	False	False	False	False	False	False	True	True	False	False	False	False	True	16	1322	29.0	0.9772847277414164	7.26651698	15	0.0	0.0	1.3474111953427237	0.0	83.9281039976872	0.0	0.0
N4_140_020G1	False	False	False	False	True	False	False	False	False	False	False	False	False	False	False	False	False	False	False	False	False	False	False	False	True	True	False	False	False	False	True	20	1322	29.0	0.9758645156966108	6.41483584	19	0.0	0.0	3.5948089725083285	0.0	84.7313898577021	0.0	0.0
N4_140_034G1	False	False	False	False	True	False	False	False	False	False	False	False	False	False	False	False	False	False	False	False	False	False	False	False	True	True	False	False	False	False	True	34	1322	29.0	0.977072940753175	6.631218002000001	33	0.0	37.00664928765526	0.4165285697389141	37.170564568328	18.29215480224232	0.0	0.0
N4_141_008G1	False	False	False	False	True	False	False	False	False	False	False	False	False	False	False	False	False	False	False	False	False	False	False	False	True	True	False	False	False	True	False	8	1349	30.0	0.3241812021374726	7.45977113	6	0.0	0.0	24.18007142338428	0.0	0.7564541377424269	0.0	0.0
N4_141_013G1	False	False	False	False	True	False	False	False	False	False	False	False	False	False	False	False	False	False	False	False	False	False	False	False	True	True	False	False	False	True	False	13	1349	30.0	0.9748840044332236	7.59305872	11	0.10903543781629016	0.0	0.4289497458937076	0.0	87.65413117929897	0.0	0.0
N4_141_020G1	False	False	False	False	False	True	False	False	False	False	False	False	False	False	False	False	False	False	False	False	False	False	False	False	True	True	False	False	False	True	False	20	1349	30.0	0.9744877775166012	7.328342762	18	0.2896556022197696	0.0	5.5385478892260345	0.0	83.4260648104767	0.0	0.0
N4_141_037G1	False	False	False	False	False	True	False	False	False	False	False	False	False	False	False	False	False	False	False	False	False	False	False	False	True	True	False	False	False	True	False	37	1349	30.0	0.9743422572548468	7.710894852000001	35	0.2399787669935665	0.0	20.221065778319858	0.0	68.75555283307864	0.0	0.0
N4_142_008G1	False	False	False	False	True	False	False	False	False	False	False	False	False	False	False	False	False	False	False	False	False	False	False	False	True	True	False	False	False	True	False	8	1595	30.0	0.5430693785445424	7.588477432	6	0.0	0.0	50.11977397516756	0.0	0.09434524170566183	0.0	0.0
N4_142_013G1	False	False	False	False	True	False	False	False	False	False	False	False	False	False	False	False	False	False	False	False	False	False	False	False	True	True	False	False	False	True	False	13	1595	30.0	0.971476529102602	8.26723962	11	0.06764321133829672	0.0	0.22043204372489208	0.0	87.06746530644291	0.0	0.0
N4_142_020G1	False	False	False	False	False	True	False	False	False	False	False	False	False	False	False	False	False	False	False	False	False	False	False	False	True	True	False	False	False	True	False	20	1595	30.0	0.9684546284094396	8.110530193999999	18	0.0	0.0	8.770476159280292	0.0	79.25222759305099	0.0	0.0
N4_142_036G1	False	False	False	False	False	True	False	False	False	False	False	False	False	False	False	False	False	False	False	False	False	False	False	False	True	True	False	False	False	True	False	36	1595	30.0	0.9779692761328164	9.50663114	34	2.4339201311328043	50.42803768451459	6.238978554794332	0.0	30.96242482889685	0.0	0.0
N4_150_014G1	True	False	False	False	False	False	False	False	False	False	False	False	False	False	False	False	False	False	False	False	False	False	False	False	True	False	True	False	False	False	False	14	1430	31.0	0.977496529943192	8.30729735	12	5.405468624112752	0.0	3.675813209310487	0.0	83.92942354893556	0.0	0.0
N4_150_018G1	True	False	False	False	False	False	False	False	False	False	False	False	False	False	False	False	False	False	False	False	False	False	False	False	True	False	True	False	False	False	False	18	1430	31.0	0.9772092655789776	5.834304474	16	0.909500901752218	0.0	5.5787383529857255	0.0	85.8063617959545	0.0	0.0
N4_150_021G1	True	False	False	False	False	False	False	False	False	False	False	False	False	False	False	False	False	False	False	False	False	False	False	False	True	False	True	False	False	False	False	21	1430	31.0	0.9735666058231952	3.98952184	19	2.7104013514561935	0.0	11.610350214149976	0.0	79.78593375588588	0.0	0.0
N4_151_006G1	True	False	False	False	False	False	False	False	False	False	False	False	False	False	False	False	False	False	False	False	False	False	False	False	True	False	True	False	False	True	False	6	1594	31.0	0.97337403462533	6.932384432	4	0.0	0.0	6.432776940290723	0.0	85.08072667437727	0.0	0.0
N4_151_014G1	True	False	False	False	False	False	False	False	False	False	False	False	False	False	False	False	False	False	False	False	False	False	False	False	True	False	True	False	False	True	False	14	1594	31.0	0.9758171721452376	8.204371346	12	0.0	0.0	9.091575915266963	0.0	74.8273545642116	0.0	0.0
N4_151_017G1	True	False	False	False	False	False	False	False	False	False	False	False	False	False	False	False	False	False	False	False	False	False	False	False	True	False	True	False	False	True	False	17	1594	31.0	0.9530294889066858	8.671646147999999	15	0.0	0.0	15.269735606132807	0.0	55.71361257921338	0.0	0.0
N4_151_021G1	True	False	False	False	False	False	False	False	False	False	False	False	False	False	False	False	False	False	False	False	False	False	False	False	True	False	True	False	False	True	False	21	1594	31.0	0.9583884234326158	8.490581942	19	0.0	0.0	9.507109856098484	0.0	48.671110683251676	0.0	0.0
N4_152_006G1	True	False	False	False	False	False	False	False	False	False	False	False	False	False	False	False	False	False	False	False	False	False	False	False	True	False	True	False	False	False	False	6	1639	31.0	0.8207231479439008	5.387892168	4	0.4729500354766565	0.7702810462037443	67.1006627990666	0.0	2.7468110503209315	0.0	0.0
N4_152_014G1	True	False	False	False	False	False	False	False	False	False	False	False	False	False	False	False	False	False	False	False	False	False	False	False	True	False	True	False	False	False	False	14	1639	31.0	0.9703768503137136	5.36556477	12	0.0	0.0	21.929994774734592	0.0	68.8684468753883	0.0	0.0
N4_152_018G1	True	False	False	False	False	False	False	False	False	False	False	False	False	False	False	False	False	False	False	False	False	False	False	False	True	False	True	False	False	False	False	18	1639	31.0	0.9525638868069284	5.567213302000001	16	0.10754218096599888	0.0	15.67475017954683	0.0	73.7968415904967	0.0	0.0
N4_152_021G1	True	False	False	False	False	False	False	False	False	False	False	False	False	False	False	False	False	False	False	False	False	False	False	False	True	False	True	False	False	False	False	21	1639	31.0	0.96954184265624	4.108957136	19	0.1926665308002376	0.0	54.535215360104935	0.0	38.89352998220229	0.0	0.0
N4_154_006G1	False	False	False	False	True	False	False	False	False	False	False	False	False	False	False	False	False	False	False	False	False	False	False	False	True	True	False	False	False	False	True	6	1267	31.0	0.9302473887713786	7.742967697999999	4	0.0	0.0	26.08938883209842	0.0	66.75886275278117	0.0	0.0
N4_154_009G1	False	False	False	False	True	False	False	False	False	False	False	False	False	False	False	False	False	False	False	False	False	False	False	False	True	True	False	False	False	False	True	9	1267	31.0	0.9803821613331759	5.030019266	7	0.0	0.0	48.22771493726521	0.0	45.54758115950325	0.0	0.0
N4_154_013G1	False	False	False	False	True	False	False	False	False	False	False	False	False	False	False	False	False	False	False	False	False	False	False	False	True	True	False	False	False	False	True	13	1267	31.0	0.9802303330140804	7.588993846	11	2.5984228878105746	0.0	20.068495831113893	0.0	69.10915272248333	0.0	0.0
N4_154_020G1	False	False	False	False	True	False	False	False	False	False	False	False	False	False	False	False	False	False	False	False	False	False	False	False	True	True	False	False	False	False	True	20	1267	31.0	0.9496187408023788	11.595214875999998	18	6.529720865726542	0.0	38.29100952246985	0.0	47.78514496227608	0.0	0.0
N4_155_006G1	False	False	False	False	True	False	False	False	False	False	False	False	False	False	False	False	False	False	False	False	False	False	False	False	True	True	False	False	False	False	True	6	1456	31.0	0.9761528677006924	7.922636882000001	5	0.6846484893336047	0.0	16.454382508351337	0.0	73.6703106017222	0.0	0.0
N4_155_009G1	False	False	False	False	True	False	False	False	False	False	False	False	False	False	False	False	False	False	False	False	False	False	False	False	True	True	False	False	False	False	True	9	1456	31.0	0.965129919698438	7.366280418	8	17.615411169336234	0.0	22.50240106045336	0.0	52.63096618120085	0.0	0.0
N4_155_013G1	False	False	False	False	True	False	False	False	False	False	False	False	False	False	False	False	False	False	False	False	False	False	False	False	True	True	False	False	False	False	True	13	1456	31.0	0.9800665643831444	8.142858404	12	13.207367581483492	0.0	32.59699232760968	0.0	47.79353885333752	0.0	0.0
N4_155_020G1	False	False	False	False	True	False	False	False	False	False	False	False	False	False	False	False	False	False	False	False	False	False	False	False	True	True	False	False	False	False	True	20	1456	31.0	0.9806056259224828	7.360998984	19	35.02286075930261	0.0	55.64413124059739	0.0	4.788826399109854	0.0	0.0
N4_159_015G1	False	False	False	False	True	False	False	False	False	False	False	False	False	False	False	False	False	False	False	False	False	False	False	True	False	True	False	False	False	False	False	15	908	27.0	0.9334448592527256	6.498578532000001	8	0.33256538788565954	0.0	83.81607549747773	0.0	8.663842424178924	0.0	0.0
N4_159_024G1	False	False	False	False	True	False	False	False	False	False	False	False	False	False	False	False	False	False	False	False	False	False	False	True	False	True	False	False	False	False	False	24	908	27.0	0.9766970323499918	7.13354968	17	0.34676893748078585	0.0	88.58623158037642	0.0	1.6741378857685338	0.0	0.0
N4_159_031G1	False	False	False	False	True	False	False	False	False	False	False	False	False	False	False	False	False	False	False	False	False	False	False	True	False	True	False	False	False	False	False	31	908	27.0	0.919730727916996	3.0589609280000003	24	0.8841245460654672	0.0	80.08391484080444	0.0	7.53015132392041	0.0	0.0
N4_159_039G1	False	False	False	False	True	False	False	False	False	False	False	False	False	False	False	False	False	False	False	False	False	False	False	True	False	True	False	False	False	False	False	39	908	27.0	0.9537985027528678	3.5040403660000004	32	0.6051517855145622	0.0	84.70382252919515	0.0	2.5675340822828865	0.0	0.0
N4_159_053G1	False	False	False	False	True	False	False	False	False	False	False	False	False	False	False	False	False	False	False	False	False	False	False	True	False	True	False	False	False	False	False	53	908	27.0	0.969359495369874	5.857582154	46	0.0850563254089018	0.0	92.91106598062063	0.0	1.1416891817783967	0.0	0.0
N4_160_010G1	False	False	False	False	True	False	False	False	False	False	False	False	False	False	False	False	False	False	False	False	False	False	False	True	False	True	False	False	False	True	False	10	910	27.0	0.9254248659497192	6.189633518	3	7.262025132955537	0.0	38.39989751570944	0.0	32.51236060968352	0.0	0.0
N4_160_024G1	False	False	False	False	True	False	False	False	False	False	False	False	False	False	False	False	False	False	False	False	False	False	False	True	False	True	False	False	False	True	False	24	910	27.0	0.9552107991612993	6.52043247	17	0.0	0.0	73.69738452382131	0.0	11.73057721623793	0.0	0.0
N4_160_039G1	False	False	False	False	True	False	False	False	False	False	False	False	False	False	False	False	False	False	False	False	False	False	False	True	False	True	False	False	False	True	False	39	910	27.0	0.9596654208308136	3.890049148	32	0.0	0.0	85.17607501107078	0.0	8.755668428485368	0.0	0.0
N4_160_053G1	False	False	False	False	True	False	False	False	False	False	False	False	False	False	False	False	False	False	False	False	False	False	False	True	False	True	False	False	False	True	False	53	910	27.0	0.9812676158758556	3.73046685	46	3.716780596508987	0.0	90.54139126527826	0.0	0.4763760391008434	0.0	0.0
N4_165_025G1	False	False	True	False	False	False	False	False	False	False	False	False	False	False	False	False	False	False	False	False	False	False	False	True	False	False	False	True	False	True	False	25	781	24.0	0.974258711783146	2.09930276	19	0.0	0.0	0.0	0.0	95.3263965660675	0.0	0.0
N4_165_037G1	False	False	True	False	False	False	False	False	False	False	False	False	False	False	False	False	False	False	False	False	False	False	False	True	False	False	False	True	False	True	False	37	781	24.0	0.9610236990567668	1.430173222	31	0.0	0.0	0.0	0.0	93.87255537287638	0.0	0.0
N4_165_051G1	False	False	True	False	False	False	False	False	False	False	False	False	False	False	False	False	False	False	False	False	False	False	False	True	False	False	False	True	False	True	False	51	781	24.0	0.9787996717486904	2.567026926	45	0.0	0.0	0.272042859670417	0.0	95.5283250687648	0.0	0.0
N4_166_020G1	True	False	False	False	False	False	False	False	False	False	False	False	False	False	False	False	False	False	False	False	False	False	True	False	False	False	True	False	False	True	False	20	815	26.0	0.982763441518722	8.842536074	14	0.0	0.0	10.99882990084367	0.0	80.76467941056883	0.0	0.0
N4_166_027G1	True	False	False	False	False	False	False	False	False	False	False	False	False	False	False	False	False	False	False	False	False	False	True	False	False	False	True	False	False	True	False	27	815	26.0	0.9786060059001964	8.309223238	21	0.0	0.0	49.558000135884676	0.0	41.4110047710214	0.0	0.0
N4_166_061G1	True	False	False	False	False	False	False	False	False	False	False	False	False	False	False	False	False	False	False	False	False	False	True	False	False	False	True	False	False	True	False	61	815	26.0	0.9718944924143766	8.169259266000001	19	6.63034176537053	0.0	35.162453704379715	0.0	49.59125042314456	0.0	0.0
N4_167_020G1	False	True	False	False	False	False	False	False	False	False	False	False	False	False	False	False	False	False	False	False	False	False	True	False	False	False	False	False	True	True	False	20	834	26.0	0.9587819524300246	8.577380798	14	15.159381604710704	0.0	11.700147724186422	0.0	54.17453268558964	0.0	0.0
N4_167_027G1	False	True	False	False	False	False	False	False	False	False	False	False	False	False	False	False	False	False	False	False	False	False	True	False	False	False	False	False	True	True	False	27	834	26.0	0.973084297016056	9.319754134	21	38.1164137908469	0.0	14.544438418443795	0.0	40.318772808186175	0.0	0.0
N4_167_066G1	True	False	False	False	False	False	False	False	False	False	False	False	False	False	False	False	False	False	False	False	False	False	True	False	False	False	False	False	True	True	False	66	834	26.0	0.9740725146221786	6.440342016000002	60	25.182826760189876	0.0	52.34912128213286	0.0	16.659155180633814	0.0	0.0
N4_167_072G1	True	False	False	False	False	False	False	False	False	False	False	False	False	False	False	False	False	False	False	False	False	False	True	False	False	False	False	False	True	True	False	72	834	26.0	0.97025439789004	8.722375598	66	15.868926806400976	0.0	73.52731302878708	0.0	5.382055357139641	0.0	0.0
N4_168_017G1	False	False	False	False	True	False	False	False	False	False	False	False	False	False	False	False	False	False	False	False	False	False	False	False	True	True	False	False	False	True	False	17	774	26.0	0.9869880251681314	6.085187962000001	6	0.0	0.0	0.484807240026549	0.0	95.11582387004341	0.0	0.0
N4_168_021G1	False	False	False	False	True	False	False	False	False	False	False	False	False	False	False	False	False	False	False	False	False	False	False	False	True	True	False	False	False	True	False	21	774	26.0	0.9662432993276536	5.51796986	10	0.0	0.0	12.72310353250099	0.0	81.43958324393601	0.0	0.0
N4_168_023G1	False	False	False	False	True	False	False	False	False	False	False	False	False	False	False	False	False	False	False	False	False	False	False	False	True	True	False	False	False	True	False	23	774	26.0	0.9756841171563722	8.004004054	12	0.0	0.0	6.65101386836454	0.0	80.48849344273461	0.0	0.0
N4_170_007G1	False	False	False	False	True	False	False	False	False	True	False	False	False	False	False	False	True	False	False	False	False	False	False	False	True	True	False	False	False	True	False	7	1344	28.0	0.9877509212191792	6.588291324	0	0.0	0.0	0.0	0.0	89.41726957499368	0.0	0.0
N4_170_009G1	False	False	False	False	True	False	False	False	False	False	False	False	False	False	False	False	False	False	False	False	False	False	False	False	True	True	False	False	False	True	False	9	1344	28.0	0.9846324533435702	8.843480804	2	0.0	0.0	0.05496633348037967	0.0	89.13990136332295	0.0	0.0
N4_170_012G1	False	False	False	False	True	False	False	False	False	False	False	False	False	False	False	False	False	False	False	False	False	False	False	False	True	True	False	False	False	True	False	12	1344	28.0	0.8608717312562754	7.048846202000001	5	1.2213132241638884	0.0	1.0112692595530683	0.0	86.35862539569706	0.0	0.0
N4_170_016G1	True	False	False	False	False	False	False	False	False	False	False	False	False	False	False	False	False	False	False	False	False	False	False	False	True	True	False	False	False	True	False	16	1344	28.0	0.951243487154616	3.957281604	9	3.0262414280285324	0.0	3.754810219566068	0.0	81.3850744613827	0.0	0.0
N4_170_019G1	True	False	False	False	False	False	False	False	False	False	False	False	False	False	False	False	False	False	False	False	False	False	False	False	True	True	False	False	False	True	False	19	1344	28.0	0.865278595793359	6.493846838	12	2.0651650719452954	0.0	7.351758192360372	0.0	74.55735943515333	0.0	0.0
N4_171_005G1	False	False	True	False	False	False	False	False	False	False	False	False	False	False	False	False	False	False	False	False	False	False	False	False	True	False	False	True	False	False	False	5	623	27.0	0.7793341149111493	0.536636966	4	0.0	0.0	33.1163741468753	0.0	30.53237336747315	0.0	0.0
N4_171_017G1	False	False	True	False	False	False	False	False	False	False	False	False	False	False	False	False	False	False	False	True	False	False	False	False	True	False	False	True	False	False	False	17	623	27.0	0.9210396000876916	1.524214104	0	0.0	0.0	28.269949258782088	0.0	7.778807230877058	0.0	0.0
N4_171_026G1	False	False	False	False	True	False	False	False	False	False	False	False	False	False	False	False	False	False	False	False	False	False	False	False	True	False	False	True	False	False	False	26	623	27.0	0.9626316350026558	2.578529502	3	0.0	0.0	81.92439524862957	0.0	6.9239631509556405	0.0	0.0
N4_179_013G1	True	False	False	False	False	False	False	False	False	False	False	False	False	False	False	False	False	False	False	False	False	False	False	False	True	False	True	False	False	True	False	13	854	26.0	0.9555705197343156	6.268140807999999	6	0.0	0.0	1.4465150345422808	0.0	89.63540693739951	0.0	0.0
N4_179_018G1	True	False	False	False	False	False	False	False	False	False	False	False	False	False	False	False	False	False	False	False	False	False	False	False	True	False	True	False	False	True	False	18	854	26.0	0.9837318734318368	6.39662652	11	0.0	0.0	9.60198299196621	0.0	81.38052483536276	0.0	0.0
N4_179_023G1	True	False	False	False	False	False	False	False	False	False	False	False	False	False	False	False	False	False	False	False	False	False	False	False	True	False	True	False	False	True	False	23	854	26.0	0.9791867857452448	8.951754012	16	0.0	0.0	45.50303899263357	0.0	43.93855224330756	0.0	0.0
N4_179_036G1	True	False	False	False	False	False	False	False	False	False	False	False	False	False	False	False	False	False	False	False	False	False	False	False	True	False	True	False	False	True	False	36	854	26.0	0.9759820456953764	6.710220398	29	0.0	0.0	0.28336146619963826	0.0	38.961738596965226	0.0	0.0
N4_179_064G1	True	False	False	False	False	False	False	False	False	False	False	False	False	False	False	False	False	False	False	False	False	False	False	False	True	False	True	False	False	True	False	64	854	26.0	0.9677503672242402	7.794894156	5	0.0	0.0	0.14591751881896886	0.0	62.825558307670775	0.0	0.0
N4_180_018G1	True	False	False	False	False	False	False	False	False	False	False	False	False	False	False	False	False	False	False	False	False	False	False	False	True	False	True	False	False	True	False	18	935	26.0	0.9826250419299632	8.038060618	15	0.0	0.0	3.388803791912384	0.0	83.23966275270259	0.0	0.0
N4_180_018G2	True	False	False	False	False	False	False	False	False	False	False	False	False	False	False	False	False	False	False	False	False	False	False	False	True	False	True	False	False	True	False	18	935	26.0	0.9850457266365696	7.468308744	15	0.0	0.0	6.656598864708103	0.0	79.99564155201456	0.0	0.0
N4_180_023G1	True	False	False	False	False	False	False	False	False	False	False	False	False	False	False	False	False	False	False	False	False	False	False	False	True	False	True	False	False	True	False	23	935	26.0	0.985756987853444	7.317906902000001	20	0.0	0.0	40.97664945677933	0.0	48.847275952322576	0.0	0.0
N4_180_064G1	True	False	False	False	False	False	False	False	False	False	False	False	False	False	False	False	False	False	False	False	False	False	False	False	True	False	True	False	False	True	False	64	935	26.0	0.9766166397248004	7.135504957999999	61	0.0	0.0	7.348967338997959	0.0	27.147326028219123	0.0	0.0
N4_188_019G1	False	True	False	False	False	False	False	False	False	False	False	False	False	False	False	False	False	False	False	False	False	False	False	True	False	False	False	False	True	True	False	19	1249	29.0	0.9866206705727896	7.2215908839999985	12	0.0	0.0	0.6791326828505506	0.0	93.82238295972401	0.0	0.0
N4_188_025G1	False	True	False	False	False	False	False	False	False	False	False	False	False	False	False	False	False	False	False	False	False	False	False	True	False	False	False	False	True	True	False	25	1249	29.0	0.9856119826266079	6.9084211139999985	18	0.0	0.0	13.276325192732024	0.0	80.69257962733394	0.0	0.0
N4_188_038G1	False	False	False	False	False	True	False	False	False	False	False	False	False	False	False	False	False	False	False	False	False	False	False	True	False	False	False	False	True	True	False	38	1249	29.0	0.95931022683757	7.323484182	31	0.7872694093298992	0.0	83.4186202072963	0.0	2.528592151658449	0.0	0.0
N4_188_045G1	False	False	False	False	False	True	False	False	False	False	False	False	False	False	False	False	False	False	False	False	False	False	False	True	False	False	False	False	True	True	False	45	1249	29.0	0.9799439134745472	6.4361710720000005	38	3.7115447665652104	0.0	86.78033683399893	0.0	0.15088366958186408	0.0	0.0
N4_189_014G1	False	True	False	False	False	False	False	False	False	False	False	False	False	False	False	False	False	False	False	False	False	False	True	False	False	False	False	False	True	True	False	14	1469	30.0	0.9307053066628964	5.442292266	12	0.0	0.0	73.97271937692	0.0	6.0707427911222736	0.0	0.0
N4_189_020G1	False	True	False	False	False	False	False	False	False	False	False	False	False	False	False	False	False	False	False	False	False	False	True	False	False	False	False	False	True	True	False	20	1469	30.0	0.9708368715694908	6.67178175	18	1.4608063292238238	0.0	85.80692012091073	0.0	0.7592940522072683	0.0	0.0
N4_189_032G1	False	True	False	False	False	False	False	False	False	False	False	False	False	False	False	False	False	False	False	False	False	False	True	False	False	False	False	False	True	True	False	32	1469	30.0	0.8907266736195423	7.805658416	30	11.53013182370598	0.0	47.73356476163023	0.0	0.5086628016108667	0.0	0.0
N4_189_040G1	False	False	False	False	False	True	False	False	False	False	False	False	False	False	False	False	False	False	False	False	False	False	True	False	False	False	False	False	True	True	False	40	1469	30.0	0.8854251164294061	7.9732732739999985	38	5.826094843466418	0.0	52.452561840488606	0.0	0.6828479823153744	0.0	0.0
N4_205_011G1	True	False	False	False	False	False	False	False	False	False	False	False	False	False	False	False	False	False	False	False	False	False	False	False	True	False	True	False	False	True	False	11	1048	28.0	0.987215605093278	7.8949334539999985	10	5.991713900163799	0.0	1.0247946165399051	0.0	85.29676268032544	0.0	0.0
N4_205_016G1	True	False	False	False	False	False	False	False	False	False	False	False	False	False	False	False	False	False	False	False	False	False	False	False	True	False	True	False	False	True	False	16	1048	28.0	0.9879332858912998	6.036176158	15	20.735623229437238	0.0	21.37531322219573	0.0	46.800976673484286	0.0	0.0
N4_205_038G1	True	False	False	False	False	False	False	False	False	False	False	False	False	False	False	False	False	False	False	False	False	False	False	False	True	False	True	False	False	True	False	38	1048	28.0	0.9842311637680194	7.022010400000001	37	2.936350211386756	36.58627606568341	17.646211044048012	0.0	30.264029927967638	0.0	0.0
N4_205_052G1	True	False	False	False	False	False	False	False	False	False	False	False	False	False	False	False	False	False	False	False	False	False	False	False	True	False	True	False	False	True	False	52	1048	28.0	0.9834907491266658	6.6595518	51	16.967584388967435	40.86640801971087	5.255016282627309	0.0	25.789903103208836	0.0	0.0
N4_206_011G1	True	False	False	False	False	False	False	False	False	False	False	False	False	False	False	False	False	False	False	False	False	False	True	False	False	False	True	False	False	True	False	11	550	28.0	0.7838567270557527	0.276401368	10	0.0	0.0	21.483239341999198	0.0	41.74421238609789	0.0	0.0
N4_206_016G1	True	False	False	False	False	False	False	False	False	False	False	False	False	False	False	False	False	False	False	False	False	False	True	False	False	False	True	False	False	True	False	16	550	28.0	0.9888954296084354	7.28097925	15	9.31804359669065	0.0	17.869956538085173	0.0	66.7131148160462	0.0	0.0
N4_206_021G1	True	False	False	False	False	False	False	False	False	False	False	False	False	False	False	False	False	False	False	False	False	False	True	False	False	False	True	False	False	True	False	21	550	28.0	0.9853654430478438	6.021319054	20	29.07151333024181	0.0	62.30665135446915	0.0	2.4602220326722453	0.0	0.0
N4_206_038G1	True	False	False	False	False	False	False	False	False	False	False	False	False	False	False	False	False	False	False	False	False	False	True	False	False	False	True	False	False	True	False	38	550	28.0	0.9814570702243206	6.956592678	37	19.343139152210114	0.0	23.21625961484819	0.0	51.165625432353366	0.0	0.0
N4_206_052G1	True	False	False	False	False	False	False	False	False	False	False	False	False	False	False	False	False	False	False	False	False	False	True	False	False	False	True	False	False	True	False	52	550	28.0	0.9769567269664304	3.753763954	51	1.6118775728432495	85.6300918105092	3.2360092323482315	0.0	3.9589699664956615	0.0	0.0
N4_207_008G1	False	True	False	False	False	False	False	False	False	True	False	False	False	True	False	False	False	False	False	False	False	False	False	False	True	False	False	False	True	True	False	8	1137	29.0	0.9813983749772468	6.964367107999999	0	1.8289788396375843	0.0	4.253515560196687	0.0	87.8142546185835	0.0	0.0
N4_207_009G1	False	True	False	False	False	False	False	False	False	True	False	False	False	True	False	False	False	False	False	False	False	False	False	False	True	False	False	False	True	True	False	9	1137	29.0	0.9817732241534324	6.709027476	0	0.0	0.0	1.0758177523373729	0.0	93.91607872055764	0.0	0.0
N4_207_024G1	False	True	False	False	False	False	False	False	False	False	False	False	False	False	False	False	False	False	False	False	False	False	False	False	True	False	False	False	True	True	False	24	1137	29.0	0.9450502586643666	6.994117354	7	0.0	0.0	53.7569707959893	0.0	37.63797326296622	0.0	0.0
N4_207_025G1	False	True	False	False	False	False	False	False	False	False	False	False	False	False	False	False	False	False	False	False	False	False	False	False	True	False	False	False	True	True	False	25	1137	29.0	0.952396591000158	7.408363282000001	8	0.0	0.0	40.66408577840042	0.0	49.65139847525097	0.0	0.0
N4_207_026G1	False	True	False	False	False	False	False	False	False	False	False	False	False	False	False	False	False	False	False	False	False	False	False	False	True	False	False	False	True	True	False	26	1137	29.0	0.9452659148399224	7.734986776	9	0.0	0.0	55.332676581863616	0.0	34.574456461682246	0.0	0.0
N4_207_028G1	False	True	False	False	False	False	False	False	False	False	False	False	False	True	True	False	False	False	False	False	True	False	False	False	True	False	False	False	True	True	False	28	1137	29.0	0.9739598210498897	6.686274028	0	0.0	0.0	6.1070469331802295	0.0	79.86894839835603	0.0	0.0
N4_208_008G1	False	True	False	False	False	False	False	False	False	False	False	False	False	False	False	False	False	False	False	False	False	False	False	False	True	False	False	False	True	False	False	8	1382	29.0	0.982438798385722	6.786298966	7	0.0	0.0	27.916313690194702	0.0	66.76776297462047	0.0	0.0
N4_208_009G1	False	True	False	False	False	False	False	False	False	False	False	False	False	False	False	False	False	False	False	False	False	False	False	False	True	False	False	False	True	False	False	9	1382	29.0	0.9259467364616144	4.832195718	8	0.0	0.0	1.0580922582159369	0.0	90.00919407631494	0.0	0.0
N4_208_014G1	False	True	False	False	False	False	False	False	False	False	False	False	False	False	False	False	False	False	False	False	False	False	False	False	True	False	False	False	True	False	False	14	1382	29.0	0.9812499365140754	6.24913373	13	0.7581622394725102	0.0	1.0139023677126526	0.0	91.55519857554722	0.0	0.0
N4_208_021G1	False	True	False	False	False	False	False	False	False	False	False	False	False	False	False	False	False	False	False	False	False	False	False	False	True	False	False	False	True	False	False	21	1382	29.0	0.984221435718172	7.2598220960000015	20	0.0	0.0	2.921406871455656	0.0	91.51525916797064	0.0	0.0
N4_208_040G1	False	False	False	False	False	True	False	False	False	False	False	False	False	False	False	False	False	False	False	False	False	False	False	False	True	False	False	False	True	False	False	40	1382	29.0	0.985521012606441	6.499697938	39	0.38560701006533454	0.0	55.566837462039615	0.0	37.1144926661975	0.0	0.0
N4_208_046G1	False	False	False	False	False	True	False	False	False	False	False	False	False	False	False	False	False	False	False	False	False	False	False	False	True	False	False	False	True	False	False	46	1382	29.0	0.9833321425417364	6.243041000000002	45	1.740792158901407	0.0	62.269809428289854	0.0	29.74607573728893	0.0	0.0
N4_210_008G1	False	False	False	False	False	True	False	False	False	False	False	False	False	False	False	False	False	False	False	False	False	False	False	True	False	False	True	False	False	False	False	8	1820	32.0	0.8662125886842398	5.8966441660000015	6	0.0	0.0	90.31122098467152	0.0	0.0	0.0	0.0
N4_210_013G1	False	False	False	False	False	False	True	False	False	False	False	False	False	False	False	False	False	False	False	False	False	False	False	True	False	False	True	False	False	False	False	13	1820	32.0	0.9855843121702436	6.73746827	11	0.4312365974229664	0.0	91.57014959307556	0.0	0.3811531011484823	0.0	0.0
N4_211_008G1	False	False	False	False	False	True	False	False	False	False	False	False	False	False	False	False	False	False	False	False	False	False	False	True	False	False	True	False	False	True	False	8	1747	32.0	0.9795713071259444	6.5622400339999984	6	0.0	0.0	90.53108708385294	0.0	0.0	0.0	0.0
N4_211_010G1	False	False	False	False	False	True	True	False	False	False	False	False	False	False	False	False	False	False	False	False	False	False	False	True	False	False	True	False	False	True	False	10	1747	32.0	0.9144860941719054	7.141102274	8	0.0	0.0	46.16044271710986	0.0	37.32448733098764	0.0	0.0
N4_211_016G1	False	False	False	False	False	False	True	False	False	False	False	False	False	False	False	False	False	False	False	False	False	False	False	True	False	False	True	False	False	True	False	16	1747	32.0	0.9558780884721756	6.0759930120000005	14	0.0	0.0	13.436664524458811	0.0	74.16038142263749	0.0	0.0
N4_212_008G1	False	False	False	False	False	True	False	False	False	False	False	False	False	False	False	False	False	False	False	False	False	False	False	True	False	False	True	False	False	False	False	8	1242	32.0	0.983299534238733	5.472766266	6	0.0	0.0	56.93693882242989	0.0	34.306188460397145	0.0	0.0
N4_212_010G1	False	False	False	False	False	True	True	False	False	False	False	False	False	False	False	False	False	False	False	False	False	False	False	True	False	False	True	False	False	False	False	10	1242	32.0	0.9759510101593676	6.3808075739999985	8	0.0	0.0	40.20709176372665	0.0	50.735754600112	0.0	0.0
N4_212_012G1	False	False	False	False	False	False	True	False	False	False	False	False	False	False	False	False	False	False	False	False	False	False	False	True	False	False	True	False	False	False	False	12	1242	32.0	0.966077133987546	6.7150086	10	0.3312338595068962	0.0	31.911954187936548	0.0	56.470885515678994	0.0	0.0
N4_212_014G1	False	False	False	False	False	False	True	False	False	False	False	False	False	False	False	False	False	False	False	False	False	False	False	True	False	False	True	False	False	False	False	14	1242	32.0	0.9810668773518444	8.225170774	12	0.0	0.0	13.77219115105512	0.0	76.32725054433014	0.0	0.0
N4_212_018G1	False	False	False	False	False	False	True	False	False	False	False	False	False	False	False	False	False	False	False	False	False	False	False	True	False	False	True	False	False	False	False	18	1242	32.0	0.9057687594087628	6.52081675	16	0.0	0.0	42.450426512522384	0.0	43.804905124423264	0.0	0.0
N4_212_020G1	False	False	False	False	False	False	True	False	False	False	False	False	False	False	False	False	False	False	False	False	False	False	False	True	False	False	True	False	False	False	False	20	1242	32.0	0.9391349816734308	6.348993798	18	0.0	0.0	36.77977214757393	0.0	50.3836963431855	0.0	0.0
N4_213_005G1	False	True	False	False	False	False	False	False	False	False	False	False	False	False	False	False	False	False	False	False	False	False	False	False	True	False	False	False	True	False	True	5	1331	30.0	0.9904442118721024	7.52327425	3	0.0	0.0	0.0	0.0	93.98545289233607	0.0	0.0
N4_213_006G1	False	True	False	False	False	False	False	False	False	False	False	False	False	True	False	False	False	False	False	False	True	False	False	False	True	False	False	False	True	False	True	6	1331	30.0	0.9907195027196352	6.940640086	0	0.0	0.0	0.0	0.0	92.77659231673344	0.0	0.0
N4_213_006G2	False	True	False	False	False	False	False	False	False	False	False	False	False	True	False	False	False	False	False	False	True	False	False	False	True	False	False	False	True	False	True	6	1331	30.0	0.98795419504372	7.390595608	0	0.0	0.0	0.0	0.0	93.83690396705036	0.0	0.0
N4_213_026G1	False	True	False	False	False	False	False	False	False	False	False	False	False	False	False	False	False	False	False	False	False	False	False	False	True	False	False	False	True	False	True	26	1331	30.0	0.9068495730273204	9.103416838	7	0.0	0.0	19.586139435242238	0.0	64.04682395441024	0.0	0.0
N4_213_029G1	False	True	False	False	False	False	False	False	False	False	False	False	False	False	False	False	False	False	False	False	False	False	False	False	True	False	False	False	True	False	True	29	1331	30.0	0.9748851633493272	8.436152082000001	10	0.0	0.0	93.55483711285707	0.0	1.332701993292491	0.0	0.0
N4_213_030G1	False	True	False	False	False	False	False	False	False	False	False	False	False	False	False	False	False	False	False	False	False	False	False	False	True	False	False	False	True	False	True	30	1331	30.0	0.9837959132959924	6.636474828	11	0.0	0.0	54.511489383095125	0.0	37.081049161827686	0.0	0.0
N4_214_011G1	False	False	False	False	False	True	False	False	False	False	False	False	False	False	False	False	False	False	False	False	False	False	False	True	False	False	False	False	True	True	False	11	1361	30.0	0.978634203739396	6.24871728	9	0.0	0.0	92.2255710555207	0.0	0.0	0.0	0.0
N4_214_014G1	False	False	False	False	False	True	False	False	False	False	False	False	False	False	False	False	False	False	False	False	False	False	False	True	False	False	False	False	True	True	False	14	1361	30.0	0.9828531703207728	8.3288417	12	0.0	0.0	86.55886373954016	0.0	0.09430759859441197	0.0	0.0
N4_214_024G1	False	False	False	False	False	False	True	False	False	False	False	False	False	False	False	False	False	False	False	False	False	False	False	True	False	False	False	False	True	True	False	24	1361	30.0	0.9835307218132692	6.614601406	22	6.360865263148707	0.0	52.51578245665797	0.0	34.05995985043638	0.0	0.0
N5_215_010G1	False	False	True	False	False	False	False	False	False	False	False	False	False	False	False	False	False	False	False	False	False	False	False	False	True	False	False	True	False	False	False	10	952	28.0	0.8690136448271205	0.124721914	8	0.0	0.0	0.0	0.0	94.97900143674829	0.0	0.0
N5_215_012G1	False	False	True	False	False	False	False	False	False	False	False	False	False	False	False	False	False	False	False	False	False	False	False	False	True	False	False	True	False	False	False	12	952	28.0	0.9526356889915321	2.038877804	10	0.0	0.0	0.6522558389673853	0.0	96.8525500587577	0.0	0.0
N5_215_020G1	False	False	True	False	False	False	False	False	False	False	False	False	False	False	False	False	False	False	False	False	False	False	False	False	True	False	False	True	False	False	False	20	952	28.0	0.9796891105496528	3.11821781	18	0.0	0.0	7.854185525032326	0.0	88.0450632996032	0.0	0.0
N5_215_024G1	False	False	True	False	False	False	False	False	False	False	False	False	False	False	False	False	False	False	False	False	False	False	False	False	True	False	False	True	False	False	False	24	952	28.0	0.9775045225295054	4.31028286	22	0.0	0.0	40.45558230180745	0.0	56.780011288145474	0.0	0.0
N5_215_032G1	False	False	False	False	False	True	False	False	False	False	False	False	False	False	False	False	False	False	False	False	False	False	False	False	True	False	False	True	False	False	False	32	952	28.0	0.9609698513782436	4.729435718	30	0.0	0.0	47.72824244190308	0.0	49.08663302730611	0.0	0.0
N5_215_040G1	False	False	False	False	False	True	False	False	False	False	False	False	False	False	False	False	False	False	False	False	False	False	False	False	True	False	False	True	False	False	False	40	952	28.0	0.9361255597506604	5.962927426	38	0.8195373224051042	0.0	75.89322198955102	0.0	20.743260706054414	0.0	0.0
N5_215_050G1	False	False	False	False	False	True	False	False	False	False	False	False	False	False	False	False	False	False	False	False	False	False	False	False	True	False	False	True	False	False	False	50	952	28.0	0.901588456521893	2.515557026	48	2.8455215505418643	0.0	42.257469757236976	0.0	43.28509360165068	0.0	0.0
N5_216_012G1	False	False	True	False	False	False	False	False	False	False	False	False	False	False	False	False	False	False	False	False	False	False	False	False	True	False	False	True	False	False	False	12	1078	28.0	0.97893608527913	3.635979872	10	0.0	0.0	1.7274607649423204	0.0	79.95635092401855	0.0	0.0
N5_216_013G1	False	False	True	False	False	False	False	False	False	False	False	False	False	False	False	False	False	False	False	False	False	False	False	False	True	False	False	True	False	False	False	13	1078	28.0	0.9731679289880923	3.293671844	11	0.0	0.0	7.098645230122687	0.0	72.40410524561656	0.0	0.0
N5_216_022G1	False	False	True	False	False	False	False	False	False	False	False	False	False	False	False	False	False	False	False	False	False	False	False	False	True	False	False	True	False	False	False	22	1078	28.0	0.9740966903413664	3.17016282	20	0.0	0.0	4.346569969078118	0.0	74.96567115155301	0.0	0.0
N5_216_027G1	False	False	True	False	False	False	False	False	False	False	False	False	False	False	False	False	False	False	False	False	False	False	False	False	True	False	False	True	False	False	False	27	1078	28.0	0.978378869100166	3.529059494	25	24.037923691234887	0.0	17.25916595448589	0.0	53.52293308048153	0.0	0.0
N5_216_032G1	False	False	True	False	False	False	False	False	False	False	False	False	False	False	False	False	False	False	False	False	False	False	False	False	True	False	False	True	False	False	False	32	1078	28.0	0.957959987373729	3.09125206	30	22.322900646219054	0.0	16.786891929252768	0.0	49.626771466737004	0.0	0.0
N5_216_039G1	False	False	True	False	False	False	False	False	False	False	False	False	False	False	False	False	False	False	False	False	False	False	False	False	True	False	False	True	False	False	False	39	1078	28.0	0.9211021770452252	2.031299594	37	0.0	0.0	25.490407591052772	0.0	55.169549207619255	0.0	0.0
N5_216_046G1	False	False	True	False	False	False	False	False	False	False	False	False	False	False	False	False	False	False	False	False	False	False	False	False	True	False	False	True	False	False	False	46	1078	28.0	0.9203717355680022	11.36346313	44	8.259101122282603	0.0	15.883243753262391	0.0	55.63453315433075	0.0	0.0
N5_217_005G1	False	True	False	False	False	False	False	False	False	False	False	False	False	False	False	False	False	False	False	False	False	False	False	False	True	False	False	False	True	True	False	5	1210	32.4285714285714	0.9770920484302048	2.738229534	3	0.0	0.0	5.055281736107372	0.0	86.1093678423527	0.0	0.0
N5_217_014G1	False	True	False	False	False	True	False	False	False	False	False	False	False	False	False	False	False	False	False	False	False	False	False	False	True	False	False	False	True	True	False	14	1210	32.4285714285714	0.977386497036818	2.783157034	12	0.0	0.0	0.2757775339384605	0.0	90.72080267641844	0.0	0.0
N5_217_027G1	False	True	False	False	False	True	False	False	False	False	False	False	False	False	False	False	False	False	False	False	False	False	False	False	True	False	False	False	True	True	False	27	1210	32.4285714285714	0.958200037214988	4.324940092	25	0.0	0.0	0.8314731467961336	0.0	90.08076845389057	0.0	0.0
N5_218_008G1	True	False	False	False	False	False	True	False	True	False	False	False	False	False	False	False	False	False	False	False	False	False	True	False	False	False	True	False	False	False	True	8	1265	29.0	0.9784847365125404	2.778863842	0	0.0	0.0	0.0	0.0	93.425550033912	0.0	0.0
N5_218_017G1	False	True	False	False	False	False	False	False	True	False	False	False	False	False	False	False	False	False	False	False	False	False	True	False	False	False	True	False	False	False	True	17	1265	29.0	0.98272855669724	3.778692706	0	0.0	0.0	0.0	0.0	93.14129016703377	0.0	0.0
N5_218_024G1	False	True	False	False	False	False	False	False	True	False	False	False	False	False	False	False	False	False	False	False	False	False	True	False	False	False	True	False	False	False	True	24	1265	29.0	0.9821663197911557	3.899339502	0	0.0	0.0	1.4293972301312068	0.0	90.99859645742642	0.0	0.0
N5_218_034G1	False	True	False	False	False	False	False	False	True	False	False	False	False	False	False	False	False	False	False	False	False	False	True	False	False	False	True	False	False	False	True	34	1265	29.0	0.9771196681888844	2.342535172	0	0.0	0.0	2.5771848833525217	0.0	85.23892549528816	0.0	0.0
N5_218_043G1	False	True	False	False	False	False	False	False	True	False	False	False	False	False	False	False	False	False	False	False	False	False	True	False	False	False	True	False	False	False	True	43	1265	29.0	0.9845682693577958	6.10036164	0	0.0	0.0	24.965529578669372	0.0	53.94217207217899	0.0	0.0
N5_222_024G1	False	True	False	False	False	False	False	False	False	False	False	False	False	False	False	False	False	False	False	False	False	False	True	False	False	False	False	False	True	False	False	24	998	27.571428571428598	0.9893261117447611	1.865636622	22	0.0	0.0	77.99348092412176	0.0	0.0	0.0	0.0
N5_222_045G1	False	True	False	False	False	False	False	False	False	False	False	False	False	False	False	False	False	False	False	False	False	False	True	False	False	False	False	False	True	False	False	45	998	27.571428571428598	0.967934881758834	3.19314656	43	0.0	0.0	65.3507563298316	0.0	18.79865537020637	0.0	0.0
N5_223_009G1	False	True	False	False	False	False	False	False	False	False	False	False	False	False	False	False	False	False	False	False	False	False	True	False	False	False	False	False	True	True	False	9	973	27.571428571428598	0.9870283600321956	3.4031807080000003	7	0.0	0.0	5.9829537651457585	0.0	90.36157598552069	0.0	0.0
N5_223_020G1	False	True	False	False	False	False	False	False	False	False	False	False	False	False	False	False	False	False	False	False	False	False	True	False	False	False	False	False	True	True	False	20	973	27.571428571428598	0.9700806673629792	4.732952942	18	0.0	0.0	49.119468507891206	0.0	40.1424705815932	0.0	0.0
N5_223_028G1	False	True	False	False	False	False	False	False	False	False	False	False	False	False	False	False	False	False	False	False	False	False	True	False	False	False	False	False	True	True	False	28	973	27.571428571428598	0.9651033279338894	13.391789114000002	26	0.0	0.0	41.094862068494784	0.0	54.29111560386838	0.0	0.0
N5_223_049G1	False	True	False	False	False	False	False	False	False	False	False	False	False	False	False	False	False	False	False	False	False	False	True	False	False	False	False	False	True	True	False	49	973	27.571428571428598	0.9735005015849147	2.9722136580000003	47	0.0	0.0	17.047631274124242	0.0	79.00020341390949	0.0	0.0
N5_224_008G1	True	False	False	False	False	False	False	False	False	False	False	False	False	False	False	False	False	False	False	False	False	False	False	False	True	False	True	False	False	True	False	8	610	25.0	0.993399807187156	3.372664492	1	0.0	0.0	0.0	0.0	93.86992030077684	0.0	0.0
N5_224_013G1	True	False	False	False	False	False	False	False	False	False	False	False	False	False	False	False	False	False	False	False	False	False	False	False	True	False	True	False	False	True	False	13	610	25.0	0.98586664077994	2.984001234	6	0.0	0.0	0.9499609830255183	0.0	86.64241921395936	0.0	0.0
N5_224_028G1	True	False	False	False	False	False	False	False	False	False	False	False	False	False	False	False	False	False	False	False	False	False	False	False	True	False	True	False	False	True	False	28	610	25.0	0.9772712945115152	2.221456124	7	0.0	0.0	0.5051604069403623	0.0	88.45995501556887	0.0	0.0
N5_224_045G1	True	False	False	False	False	False	False	False	False	False	False	False	False	False	False	False	False	False	False	False	False	False	False	False	True	False	True	False	False	True	False	45	610	25.0	0.987857844921869	2.377904622	24	2.2822857541844668	0.0	1.849201744560132	0.0	81.85287163464709	0.0	0.0
N5_224_052G1	True	False	False	False	False	False	False	False	False	False	False	False	False	False	False	False	False	False	False	False	False	False	False	False	True	False	True	False	False	True	False	52	610	25.0	0.9770755942875686	1.252680778	31	3.673904064647505	0.0	3.7533704436710047	0.0	79.43714063480266	0.0	0.0
N5_224_065G1	True	False	False	False	False	False	False	False	False	False	False	False	False	False	False	False	False	False	False	False	False	False	False	False	True	False	True	False	False	True	False	65	610	25.0	0.9481305005036988	0.591432866	44	2.7209014684686124	0.0	13.18854270908915	0.0	69.4145553311202	0.0	0.0
N5_224_078G1	True	False	False	False	False	False	False	False	False	False	False	False	False	False	False	False	False	False	False	False	False	False	False	False	True	False	True	False	False	True	False	78	610	25.0	0.9813283879220912	2.669099964	57	2.282551793552833	0.0	20.65499983274512	0.0	64.2468241500452	0.0	0.0
N5_225_006G1	False	False	False	False	True	False	False	False	False	False	False	False	False	False	False	False	False	False	False	False	False	False	True	False	False	True	False	False	False	True	False	6	940	30.142857142857103	0.9354374801106684	1.446842906	3	27.312461409200157	0.0	60.44876398820315	0.0	0.5824540242795371	0.0	0.0
N5_225_011G1	False	False	False	False	True	False	False	False	False	False	False	False	False	False	False	False	False	False	False	False	False	False	True	False	False	True	False	False	False	True	False	11	940	30.142857142857103	0.979150409253128	4.031614274	8	0.1311665848120271	0.0	35.55336016036736	0.0	56.16150225476655	0.0	0.0
N5_225_012G1	False	False	False	False	True	False	False	False	False	False	False	False	False	False	False	False	False	False	False	False	False	False	True	False	False	True	False	False	False	True	False	12	940	30.142857142857103	0.9744143843060896	6.104050934	9	0.5319967099737178	0.0	17.259905541410745	0.0	77.35594849752937	0.0	0.0
N5_225_014G1	False	False	False	False	True	False	False	False	False	True	False	False	False	True	False	False	False	False	False	False	False	False	True	False	False	True	False	False	False	True	False	14	940	30.142857142857103	0.9372647888799256	4.565848442	0	10.159273247116687	0.0	43.62077535108863	0.0	42.40053254662981	0.0	0.0
N5_225_015G1	False	False	False	False	True	False	False	False	False	True	False	False	False	True	False	False	False	False	False	False	False	False	True	False	False	True	False	False	False	True	False	15	940	30.142857142857103	0.9892528600115732	2.905228738	0	27.481852256137227	0.0	31.77197869491817	0.0	33.52119457101419	0.0	0.0
N5_225_021G1	False	False	False	False	True	False	False	False	False	True	False	False	False	True	False	False	False	False	False	False	False	False	True	False	False	True	False	False	False	True	False	21	940	30.142857142857103	0.9740857750194608	6.961812700000001	0	19.959516241323183	0.0	41.0778094333822	0.0	35.21094032640379	0.0	0.0
N5_225_045G1	False	False	False	False	False	True	False	False	False	False	False	False	False	False	False	False	False	False	False	False	False	False	True	False	False	True	False	False	False	True	False	45	940	30.142857142857103	0.9861733007589388	2.214465728	22	63.81301352291688	0.0	33.370052653576224	0.0	0.0	0.0	0.0
N5_225_052G1	False	False	False	False	False	True	False	False	False	False	False	False	False	False	False	False	False	False	False	False	False	False	True	False	False	True	False	False	False	True	False	52	940	30.142857142857103	0.9867101810601848	2.57698	29	21.072248529480238	0.0	23.78575519988513	0.0	50.12125961319064	0.0	0.0
N5_226_012G1	False	True	False	False	False	False	False	False	False	False	False	False	False	False	False	False	False	False	False	False	False	False	False	False	True	False	False	False	True	False	True	12	1147	27.714285714285694	0.9938726933495324	3.074943394	10	0.0	0.0	0.1082253961973259	0.0	89.46039357702074	0.0	0.0
N5_226_019G1	False	True	False	False	False	False	False	False	False	False	False	False	False	False	False	False	False	False	False	False	False	False	False	False	True	False	False	False	True	False	True	19	1147	27.714285714285694	0.9899301098476384	2.892806794	17	0.0	0.0	0.3247665091386673	0.0	88.7845835280142	0.0	0.0
N5_226_045G1	False	True	False	False	False	False	False	False	False	False	False	False	False	False	False	False	False	False	False	False	False	False	False	False	True	False	False	False	True	False	True	45	1147	27.714285714285694	0.9883283987114226	3.452240512	43	2.6917038762796373	0.0	16.19183783542831	0.0	69.8417735872975	0.0	0.0
N5_227_032G1	False	False	False	False	False	False	False	False	False	True	False	False	False	True	False	False	False	False	False	False	False	False	True	False	False	False	False	True	False	False	True	32	880	26.714285714285694	0.9577181862364642	4.405294926	0	0.0	0.0	0.13856018356397326	0.0	83.82812569727595	0.0	0.0
N5_227_047G1	False	False	False	False	False	False	False	False	False	False	False	False	False	False	False	False	False	False	False	False	False	False	True	False	False	False	False	True	False	False	True	47	880	26.714285714285694	0.9889764593157608	3.9325428	12	30.880529867392674	0.0	1.1304427383473106	0.0	57.63924462533504	0.0	0.0
N5_227_081G1	False	False	False	False	False	False	False	False	False	False	False	False	False	False	False	False	False	False	False	False	False	False	True	False	False	False	False	True	False	False	True	81	880	26.714285714285694	0.9359008916415362	3.722784878	46	12.072255763578935	0.0	8.196563252506046	0.0	65.01856991372468	0.0	0.0
N5_227_091G1	False	False	False	False	False	False	False	False	False	False	False	False	False	False	False	False	False	False	False	False	False	False	True	False	False	False	False	True	False	False	True	91	880	26.714285714285694	0.96406926688297	2.103982634	56	6.914264427051347	0.0	10.598284305705915	0.0	72.10709265587977	0.0	0.0
N5_228_007G1	False	False	False	False	True	False	False	False	False	False	False	False	False	False	False	False	False	False	False	False	False	False	False	False	True	True	False	False	False	True	False	7	1340	30.142857142857103	0.9810190231980938	3.475780782	5	0.0	0.0	0.0	0.0	91.76136301265156	0.0	0.0
N5_228_015G1	False	False	False	False	True	True	False	False	False	False	False	False	False	False	False	False	False	False	False	False	False	False	False	False	True	True	False	False	False	True	False	15	1340	30.142857142857103	0.98564035451296	4.51284391	13	0.0	0.0	9.972356984799859	0.0	86.68757212008249	0.0	0.0
N5_228_033G1	False	False	False	False	True	False	False	False	False	False	False	False	False	False	False	False	False	False	False	False	False	False	False	False	True	True	False	False	False	True	False	33	1340	30.142857142857103	0.9826086539757074	3.2647168680000003	31	0.0	0.0	14.564093429311125	0.0	76.78159752654544	0.0	0.0
N5_229_006G1	False	False	False	False	True	False	False	False	False	False	False	False	False	False	False	False	False	False	False	False	False	False	False	False	True	True	False	False	False	True	False	6	1420	30.142857142857103	0.972262848955456	2.383261338	4	0.0	0.0	4.8699505513482215	0.0	87.06180450530182	0.0	0.0
N5_229_007G1	False	False	False	False	True	False	False	False	False	False	False	False	False	False	False	False	False	False	False	False	False	False	False	False	True	True	False	False	False	True	False	7	1420	30.142857142857103	0.9662573281119872	2.184559622	5	0.0	0.0	34.866773472022	0.0	61.21877772526183	0.0	0.0
N5_229_007G2	False	False	False	False	True	False	False	False	False	False	False	False	False	False	False	False	False	False	False	False	False	False	False	False	True	True	False	False	False	True	False	7	1420	30.142857142857103	0.9687721975881312	0.867178042	5	0.0	0.0	14.624974642750466	0.0	77.18488359164425	0.0	0.0
N5_229_008G1	False	False	False	False	True	False	False	False	False	True	False	False	False	True	False	False	False	False	False	False	False	False	False	False	True	True	False	False	False	True	False	8	1420	30.142857142857103	0.9519683084731452	3.492896052	0	0.0	0.0	7.805603139374503	0.0	88.14927894997089	0.0	0.0
N5_229_022G1	False	False	False	False	True	False	False	False	False	False	False	False	False	False	False	False	False	False	False	False	False	False	False	False	True	True	False	False	False	True	False	22	1420	30.142857142857103	0.9747865252109802	3.90287557	7	0.0	0.0	2.8488712462078314	0.0	90.10183683257931	0.0	0.0
N5_229_025G1	False	False	False	False	True	False	False	False	False	False	False	False	False	False	False	False	False	False	False	False	False	False	False	False	True	True	False	False	False	True	False	25	1420	30.142857142857103	0.975510022316368	3.628088696	10	0.0	0.0	8.910171840738261	0.0	87.06434730866901	0.0	0.0
N5_229_028G1	False	False	False	False	True	False	False	False	False	False	False	False	False	True	False	False	False	False	False	False	True	False	False	False	True	True	False	False	False	True	False	28	1420	30.142857142857103	0.9820200717046926	2.482719438	0	0.0	0.0	23.39905760378552	0.0	72.92365708283468	0.0	0.0
N5_229_047G1	False	False	False	False	True	False	False	False	False	False	False	False	False	False	False	False	False	False	False	False	False	False	False	False	True	True	False	False	False	True	False	47	1420	30.142857142857103	0.9934747043405608	3.14097906	5	0.0	0.0	2.51174785937605	0.0	95.05581982867469	0.0	0.0
N5_229_048G1	False	False	False	False	True	False	False	False	False	False	False	False	False	False	False	False	False	False	False	False	False	False	False	False	True	True	False	False	False	True	False	48	1420	30.142857142857103	0.9913969758140848	2.764322842	6	0.0	0.0	4.749553159608845	0.0	93.55309375980623	0.0	0.0
N5_232_016G1	False	False	False	False	True	False	False	False	False	False	False	False	False	False	False	False	False	False	False	False	False	False	True	False	False	True	False	False	False	True	False	16	910	25.857142857142897	0.9952930476832068	2.718456016	14	0.0	0.0	7.189900210509786	0.0	83.92191736134383	0.0	0.0
N5_232_030G1	False	False	False	False	True	False	False	False	False	False	False	False	False	False	False	False	False	False	False	False	False	False	True	False	False	True	False	False	False	True	False	30	910	25.857142857142897	0.984841815698873	2.725768534	28	0.0	0.0	2.9913503629872045	0.0	88.65929933660318	0.0	0.0
N5_232_045G1	False	False	False	False	True	False	False	False	False	False	False	False	False	False	False	False	False	False	False	False	False	False	True	False	False	True	False	False	False	True	False	45	910	25.857142857142897	0.9818667961891244	2.408839158	43	0.0	0.0	7.445587382219068	0.0	86.00286416881637	0.0	0.0
N5_232_055G1	False	False	False	False	True	False	False	False	False	False	False	False	False	False	False	False	False	False	False	False	False	False	True	False	False	True	False	False	False	True	False	55	910	25.857142857142897	0.9856713377058774	4.260723624	53	0.0	0.0	28.733813036637372	0.0	66.88540190561773	0.0	0.0
N5_232_068G1	False	False	False	False	True	False	False	False	False	False	False	False	False	False	False	False	False	False	False	False	False	False	True	False	False	True	False	False	False	True	False	68	910	25.857142857142897	0.97944158653243	2.701767582	66	19.178989986489523	0.0	21.078357314156264	0.0	54.18289014402721	0.0	0.0
N5_232_083G1	False	False	False	False	True	False	False	False	False	False	False	False	False	False	False	False	False	False	False	False	False	False	True	False	False	True	False	False	False	True	False	83	910	25.857142857142897	0.9755243495865354	3.523376186	81	21.255365712714728	0.0	33.177948391372816	0.0	37.10141461213248	0.0	0.0
N5_233_013G1	False	True	False	False	False	False	False	False	False	False	False	False	False	False	False	False	False	False	False	False	False	False	True	False	False	False	False	False	True	True	False	13	1138	28.571428571428598	0.8533645650723635	2.2433186000000003	11	2.0781701574622526	0.0	69.15667438062522	0.0	22.9297367582117	0.0	0.0
N5_233_013G2	False	True	False	False	False	False	False	False	False	False	False	False	False	False	False	False	False	False	False	False	False	False	True	False	False	False	False	False	True	True	False	13	1138	28.571428571428598	0.8426478047102658	1.3505475480000002	11	2.1502105369784434	0.0	68.91138542276633	0.0	18.058737042259246	0.0	0.0
N5_233_017G1	False	True	False	False	False	False	False	False	False	False	False	False	False	False	False	False	False	False	False	False	False	False	True	False	False	False	False	False	True	True	False	17	1138	28.571428571428598	0.9909520967644714	3.213648698	15	0.34365899352574475	0.0	3.1395457758276724	0.0	89.38429834426789	0.0	0.0
N5_233_030G1	False	True	False	False	False	False	False	False	False	False	False	False	False	False	False	False	False	False	False	False	False	False	True	False	False	False	False	False	True	True	False	30	1138	28.571428571428598	0.9919533293279568	4.998956422	28	0.9379528357088768	0.0	20.362790411258363	0.0	76.83769215392053	0.0	0.0
N5_233_037G1	False	True	False	False	False	False	False	False	False	False	False	False	False	False	False	False	False	False	False	False	False	False	True	False	False	False	False	False	True	True	False	37	1138	28.571428571428598	0.991688102515464	4.195337718	35	3.746662809279946	0.0	33.92001270358756	0.0	60.005435840719606	0.0	0.0
N5_233_052G1	False	True	False	False	False	False	False	False	False	False	False	False	False	False	False	False	False	False	False	False	False	False	True	False	False	False	False	False	True	True	False	52	1138	28.571428571428598	0.9830225418203408	3.313075748	1	0.0	0.0	8.801081715684331	0.0	86.7942145860047	0.0	0.0
N5_234_009G1	False	True	False	False	False	False	False	False	False	False	False	False	False	False	False	False	False	False	False	False	False	False	True	False	False	False	False	False	True	True	False	9	975	28.571428571428598	0.7891962125834664	0.135361874	7	0.0	0.0	69.74254670853627	0.0	0.0	0.0	0.0
N5_234_015G1	False	True	False	False	False	False	False	False	False	False	False	False	False	False	False	False	False	False	False	False	False	False	True	False	False	False	False	False	True	True	False	15	975	28.571428571428598	0.9891244729376228	2.3026189	13	2.7197604076384505	0.0	3.7715105801051134	0.0	89.6862163597719	0.0	0.0
N5_234_020G1	False	True	False	False	False	False	False	False	False	False	False	False	False	False	False	False	False	False	False	False	False	False	True	False	False	False	False	False	True	True	False	20	975	28.571428571428598	0.9892913683617722	4.552749218	18	0.7534189967324486	0.0	0.1935911101176757	0.0	97.02232621974831	0.0	0.0
N5_234_028G1	False	True	False	False	False	False	False	False	False	False	False	False	False	False	False	False	False	False	False	False	False	False	True	False	False	False	False	False	True	True	False	28	975	28.571428571428598	0.9885770869087817	1.987266736	26	1.6920447971509749	0.0	14.31111230903228	0.0	81.33506705578952	0.0	0.0
N5_234_030G1	False	True	False	False	False	False	False	False	False	False	False	False	False	False	False	False	False	False	False	False	False	False	True	False	False	False	False	False	True	True	False	30	975	28.571428571428598	0.9883707429040413	3.585245678	28	3.1775782847760543	0.0	14.7555315298535	0.0	79.72298750177869	0.0	0.0
N5_234_037G1	False	True	False	False	False	False	False	False	False	False	False	False	False	False	False	False	False	False	False	False	False	False	True	False	False	False	False	False	True	True	False	37	975	28.571428571428598	0.9885578659352008	4.392106534	35	6.441316613564639	0.6168663540664471	28.22139210983901	0.0	63.045358215985395	0.0	0.0
N5_234_050G1	False	True	False	False	False	False	False	False	False	False	False	False	False	False	False	False	False	False	False	False	False	False	True	False	False	False	False	False	True	True	False	50	975	28.571428571428598	0.9776659176738056	3.55746113	48	19.264762333242977	0.0	16.660784592297148	0.0	57.412838424126356	0.0	0.0
N5_234_064G1	False	True	False	False	False	False	False	False	False	False	False	False	False	False	False	False	False	False	False	False	False	False	True	False	False	False	False	False	True	True	False	64	975	28.571428571428598	0.969390768190881	0.947166612	6	0.0	0.0	3.7151403955949416	0.0	93.50548771159599	0.0	0.0
N5_234_074G1	False	True	False	False	False	False	False	False	False	False	False	False	False	False	False	False	False	False	False	False	False	False	True	False	False	False	False	False	True	True	False	74	975	28.571428571428598	0.9806479077915374	3.138269526	16	6.272011753428982	0.0	12.228778820764678	0.0	77.788994345956	0.0	0.0
N5_235_007G1	False	False	False	False	True	False	False	False	False	False	False	False	False	False	False	False	False	False	False	False	False	False	True	False	False	True	False	False	False	False	True	7	1055	29.428571428571402	0.9885626104964896	2.887263602	5	0.0	0.0	0.0	0.0	98.20297138411402	0.0	0.0
N5_235_027G1	False	False	False	False	True	False	False	False	False	False	False	False	False	False	False	False	False	False	False	False	False	False	True	False	False	True	False	False	False	False	True	27	1055	29.428571428571402	0.9873855905682192	2.6211765280000003	25	0.8067408843743468	0.0	3.3279203061366647	0.0	93.21123913280366	0.0	0.0
N5_235_055G1	False	False	False	False	True	False	False	False	False	False	False	False	False	False	False	False	False	False	False	False	False	False	True	False	False	True	False	False	False	False	True	55	1055	29.428571428571402	0.9717979309217	2.086025542	53	28.061241804296177	0.0	36.65167540024301	0.0	29.08842394893361	0.0	0.0
N5_238_009G1	False	False	False	False	False	True	False	False	False	False	False	False	False	False	False	False	False	False	False	False	False	False	True	False	False	False	False	False	True	True	False	9	1050	31.714285714285694	0.9912058827424453	4.094994648	8	0.0	0.0	3.3264694772319023	0.0	94.35833599726843	0.0	0.0
N5_238_019G1	False	False	False	False	False	True	False	False	False	False	False	False	False	False	False	False	False	False	False	False	False	False	True	False	False	False	False	False	True	True	False	19	1050	31.714285714285694	0.9795657236786388	4.587333726000001	18	0.0	0.0	2.8561881580882384	0.0	93.94588807620576	0.0	0.0
N5_238_028G1	False	False	False	False	False	True	False	False	False	False	False	False	False	False	False	False	False	False	False	False	False	False	True	False	False	False	False	False	True	True	False	28	1050	31.714285714285694	0.9909078335187868	5.458308578	27	0.0	0.0	18.214286494668745	0.0	79.3667296269156	0.0	0.0
N5_239_009G1	True	False	False	False	False	False	False	False	False	False	False	False	False	False	False	False	False	False	False	False	False	False	False	False	True	False	True	False	False	False	False	9	813	26.142857142857103	0.3721616042465349	0.04743672	1	0.0	0.0	0.0	0.0	0.0	0.0	0.0
N5_239_026G1	True	False	False	False	False	False	False	False	False	False	False	False	False	False	False	False	False	False	False	False	False	False	False	False	True	False	True	False	False	False	False	26	813	26.142857142857103	0.9709798642804915	0.8192569559999999	1	0.0	0.0	0.9344872264960056	0.0	97.20040392919165	0.0	0.0
N5_239_052G1	True	False	False	False	False	False	False	False	False	False	False	True	False	False	False	False	False	False	False	False	False	False	False	False	True	False	True	False	False	False	False	52	813	26.142857142857103	0.15266172259343566	0.015610294	0	0.0	0.0	0.0	0.0	0.0	0.0	0.0
N5_239_064G1	True	False	False	False	False	False	False	False	False	False	False	True	False	False	False	False	False	False	False	False	False	False	False	False	True	False	True	False	False	False	False	64	813	26.142857142857103	0.9883773630546048	5.301535452	0	0.0	0.0	95.7056342944927	0.0	2.1857758740495545	0.0	0.0
N5_239_080G1	True	False	False	False	False	False	False	False	False	False	False	False	False	False	False	False	False	False	False	False	False	False	False	False	True	False	True	False	False	False	False	80	813	26.142857142857103	0.9513168034387012	3.331924538	16	3.425571654708345	0.0	12.601041186305526	0.7303531971527502	69.77468091535754	0.0	0.0
N5_239_086G1	True	False	False	False	False	False	False	False	False	False	False	False	False	False	False	False	False	False	False	False	False	False	False	False	True	False	True	False	False	False	False	86	813	26.142857142857103	0.9517209237409574	4.113867252	22	3.098976453603856	0.0	14.618700723209429	0.0	71.03471475223968	0.0	0.0
N5_239_121G1	True	False	False	False	False	False	False	False	False	False	False	False	False	False	False	False	False	False	False	False	False	False	False	False	True	False	True	False	False	False	False	121	813	26.142857142857103	0.9702251927467656	2.575142348	57	5.050993489079152	0.0	31.96399416674111	8.700132740157168	34.076476646564004	0.0	0.0
N5_241_010G1	True	False	False	False	False	False	False	False	False	False	False	False	False	False	False	False	False	False	False	False	False	False	False	False	True	False	True	False	False	False	False	10	814	28.285714285714306	0.8641878516977447	4.489594694	4	0.0	0.0	81.29906668563966	0.0	1.1899333509190928	0.0	0.0
N5_241_040G1	False	False	False	False	False	False	True	False	False	False	False	False	False	False	False	False	False	False	False	False	False	False	False	False	True	False	True	False	False	False	False	40	814	28.285714285714306	0.9511948205313828	2.674672242	34	0.0	0.0	59.643273782477905	0.0	24.91983330195266	0.0	0.0
N5_241_068G1	False	True	False	False	False	False	False	False	False	False	False	False	False	False	False	False	False	False	False	False	False	False	False	False	True	False	True	False	False	False	False	68	814	28.285714285714306	0.9386829504940768	3.072557588	21	1.4794990019239962	0.0	34.13152863190534	0.0	44.4072894853094	0.0	0.0
N5_242_011G1	True	False	False	False	False	False	False	False	False	False	False	False	False	False	False	False	False	False	False	False	False	False	True	False	False	False	True	False	False	False	True	11	1267	28.714285714285694	0.9882994709127442	4.202261004	9	0.0	0.0	17.151310636011132	0.0	76.73123123515532	0.0	0.0
N5_242_023G1	True	False	False	False	False	False	False	False	False	False	False	False	False	False	False	False	False	False	False	False	False	False	True	False	False	False	True	False	False	False	True	23	1267	28.714285714285694	0.988236177777142	3.1442519680000003	21	0.0	0.0	16.372945396849314	0.0	79.35169461164506	0.0	0.0
N5_242_050G1	False	False	False	False	False	True	False	False	False	False	False	False	False	False	False	False	False	False	False	False	False	False	True	False	False	False	True	False	False	False	True	50	1267	28.714285714285694	0.978290676827364	5.200039728	48	5.14023155393862	0.0	82.35838187942397	0.0	9.452240795418783	0.0	0.0
N5_243_005G1	False	True	False	False	False	False	False	False	False	False	False	False	False	False	False	False	False	False	False	False	False	False	False	False	True	False	False	False	True	False	False	5	2240	32.2857142857143	0.9761387011238308	1.567382486	3	0.0	0.0	89.25754657583944	0.0	0.0	0.0	0.0
N5_243_015G1	False	False	False	False	False	True	False	False	False	False	False	False	False	False	False	False	False	False	True	False	False	False	False	False	True	False	False	False	True	False	False	15	2240	32.2857142857143	0.9824635092043396	4.676319564	0	0.0	0.0	18.73091824156182	0.0	66.43030089760991	0.0	0.0
N5_243_023G1	False	False	False	False	False	True	False	False	False	False	False	False	False	False	False	False	False	False	False	False	False	False	False	False	True	False	False	False	True	False	False	23	2240	32.2857142857143	0.9860270189888394	3.827195224	2	0.0	0.0	18.83366898583901	0.0	67.41813277171354	0.0	0.0
N5_244_008G1	False	False	False	False	True	False	False	False	False	False	False	False	False	False	False	False	False	False	False	False	False	False	True	False	False	True	False	False	False	True	False	8	1176	28.142857142857103	0.9926998429703684	5.150304886	2	0.0	0.0	35.972487476987006	0.0	56.26713031969036	0.0	0.0
N5_244_014G1	False	False	False	False	True	False	False	False	False	False	False	False	False	False	False	False	False	False	False	False	False	False	True	False	False	True	False	False	False	True	False	14	1176	28.142857142857103	0.9958554209318384	7.41823322	8	15.485065026238148	0.0	9.749599210160717	0.0	72.23085520941602	0.0	0.0
N5_244_025G1	False	False	False	False	True	False	False	False	False	False	False	False	False	False	False	False	False	False	False	False	False	False	True	False	False	True	False	False	False	True	False	25	1176	28.142857142857103	0.9813729543133524	7.169944346	19	8.3916132466867	0.0	9.209817013201684	0.0	77.86583768164998	0.0	0.0
N5_244_032G1	False	False	False	False	True	False	False	False	False	False	False	False	False	False	False	False	False	False	False	False	False	False	True	False	False	True	False	False	False	True	False	32	1176	28.142857142857103	0.9775475447989784	4.239318134	26	8.466543952254376	0.0	34.949887568947425	0.0	52.695779087571545	0.0	0.0
N5_244_042G1	False	False	False	False	True	False	False	False	False	False	False	False	False	False	False	False	False	False	False	False	False	False	True	False	False	True	False	False	False	True	False	42	1176	28.142857142857103	0.979971730428897	3.470859314	36	9.360699357922751	0.0	61.546108004537814	0.0	25.01059242875437	0.0	0.0
N5_244_051G1	False	False	False	False	True	False	False	False	False	False	False	False	False	False	False	False	False	False	False	False	False	False	True	False	False	True	False	False	False	True	False	51	1176	28.142857142857103	0.9707281047296455	3.891108456	45	2.426387242982569	0.0	87.56630802770407	0.0	5.226388055527384	0.0	0.0
N5_244_063G1	False	False	False	False	True	False	False	False	False	False	False	False	False	False	False	False	False	False	False	False	False	False	True	False	False	True	False	False	False	True	False	63	1176	28.142857142857103	0.9677190323718348	3.157619484	57	0.9709740045105448	0.0	80.86161337583131	0.0	13.278778301014563	0.0	0.0
N5_245_010G1	False	False	False	False	True	False	False	False	False	False	False	False	False	False	False	False	False	False	False	False	False	False	True	False	False	True	False	False	False	True	False	10	862	28.142857142857103	0.985478905370874	3.296375046	4	0.0	0.0	62.50149266310154	0.0	32.37897623218447	0.0	0.0
N5_245_025G1	False	False	False	False	True	False	False	False	False	False	False	False	False	False	False	False	False	False	False	False	False	False	True	False	False	True	False	False	False	True	False	25	862	28.142857142857103	0.9686785106753868	4.549247338	19	13.897125170994606	0.0	4.727614590912798	0.0	65.35481494213714	0.0	0.0
N5_245_037G1	False	False	False	False	True	False	False	False	False	False	False	False	False	False	False	False	False	False	False	False	False	False	True	False	False	True	False	False	False	True	False	37	862	28.142857142857103	0.9570812342346798	3.1237214580000003	31	7.8001153687372105	0.0	8.00173602027995	0.0	71.27137640631464	0.0	0.0
N5_245_055G1	False	False	False	False	True	False	False	False	False	False	False	False	False	False	False	False	False	False	False	False	False	False	True	False	False	True	False	False	False	True	False	55	862	28.142857142857103	0.9760788877965404	3.409001374	2	9.718683195051126	0.0	72.02726617912475	0.0	12.887228492709903	0.0	0.0
N5_245_072G1	False	False	False	False	True	False	False	False	False	False	False	False	False	False	False	False	False	False	False	False	False	False	True	False	False	True	False	False	False	True	False	72	862	28.142857142857103	0.9798437497926265	2.229437326	19	35.34236324201562	0.7020741535750173	24.916627233861966	0.0	32.79380007007203	0.0	0.0
N5_245_091G1	False	False	False	False	True	False	False	False	False	False	False	False	False	False	False	False	False	False	False	False	False	False	True	False	False	True	False	False	False	True	False	91	862	28.142857142857103	0.9819621546779193	1.7870112319999998	38	78.14377091380253	0.0	11.315859376310847	0.0	6.334811535532644	0.0	0.0
N5_245_104G1	False	False	False	False	True	False	False	False	False	False	False	False	False	False	False	False	False	False	False	False	False	False	True	False	False	True	False	False	False	True	False	104	862	28.142857142857103	0.9798386328323808	3.167079156	51	46.09739813197141	0.6607604430837913	30.676387920378215	0.0	14.727085381632312	0.0	0.0
N5_246_011G1	False	False	False	False	False	True	False	False	False	False	False	False	False	False	False	False	False	False	False	False	False	False	True	False	False	False	False	True	False	True	False	11	1068	31.142857142857103	0.9856760818374374	1.983186742	10	0.0	0.0	60.76728503023647	0.0	34.175414126986944	0.0	0.0
N5_246_014G1	False	False	False	False	False	True	False	False	False	False	False	False	False	False	False	False	False	False	False	False	False	False	True	False	False	False	False	True	False	True	False	14	1068	31.142857142857103	0.9629265200343416	1.277588988	13	0.0	0.0	1.914970317824937	0.0	89.45755238898475	0.0	0.0
N5_246_015G1	False	False	False	False	False	True	False	False	False	False	False	False	False	False	False	False	False	False	False	False	False	False	True	False	False	False	False	True	False	True	False	15	1068	31.142857142857103	0.9565201214261514	2.603905824	14	0.0	0.0	8.17828511896289	0.0	78.04801441582399	0.0	0.0
N5_246_018G1	False	False	False	False	False	False	True	False	False	False	False	False	False	False	False	False	False	False	False	False	False	False	True	False	False	False	False	True	False	True	False	18	1068	31.142857142857103	0.8494800122530249	0.36995095	17	6.545856447185769	0.0	7.279366824710141	0.0	62.24080561274406	0.0	0.0
N5_246_025G1	False	False	False	False	False	False	True	False	False	False	False	False	False	False	False	False	False	False	False	False	False	False	True	False	False	False	False	True	False	True	False	25	1068	31.142857142857103	0.9675994520701128	2.179837762	24	0.0	0.0	37.782578769731394	0.0	45.23129552519424	0.0	0.0
N5_247_007G1	True	False	False	False	False	False	False	False	False	False	False	False	False	False	False	False	False	False	False	False	False	False	False	False	True	False	True	False	False	False	False	7	1276	28.857142857142897	0.9895348976841412	3.20807175	1	0.0	0.0	0.0	0.0	91.70641144594101	0.0	0.0
N5_247_024G1	True	False	False	False	False	False	False	False	False	False	False	False	False	False	False	False	False	False	False	False	False	False	False	False	True	False	True	False	False	False	False	24	1276	28.857142857142897	0.9867755980698626	3.086615068	18	0.0	0.0	5.992506791099485	0.0	86.73403773382346	0.0	0.0
N5_247_051G1	False	False	False	False	False	True	False	False	False	False	False	False	False	False	False	False	False	False	False	False	False	False	False	False	True	False	True	False	False	False	False	51	1276	28.857142857142897	0.9767956199947648	2.710521328	45	45.297928345354826	0.0	18.367401439831067	0.0	32.41585588187632	0.0	0.0
N5_248_008G1	True	False	False	False	False	False	False	False	False	False	False	False	False	False	False	False	False	False	False	False	False	False	False	False	True	False	True	False	False	False	False	8	1084	28.857142857142897	0.9932384303823024	2.309497424	2	0.0	0.0	0.0	0.0	92.16823161487969	0.0	0.0
N5_248_010G1	True	False	False	False	False	False	False	False	False	False	False	False	False	False	False	False	False	False	False	False	False	False	False	False	True	False	True	False	False	False	False	10	1084	28.857142857142897	0.9850709850472626	1.722034194	4	0.0	0.0	0.0	0.0	93.28863340793801	0.0	0.0
N5_248_030G1	True	False	False	False	False	False	False	False	False	False	False	False	False	False	False	False	False	False	False	False	False	False	False	False	True	False	True	False	False	False	False	30	1084	28.857142857142897	0.9702153980849092	2.711238742	24	0.0	0.0	24.01339324196629	0.0	70.65618821737831	0.0	0.0
N5_248_051G1	False	False	False	False	False	True	False	False	False	False	False	False	False	False	False	False	False	False	False	False	False	False	False	False	True	False	True	False	False	False	False	51	1084	28.857142857142897	0.9786706074499042	1.761113896	45	30.404403371535267	0.0	21.769113906986057	0.0	42.791781152012426	0.0	0.0
N5_249_012G1	True	False	False	False	False	False	False	False	False	False	False	False	False	False	False	False	False	False	False	False	False	False	False	False	True	False	True	False	False	False	False	12	980	28.857142857142897	0.9897285461637833	7.816918714	6	0.0	0.0	0.4370466648682617	0.0	94.97009452866878	0.0	0.0
N5_249_019G1	True	False	False	False	False	False	False	False	False	False	False	False	False	False	False	False	False	False	False	False	False	False	False	False	True	False	True	False	False	False	False	19	980	28.857142857142897	0.9839671852521884	3.139843384	13	0.0	0.0	0.9482898989715978	0.0	94.49674385765476	0.0	0.0
N5_249_030G1	False	False	False	False	False	True	False	False	False	False	False	False	False	False	False	False	False	False	False	False	False	False	False	False	True	False	True	False	False	False	False	30	980	28.857142857142897	0.9837244131506604	2.522088234	24	0.0	0.0	2.7259906292398166	0.0	93.60747076701996	0.0	0.0
N5_249_038G1	False	True	False	False	False	False	False	False	False	True	False	False	False	True	False	False	False	False	False	False	True	False	False	False	True	False	True	False	False	False	False	38	980	28.857142857142897	0.9834935137290622	1.877556078	0	0.0	0.0	2.7994887015033805	0.0	92.72652009885802	0.0	0.0
N5_249_039G1	False	True	False	False	False	False	False	False	False	True	False	False	False	True	False	False	False	False	False	False	False	False	False	False	True	False	True	False	False	False	False	39	980	28.857142857142897	0.8629778834460471	0.22538980600000005	0	0.0	0.0	1.7507163957539411	0.0	81.36088747509727	0.0	0.0
N5_249_042G1	False	True	False	False	False	False	False	False	False	True	False	False	False	False	False	False	True	False	False	False	False	False	False	False	True	False	True	False	False	False	False	42	980	28.857142857142897	0.9875617199838927	5.328707126	0	0.0	0.0	0.0927739121536401	0.0	95.84780356532585	0.0	0.0
N5_250_009G1	False	True	False	False	False	False	False	False	False	False	False	False	False	False	False	False	False	False	False	False	False	False	False	False	True	False	False	False	True	True	False	9	1325	30.0	0.993126679288174	4.209651902	7	0.0	0.0	13.015219135142633	0.0	81.3589989622852	0.0	0.0
N5_250_022G1	False	True	False	False	False	False	False	False	False	False	False	False	False	False	False	False	False	False	False	False	False	False	False	False	True	False	False	False	True	True	False	22	1325	30.0	0.9935295094504772	7.095999206	20	0.0	0.0	2.087417461683972	0.0	95.79515857524748	0.0	0.0
N5_250_037G1	False	False	False	False	False	False	True	False	False	False	False	False	False	False	False	False	False	False	False	False	False	False	False	False	True	False	False	False	True	True	False	37	1325	30.0	0.9480054208601608	2.452806596	35	0.0	0.0	67.77677633006496	0.0	11.472304213829664	0.0	0.0
N5_252_012G1	True	False	False	False	False	False	False	False	False	False	False	False	False	False	False	False	False	False	False	False	False	False	True	False	False	False	True	False	False	True	True	12	700	24.285714285714306	0.9370912668690748	3.864338696	10	0.0	0.0	67.36158346892478	0.0	17.29543729629128	0.0	0.0
N5_252_025G1	False	False	False	False	False	False	False	False	False	False	False	False	False	False	False	False	False	False	False	False	False	False	True	False	False	False	True	False	False	True	True	25	700	24.285714285714306	0.9604283891793368	6.7913193960000005	23	0.0	0.0	0.07178723785059335	0.0	98.70542785444927	0.0	0.0
N5_252_040G1	False	False	False	False	False	False	False	False	False	False	False	False	True	False	False	False	False	False	False	False	False	False	True	False	False	False	True	False	False	True	True	40	700	24.285714285714306	0.9965798474403272	6.075087738	0	0.0	0.0	0.0	0.0	97.6444838254943	0.0	0.0
N5_252_083G1	False	False	False	False	False	False	False	False	False	False	False	False	False	False	False	False	False	False	False	False	False	False	True	False	False	False	True	False	False	True	True	83	700	24.285714285714306	0.975377904140594	6.66247224	43	0.7533895574775407	0.0	75.8957724676088	0.0	19.632404128936376	0.0	0.0
N5_252_091G1	False	False	False	False	False	False	False	False	False	False	False	False	False	False	False	False	False	False	False	False	False	False	True	False	False	False	True	False	False	True	True	91	700	24.285714285714306	0.985195416936218	3.300620524	51	2.4021431926356165	0.0	42.21347132845981	0.0	51.54812232367977	0.0	0.0
N5_253_022G1	True	False	False	False	False	False	False	False	False	False	False	True	False	False	False	False	False	False	False	False	False	False	True	False	False	False	True	False	False	True	False	22	760	24.285714285714306	0.9942644655454188	2.05344225	0	0.0	0.0	0.0	0.0	97.66405517369672	0.0	0.0
N5_253_050G1	False	False	False	False	False	False	False	False	False	False	False	True	False	False	True	False	False	False	False	False	False	False	True	False	False	False	True	False	False	True	False	50	760	24.285714285714306	0.9771555513518464	3.030159052	0	0.0	5.2626811295844815	0.12715904372929926	0.0	92.38411080208206	0.0	0.0
N5_253_085G1	False	False	False	False	False	False	False	False	False	False	False	True	False	False	True	False	False	False	False	False	False	False	True	False	False	False	True	False	False	True	False	85	760	24.285714285714306	0.980642868196537	3.794582932	0	0.0	52.09268615916497	17.628110289829344	0.0	22.975422479552755	0.0	0.0
N5_253_099G1	False	False	False	False	False	False	False	False	False	False	False	True	False	False	True	False	False	False	False	False	False	False	True	False	False	False	True	False	False	True	False	99	760	24.285714285714306	0.9777862268395852	4.667237168	0	0.11883079257308485	8.910008390342849	34.401102477593234	0.0	51.56747649315086	0.0	0.0
N5_254_005G1	False	False	False	False	True	False	False	False	False	True	False	False	False	False	False	False	True	False	False	False	False	False	False	False	True	True	False	False	False	False	True	5	1010	26.714285714285694	0.982456162095546	2.26400323	0	0.0	75.99550350941857	2.2478608165236587	0.0	12.243996766736062	0.0	0.0
N5_254_008G1	False	False	False	False	True	False	False	False	False	False	False	False	False	False	False	False	False	False	False	False	False	False	False	False	True	True	False	False	False	False	True	8	1010	26.714285714285694	0.9708763045319908	3.817779664	1	0.0	52.4186327859805	0.4860435059931735	0.0	35.59814668785978	0.0	0.0
N5_254_014G1	False	False	False	False	True	False	False	False	False	False	False	False	False	False	False	False	False	False	False	False	False	False	False	False	True	True	False	False	False	False	True	14	1010	26.714285714285694	0.9844355764016792	1.382670164	7	0.0	0.0	0.0	0.0	77.1837972159353	0.0	0.0
N5_254_025G1	False	False	False	False	True	False	False	False	False	False	False	False	False	False	False	False	False	False	False	False	False	False	False	False	True	True	False	False	False	False	True	25	1010	26.714285714285694	0.9856048237379376	9.715997338	18	0.0	0.0	12.199903558485316	0.0	75.55602406265295	0.0	0.0
N5_254_033G1	False	False	False	False	True	False	False	False	False	False	False	False	False	False	False	False	False	False	False	False	False	False	False	False	True	True	False	False	False	False	True	33	1010	26.714285714285694	0.9855585492847704	3.60773864	26	0.0	0.0	4.615382913325451	0.0	77.06620391980498	0.0	0.0
N5_254_051G1	False	False	False	False	False	True	False	False	False	False	False	False	False	False	False	False	False	False	False	False	False	False	False	False	True	True	False	False	False	False	True	51	1010	26.714285714285694	0.9826626324485208	2.053892142	44	0.0	73.53141929416856	3.1825209150637077	0.0	13.884795240430892	0.0	0.0
N5_254_057G1	False	False	False	False	False	True	False	False	False	False	False	False	False	False	False	False	False	False	False	False	False	False	False	False	True	True	False	False	False	False	True	57	1010	26.714285714285694	0.9833453874250226	2.03063663	50	0.0	82.02377954612194	1.8575766423557525	0.0	5.955432094219635	0.0	0.0
N5_254_062G1	False	False	False	False	True	False	False	False	False	False	False	False	False	True	False	False	False	False	False	False	True	False	False	False	True	True	False	False	False	False	True	62	1010	26.714285714285694	0.9669787232405584	1.830818548	0	0.0	63.97003840207981	13.781689477399805	0.0	11.4558137305915	0.0	0.0
N5_254_069G1	False	False	False	False	True	False	False	False	False	False	False	False	False	False	False	False	False	False	False	False	False	False	False	False	True	True	False	False	False	False	True	69	1010	26.714285714285694	0.9738302307528152	0.94359069	6	0.0	85.07683815479358	0.24543017121120603	0.0	2.6754055748472885	0.0	0.0
N5_255_008G1	False	True	False	False	False	False	False	True	False	False	False	False	False	True	False	True	False	False	False	False	True	False	False	False	True	False	False	False	True	False	True	8	630	24.285714285714306	0.988510566893292	4.831945692	0	0.0	3.312367965579362	0.4613735166127774	0.0	92.89835798493904	0.0	0.0
N5_255_018G1	False	True	False	False	False	False	False	False	False	False	False	True	False	False	False	True	False	False	False	False	True	False	False	False	True	False	False	False	True	False	True	18	630	24.285714285714306	0.8931823448935804	0.22682997	0	0.0	0.0	0.0	0.0	85.40843849161554	0.0	0.0
N5_255_024G1	False	True	False	False	False	False	False	False	False	False	False	False	False	False	False	False	False	False	False	False	False	False	False	False	True	False	False	False	True	False	True	24	630	24.285714285714306	0.8108186183818684	0.50185966	1	0.0	0.0	75.78411792750987	0.0	0.0	0.0	0.0
N5_255_025G1	False	True	False	False	False	False	False	False	False	False	False	False	False	False	False	False	False	False	False	False	False	False	False	False	True	False	False	False	True	False	True	25	630	24.285714285714306	0.9474276198713504	6.119116357999999	2	0.0	0.0	92.72594344037806	0.0	0.0	0.0	0.0
N5_255_041G1	False	True	False	False	False	False	False	False	False	False	False	False	False	False	False	False	False	False	False	False	False	False	False	False	True	False	False	False	True	False	True	41	630	24.285714285714306	0.985160734803535	3.1291083960000003	18	0.6339827925858789	0.0	22.42417191251561	0.0	72.13667984431176	0.0	0.0
N5_255_063G1	False	True	False	False	False	False	False	False	False	False	False	False	False	False	False	False	False	False	False	False	False	False	False	False	True	False	False	False	True	False	True	63	630	24.285714285714306	0.982006516242766	5.950671998	40	25.508126908325014	0.41381850393159575	1.180202090647981	0.0	68.88242195069142	0.0	0.0
N5_255_080G1	False	True	False	False	False	False	False	False	False	False	False	False	False	False	False	False	False	False	False	False	False	False	False	False	True	False	False	False	True	False	True	80	630	24.285714285714306	0.9378514756907989	1.460943392	57	8.340299004001382	0.0	65.94122784662967	0.0	14.181672462638446	0.0	0.0
N5_256_032G1	False	False	True	False	False	False	False	False	False	False	False	False	False	False	False	False	False	False	False	False	False	False	False	True	False	False	False	True	False	True	False	32	823	31.142857142857103	0.8793809998159176	2.275860778	25	0.0	0.0	20.077870528115405	0.0	0.0	0.0	0.0
N5_256_049G1	False	False	False	False	False	True	False	False	False	False	False	False	False	False	False	False	False	False	False	False	False	False	False	True	False	False	False	True	False	True	False	49	823	31.142857142857103	0.9880718859552222	3.4734032480000003	42	30.74396533506092	0.0	11.841152449109472	0.0	54.46631736218149	0.0	0.0
N5_258_005G1	False	True	False	False	False	False	False	False	False	False	False	False	False	False	False	False	False	False	False	False	False	False	True	False	False	False	False	False	True	True	False	5	1322	29.285714285714306	0.9366146676474596	2.6954082460000004	3	0.0	23.89287462200633	0.0	0.0	45.39299079372186	0.0	0.0
N5_258_006G1	False	True	False	False	False	False	False	False	False	False	False	False	False	False	False	False	False	False	False	False	False	False	True	False	False	False	False	False	True	True	False	6	1322	29.285714285714306	0.9894138324217246	2.84753797	4	0.0	0.0	0.1596625139997694	0.0	92.77988831734524	0.0	0.0
N5_258_006G2	False	True	False	False	False	False	False	False	False	False	False	False	False	False	False	False	False	False	False	False	False	False	True	False	False	False	False	False	True	True	False	6	1322	29.285714285714306	0.9910331818220623	6.848828442	4	0.0	0.0	0.18069926582050602	0.0	97.61851630454376	0.0	0.0
N5_258_007G1	False	True	False	False	False	False	False	False	False	False	False	False	False	True	False	False	False	False	False	False	True	False	True	False	False	False	False	False	True	True	False	7	1322	29.285714285714306	0.9672707886244344	2.171380178	0	0.0	0.0	0.4843393710854811	0.0	94.85064256647185	0.0	0.0
N5_258_062G1	False	False	False	False	False	False	False	False	False	False	False	False	False	False	False	False	False	False	False	False	False	False	True	False	False	False	False	False	True	True	False	62	1322	29.285714285714306	0.9716751330477568	4.448558794	45	4.564901176306675	0.0	7.347532887838911	0.0	76.96874608545411	0.0	0.0
N5_259_034G1	True	False	False	False	False	False	False	False	False	False	False	False	False	False	False	False	False	False	False	False	False	False	True	False	False	False	True	False	False	False	False	34	1294	27.714285714285694	0.9654536269996116	2.038158844	14	16.594970364684688	1.85896373859858	9.54061604523303	0.0	65.7043202199995	0.0	0.0
N5_259_080G1	True	False	False	False	False	False	False	False	False	False	False	False	False	False	False	False	False	False	False	False	False	False	True	False	False	False	True	False	False	False	False	80	1294	27.714285714285694	0.9547736842962204	2.211296014	60	17.039165754268847	0.31581472664835186	62.19542334416743	0.0	13.949359525504036	0.0	0.0
N5_260_007G1	True	False	False	False	False	False	False	False	False	False	False	False	False	False	False	False	False	False	False	False	False	False	True	False	False	False	True	False	False	True	False	7	1256	29.285714285714306	0.981996678873218	1.905228792	5	0.0	0.0	5.1470957751513975	0.0	88.22970950210161	0.0	0.0
N5_260_007G2	True	False	False	False	False	False	False	False	False	False	False	False	False	False	False	False	False	False	False	False	False	False	True	False	False	False	True	False	False	True	False	7	1256	29.285714285714306	0.9790554742160152	1.78389142	5	0.0	0.0	0.2336291761524364	0.0	95.05846130360331	0.0	0.0
N5_260_024G1	True	False	False	False	False	False	False	False	False	False	False	False	False	False	False	False	False	False	True	False	False	False	True	False	False	False	True	False	False	True	False	24	1256	29.285714285714306	0.954217330144348	2.310397524	0	22.265007542572146	0.0	16.730470336800792	0.0	50.676985071509286	0.0	0.0
N5_260_034G1	True	False	False	False	False	False	False	False	False	False	False	False	False	False	False	False	False	False	True	False	False	False	True	False	False	False	True	False	False	True	False	34	1256	29.285714285714306	0.9443772227165556	1.920005666	0	13.349195642425778	0.0	12.855418011042476	0.0	55.58798255338066	0.0	0.0
N5_261_005G1	False	True	False	False	False	False	False	False	False	False	False	False	False	False	False	False	False	False	False	False	False	False	False	False	True	False	False	False	True	False	False	5	1419	32.1428571428571	0.9864399495132894	2.181005538	1000	0.0	0.0	1.6829585411625851	0.0	93.86619229849931	0.0	0.0
N5_261_006G1	False	True	False	False	False	False	False	False	False	False	False	False	False	False	False	False	False	False	False	False	False	False	False	False	True	False	False	False	True	False	False	6	1419	32.1428571428571	0.9869843833423748	1.849455178	1000	0.0	0.0	20.829240075587283	0.0	76.00011428857674	0.0	0.0
N5_261_007G1	False	True	False	False	False	True	False	False	False	False	False	False	False	False	False	False	False	False	False	False	False	False	False	False	True	False	False	False	True	False	False	7	1419	32.1428571428571	0.9768907460149348	4.682494193999999	1000	0.0	0.0	7.959350704877777	0.0	90.40626438542894	0.0	0.0
N5_261_008G1	False	False	False	False	False	True	False	False	False	False	False	False	False	False	False	False	False	False	False	False	False	False	False	False	True	False	False	False	True	False	False	8	1419	32.1428571428571	0.9765343744268082	4.921277986000001	1000	0.0	0.0	7.438215402855724	0.0	91.09960747834093	0.0	0.0
N5_261_008G2	False	False	False	False	False	True	False	False	False	False	False	False	False	False	False	False	False	False	False	False	False	False	False	False	True	False	False	False	True	False	False	8	1419	32.1428571428571	0.9818363342135462	1.911763336	1000	0.0	0.0	4.657531157193403	0.0	90.64376986493272	0.0	0.0
N5_261_009G1	False	False	False	False	False	True	False	False	False	False	False	False	False	False	False	False	False	False	False	False	False	False	False	False	True	False	False	False	True	False	False	9	1419	32.1428571428571	0.9761881404295302	7.63662134	1000	0.0	0.0	23.451948671439556	0.0	74.15612854908161	0.0	0.0
N5_261_009G2	False	False	False	False	False	True	False	False	False	False	False	False	False	False	False	False	False	False	False	False	False	False	False	False	True	False	False	False	True	False	False	9	1419	32.1428571428571	0.9754479182559344	5.9028156260000015	1000	0.0	0.0	9.862796365105373	0.0	88.33244984436855	0.0	0.0
N5_261_010G1	True	False	False	False	False	True	False	False	False	True	False	False	False	False	False	False	True	False	False	False	False	False	False	False	True	False	False	False	True	False	False	10	1419	32.1428571428571	0.97562623099066	4.35523945	0	0.0	0.0	12.602730837359585	0.0	84.32025816477208	0.0	0.0
N5_261_010G2	True	False	False	False	False	True	False	False	False	True	False	False	False	False	False	False	True	False	False	False	False	False	False	False	True	False	False	False	True	False	False	10	1419	32.1428571428571	0.9120747296162172	10.09693857	0	0.0	0.0	1.439170055542885	0.0	96.86926000048749	0.0	0.0
N5_262_006G1	False	False	False	False	False	False	True	False	False	False	False	False	False	False	False	False	False	False	False	False	False	False	False	False	True	True	False	False	False	True	True	6	1582	31.142857142857103	0.9171531644417636	3.107415838	4	0.0	0.0	0.09707610990170927	0.0	47.886198348133675	0.0	0.0
N5_262_014G1	False	False	False	False	False	True	False	False	False	False	False	False	False	False	False	False	False	False	False	False	False	False	False	False	True	True	False	False	False	True	True	14	1582	31.142857142857103	0.9647409793548491	7.430954248	12	0.0	0.0	9.16020743559556	0.0	40.67113409560317	0.0	0.0
N5_262_026G1	False	False	False	False	False	True	False	False	False	False	False	False	False	False	False	False	False	False	False	False	False	False	False	False	True	True	False	False	False	True	True	26	1582	31.142857142857103	0.9554071750604398	1.558164196	24	0.0	0.0	31.399764535790936	0.0	46.17862916322589	0.0	0.0
N5_264_006G1	True	False	False	False	False	False	False	False	False	True	False	False	False	False	False	False	True	False	False	False	False	False	False	False	True	False	True	False	False	False	False	6	1351	30.571428571428598	0.9201112562196948	2.027275984	0	0.0	0.9968442970022376	5.0018072093927595	0.0	0.0	2.842234072063076	0.0
N5_264_015G1	False	False	False	False	False	True	False	False	False	False	False	False	False	False	False	False	False	False	False	False	False	False	False	False	True	False	True	False	False	False	False	15	1351	30.571428571428598	0.9739858558566512	5.458858052	9	0.0	7.110320491165612	1.6884103579361585	0.0	64.14868890604374	0.0	0.0
N5_264_031G1	False	False	False	False	False	True	False	False	False	False	False	False	False	False	False	False	False	False	False	False	False	False	False	False	True	False	True	False	False	False	False	31	1351	30.571428571428598	0.952756613861682	4.91813064	25	12.525874932594304	0.0	19.830546289880573	0.0	27.608781551520558	0.0	0.0
N5_265_007G1	True	False	False	False	False	True	False	False	False	False	False	False	False	False	False	False	False	False	False	False	False	False	False	False	True	False	True	False	False	False	False	7	1700	30.571428571428598	0.8208681336101904	2.430508368	5	0.0	0.0	68.20811379671004	0.0	0.0	0.0	0.0
N5_265_041G1	False	False	False	False	False	False	False	False	False	False	False	False	False	False	False	False	False	False	False	False	False	False	False	False	True	False	True	False	False	False	False	41	1700	30.571428571428598	0.9665077931195007	4.855829900000002	20	12.035022823966713	0.0	7.124767677158543	0.0	59.986240808785325	0.0	0.0
N5_266_008G1	False	False	True	False	False	False	False	False	False	False	False	False	False	False	False	False	False	False	False	False	False	False	True	False	False	False	False	True	False	True	True	8	1531	31.285714285714306	0.8847255271676326	5.771269768	6	0.0	0.0	84.03228540260466	0.0	0.4326608419771238	0.0	0.0
N5_266_018G1	False	False	True	False	False	False	False	False	False	False	False	False	False	False	False	False	False	False	False	False	False	False	True	False	False	False	False	True	False	True	True	18	1531	31.285714285714306	0.9562121766640942	1.096374826	16	0.0	0.0	2.317779917723138	0.0	91.77098867080336	0.0	0.0
N5_266_031G1	False	False	True	False	False	False	False	False	False	False	False	False	False	False	False	False	False	False	False	False	False	False	True	False	False	False	False	True	False	True	True	31	1531	31.285714285714306	0.982689801752502	1.927978366	29	0.0	0.0	0.0	0.0	96.6347173423107	0.0	0.0
N5_267_008G1	False	False	True	False	False	False	False	False	False	False	False	False	False	False	False	False	False	False	False	False	False	False	False	False	True	False	False	True	False	True	False	8	1499	31.285714285714306	0.945153383098972	1.901308096	6	0.0	0.0	88.743817116529	0.0	0.0	0.0	0.0
N5_267_014G1	False	False	True	False	False	False	False	False	False	False	False	False	False	False	False	False	False	False	False	False	False	False	False	False	True	False	False	True	False	True	False	14	1499	31.285714285714306	0.9821120348612612	3.663296206	12	0.0	0.0	2.5060936330956363	0.0	88.41790439765491	0.0	0.0
N5_267_018G1	False	False	True	False	False	False	False	False	False	False	False	False	False	False	False	False	False	False	False	False	False	False	False	False	True	False	False	True	False	True	False	18	1499	31.285714285714306	0.9881038693228422	1.965427078	16	0.0	0.0	5.617672860208757	0.0	70.75364970320207	0.0	0.0
N5_267_023G1	False	False	True	False	False	False	False	False	False	False	False	False	False	False	False	False	False	False	False	False	False	False	False	False	True	False	False	True	False	True	False	23	1499	31.285714285714306	0.9094323565804469	1.767992474	21	1.0020145455098808	0.0	0.5007471786330692	0.0	89.4227504124545	0.0	0.0
N5_267_030G1	False	False	True	False	False	False	False	False	False	False	False	False	False	False	False	False	False	False	False	False	False	False	False	False	True	False	False	True	False	True	False	30	1499	31.285714285714306	0.9818969331027528	2.086203568	28	4.653017109258438	0.0	1.6744899967978577	0.0	83.09679789786458	0.0	0.0
N5_268_030G1	False	False	True	False	False	False	False	False	False	False	False	False	False	False	False	False	False	False	False	False	False	False	True	False	False	False	False	True	False	True	False	30	1060	27.0	0.99153611419426	6.365744422000001	29	0.0	0.0	24.19219428292969	0.0	68.61726384752743	0.0	0.0
N5_268_056G1	False	False	False	False	False	True	False	False	False	False	False	False	False	False	False	False	False	False	False	False	False	False	True	False	False	False	False	True	False	True	False	56	1060	27.0	0.9697567852418524	3.40059529	55	9.582930169264573	0.0	59.160194469598295	0.0	12.934381914055994	0.0	0.0
N5_269_009G1	False	False	True	False	False	False	False	False	False	False	False	False	False	False	False	False	False	False	False	False	False	False	True	False	False	False	False	True	False	False	False	9	741	28.857142857142897	0.8513159224216371	2.179302752	7	33.26417898526106	0.0	12.790511427115383	0.0	46.567909335297344	0.0	0.0
N5_269_016G1	False	False	True	False	False	False	False	False	False	False	False	False	False	False	False	False	False	False	False	False	False	False	True	False	False	False	False	True	False	False	False	16	741	28.857142857142897	0.9899151895565832	4.19601765	14	8.531372288531724	0.0	2.9150529574631316	0.0	85.90387299929493	0.0	0.0
N5_269_025G1	False	False	True	False	False	False	False	False	False	False	False	False	False	False	False	False	False	False	False	False	False	False	True	False	False	False	False	True	False	False	False	25	741	28.857142857142897	0.9373258935705476	2.712315238	23	7.564701791901374	0.0	0.30982592057391234	0.0	84.14369078414623	0.0	0.0
N5_269_039G1	False	False	True	False	False	False	False	False	False	False	False	False	False	False	False	False	False	False	False	False	False	False	True	False	False	False	False	True	False	False	False	39	741	28.857142857142897	0.9919634272156712	3.228076916	37	1.542544104577959	0.0	33.18269533804379	0.0	63.00335362287879	0.0	0.0
N5_269_039G2	False	False	True	False	False	False	False	False	False	False	False	False	False	False	False	False	False	False	False	False	False	False	True	False	False	False	False	True	False	False	False	39	741	28.857142857142897	0.9930111935639538	4.717761706	37	4.405243960111113	0.0	9.291103140807936	0.0	79.41959935095545	0.0	0.0
N5_269_055G1	False	False	True	False	False	False	False	False	False	False	False	False	False	False	False	False	False	False	False	False	False	False	True	False	False	False	False	True	False	False	False	55	741	28.857142857142897	0.9940712158138114	3.654740258	53	1.5483376261865118	0.0	2.6273040122568405	0.0	90.6194517310893	0.0	0.0
N5_271_007G1	True	False	False	False	False	False	False	False	False	False	False	False	False	False	False	False	False	False	False	False	False	False	True	False	False	False	True	False	False	True	False	7	1050	27.857142857142897	0.9828792386168956	3.308983184	5	0.0	0.0	95.4783111883593	0.0	2.8441222552613614	0.0	0.0
N5_271_009G1	True	False	False	False	False	False	False	False	False	False	False	False	False	True	False	False	False	False	False	False	True	False	True	False	False	False	True	False	False	True	False	9	1050	27.857142857142897	0.40519682243820176	0.031571132	0	0.0	0.0	46.874225982774384	0.0	0.0	0.0	0.0
N5_271_010G1	True	False	False	False	False	False	False	False	False	True	False	False	False	True	False	False	False	False	False	False	True	False	True	False	False	False	True	False	False	True	False	10	1050	27.857142857142897	0.4032583854112337	0.02861517	0	0.0	0.0	21.774621153744675	0.0	0.0	0.0	0.0
N5_271_010G2	True	False	False	False	False	False	False	False	False	True	False	False	False	True	False	False	False	False	False	False	True	False	True	False	False	False	True	False	False	True	False	10	1050	27.857142857142897	0.7877194246331917	0.07129244400000001	0	0.0	0.0	72.33951052372393	0.0	0.0	0.0	0.0
N5_271_021G1	False	False	False	False	False	False	False	False	False	False	False	False	False	False	False	False	False	False	False	False	False	False	True	False	False	False	True	False	False	True	False	21	1050	27.857142857142897	0.687698120457238	0.059737916	2	0.0	0.0	50.44001966858034	0.0	0.0	0.0	0.0
N5_272_005G1	False	True	False	False	False	False	False	False	False	False	False	False	False	False	False	False	False	False	False	False	False	False	True	False	False	False	False	False	True	True	False	5	1250	27.857142857142897	0.9938448949904536	3.5698610260000003	3	0.0	0.0	0.653076330036384	0.0	93.46804844542429	0.0	0.0
N5_272_005G2	False	True	False	False	False	False	False	False	False	False	False	False	False	False	False	False	False	False	False	False	False	False	True	False	False	False	False	False	True	True	False	5	1250	27.857142857142897	0.991382276777544	1.609177766	3	0.0	0.0	0.0	0.0	94.90604105798964	0.0	0.0
N5_272_006G1	False	True	False	False	False	False	False	False	False	False	False	False	False	False	False	False	False	False	False	False	False	False	True	False	False	False	False	False	True	True	False	6	1250	27.857142857142897	0.9932452129894236	3.1660294	4	0.0	0.0	75.88286014122295	0.0	17.279304961602694	0.0	0.0
N5_272_007G1	False	True	False	False	False	False	False	False	False	False	False	False	False	False	False	False	False	False	False	False	False	False	True	False	False	False	False	False	True	True	False	7	1250	27.857142857142897	0.9918958255160354	4.091552134	5	0.0	0.0	38.717511339622114	0.0	55.8081220772244	0.0	0.0
N5_272_007G2	False	True	False	False	False	False	False	False	False	False	False	False	False	False	False	False	False	False	False	False	False	False	True	False	False	False	False	False	True	True	False	7	1250	27.857142857142897	0.9890895534919532	3.153086204	5	0.0	0.0	69.01713489013764	0.0	24.511754914138717	0.0	0.0
N5_272_008G1	False	True	False	False	False	False	False	False	False	False	False	False	False	False	False	False	False	False	False	False	False	False	True	False	False	False	False	False	True	True	False	8	1250	27.857142857142897	0.9843503716558696	1.68624174	6	0.0	0.0	86.26251576858722	0.0	3.962810885703731	0.0	0.0
N5_272_009G1	False	True	False	False	False	False	False	False	False	True	False	False	False	True	False	False	True	False	False	False	True	False	True	False	False	False	False	False	True	True	False	9	1250	27.857142857142897	0.9794738606939892	3.518914134	0	0.11513677093889554	0.0	67.20350025366662	0.0	21.434928461911714	0.0	0.0
N5_272_009G2	False	True	False	False	False	False	False	False	False	True	False	False	False	True	False	False	True	False	False	False	True	False	True	False	False	False	False	False	True	True	False	9	1250	27.857142857142897	0.5915227527847337	0.066052922	0	0.0	0.0	40.687165603362715	0.0	17.059805015136195	0.0	0.0
N5_272_010G1	False	True	False	False	False	False	False	False	False	True	False	False	False	True	False	False	False	False	False	False	True	False	True	False	False	False	False	False	True	True	False	10	1250	27.857142857142897	0.6699946082944238	0.14733477	0	0.0	0.0	0.0	0.0	62.783142940393496	0.0	0.0
N5_272_021G1	False	False	False	False	False	False	False	False	False	False	False	False	False	False	False	False	False	False	False	False	False	False	True	False	False	False	False	False	True	True	False	21	1250	27.857142857142897	0.9925964670344856	2.836294876	2	0.0	0.0	0.0	0.0	93.36831213737312	0.0	0.0
N5_272_042G1	False	False	False	False	False	False	False	False	False	False	False	False	False	False	False	False	False	False	False	False	False	False	True	False	False	False	False	False	True	True	False	42	1250	27.857142857142897	0.9673326833803478	3.65776994	23	5.3760546529889215	0.0	12.175460771597898	0.0	22.311451373975693	0.0	0.0
N5_273_006G1	True	False	False	False	False	False	False	False	False	False	False	False	False	False	False	False	False	False	False	False	False	False	True	False	False	False	True	False	False	True	False	6	1178	29.428571428571402	0.9946104525598202	1.805098678	4	0.0	0.0	0.0	0.0	87.16156991108271	0.0	0.0
N5_273_006G2	True	False	False	False	False	False	False	False	False	False	False	False	False	False	False	False	False	False	False	False	False	False	True	False	False	False	True	False	False	True	False	6	1178	29.428571428571402	0.9940146880119006	1.905769366	4	0.0	0.0	0.0	0.0	87.65935318933028	0.0	0.0
N5_273_007G1	True	False	False	False	False	False	False	False	False	False	False	False	False	False	False	False	False	False	False	False	False	False	True	False	False	False	True	False	False	True	False	7	1178	29.428571428571402	0.9794812741835994	3.486358184	5	0.0	0.0	0.0	0.0	95.35058990530848	0.0	0.0
N5_273_008G1	True	False	False	False	False	False	False	False	False	False	False	False	False	False	False	False	False	False	False	False	False	False	True	False	False	False	True	False	False	True	False	8	1178	29.428571428571402	0.9845697174628828	3.622747476	6	0.0	0.0	0.0	0.0	93.89264466157896	0.0	0.0
N5_273_011G1	True	False	False	False	False	False	False	False	False	False	False	False	False	False	False	False	False	False	False	False	False	False	True	False	False	False	True	False	False	True	False	11	1178	29.428571428571402	0.9882783428840992	3.109851842	9	0.0	0.0	0.0	0.0	92.80014234993256	0.0	0.0
N5_273_011G2	True	False	False	False	False	False	False	False	False	False	False	False	False	False	False	False	False	False	False	False	False	False	True	False	False	False	True	False	False	True	False	11	1178	29.428571428571402	0.9860898236550444	3.327080248	9	0.0	0.0	0.0	0.0	91.97742797606249	0.0	0.0
N5_273_015G1	True	False	False	False	False	False	False	False	False	False	False	False	False	True	False	False	False	False	False	False	True	False	True	False	False	False	True	False	False	True	False	15	1178	29.428571428571402	0.9684336121098308	0.852134022	0	0.0	0.0	0.0	0.0	91.0504288650501	0.0	0.0
N5_273_015G2	True	False	False	False	False	False	False	False	False	False	False	False	False	True	False	False	False	False	False	False	True	False	True	False	False	False	True	False	False	True	False	15	1178	29.428571428571402	0.9066945106816664	0.229798266	0	0.0	0.0	0.0	0.0	78.85072685013209	0.0	0.0
N5_273_016G1	True	False	False	False	False	False	False	False	False	False	False	False	False	True	False	False	False	False	False	False	True	False	True	False	False	False	True	False	False	True	False	16	1178	29.428571428571402	0.9928430803838246	4.473157432	0	0.0	0.0	0.0	0.0	90.70140248687763	0.0	0.0
N5_273_034G1	True	False	False	False	False	False	False	False	False	False	False	False	False	False	False	False	False	False	False	False	False	False	True	False	False	False	True	False	False	True	False	34	1178	29.428571428571402	0.9928098371872648	3.52688665	2	0.0	0.0	0.0	0.0	86.77614606534065	0.0	0.0
N5_273_055G1	True	False	False	False	False	False	False	False	False	False	False	False	False	False	False	False	False	False	False	False	False	False	True	False	False	False	True	False	False	True	False	55	1178	29.428571428571402	0.9859048607739862	3.448766434	23	0.0	0.0	18.415682340986272	0.0	72.59668690321057	0.0	0.0
N5_274_033G1	True	False	False	False	False	False	False	False	False	False	False	False	False	False	False	False	False	False	False	False	False	False	True	False	False	False	True	False	False	True	False	33	1140	29.428571428571402	0.9883084680467901	1.734241432	31	0.0	0.0	44.014105026294864	0.0	44.0169926888242	0.0	0.0
N5_274_056G1	True	False	False	False	False	False	False	False	False	False	False	False	False	False	False	False	False	False	False	False	False	False	True	False	False	False	True	False	False	True	False	56	1140	29.428571428571402	0.972412634097348	1.105014508	54	2.1739015075447314	0.0	52.31990889589297	0.0	36.65761730976296	0.0	0.0
N5_275_008G1	False	False	False	False	True	False	False	False	False	False	False	False	False	False	False	False	False	False	False	False	False	False	True	False	False	True	False	False	False	False	False	8	1058	29.428571428571402	0.6093970099538496	1.308818554	1	5.506005711010113	0.0	8.820475746403579	0.0	1.362956755577901	0.7962157717088719	0.0
N5_275_017G1	False	False	False	False	True	False	False	False	False	False	False	False	False	False	False	False	False	False	False	False	False	False	True	False	False	True	False	False	False	False	False	17	1058	29.428571428571402	0.9900685139637644	3.290669032	10	0.8014671561475952	0.0	0.0	0.0	75.56533599286628	0.0	0.0
N5_275_028G1	False	False	False	False	False	True	False	False	False	False	False	False	False	False	False	False	False	False	False	False	False	False	True	False	False	True	False	False	False	False	False	28	1058	29.428571428571402	0.9765677795716026	1.960417044	21	1.677795268545931	0.0	19.766288500397266	0.0	54.56532379546075	0.0	0.0
N5_278_016G1	False	True	False	False	False	False	False	False	False	False	False	False	False	False	False	False	False	False	False	False	False	False	True	False	False	False	False	False	True	True	False	16	628	24.142857142857103	0.9849079397972592	5.99700267	10	0.0	0.0	0.4095916260447488	0.0	90.853882161103	0.0	0.0
N5_278_017G1	False	True	False	False	False	False	False	False	False	False	False	False	False	False	False	False	False	False	False	False	False	False	True	False	False	False	False	False	True	True	False	17	628	24.142857142857103	0.9815215298186454	3.174899018	11	0.0	0.0	0.3272597802668129	0.0	88.39608869733192	0.0	0.0
N5_278_020G1	False	True	False	False	False	False	False	False	False	False	False	False	False	False	False	False	False	False	False	False	False	False	True	False	False	False	False	False	True	True	False	20	628	24.142857142857103	0.9832999860403728	4.643983456	14	0.0	0.0	0.0	0.0	88.38594190614191	0.0	0.0
N5_278_020G2	False	True	False	False	False	False	False	False	False	False	False	False	False	False	False	False	False	False	False	False	False	False	True	False	False	False	False	False	True	True	False	20	628	24.142857142857103	0.9797474957085892	4.42448659	14	0.0	0.0	0.8672287904934073	0.0	85.99877523914023	0.0	0.0
N5_278_021G1	False	True	False	False	False	False	False	False	False	False	False	False	False	False	False	False	False	False	False	False	False	False	True	False	False	False	False	False	True	True	False	21	628	24.142857142857103	0.9644747364233054	3.336976118	15	0.0	0.0	0.6546330980364543	0.0	85.01433879851339	0.0	0.0
N5_278_022G1	False	True	False	False	False	False	False	False	False	False	False	False	False	False	False	False	False	False	False	False	False	False	True	False	False	False	False	False	True	True	False	22	628	24.142857142857103	0.9771670543920352	3.597473962	16	0.0	0.0	0.0	0.0	85.42507780146653	0.0	0.0
N5_278_024G1	False	True	False	False	False	False	False	False	False	False	False	False	False	False	False	False	False	False	False	False	False	False	True	False	False	False	False	False	True	True	False	24	628	24.142857142857103	0.9834905725660128	4.795111234	18	0.0	0.0	0.4889405736567737	0.0	80.87510230737642	0.0	0.0
N5_278_024G2	False	True	False	False	False	False	False	False	False	False	False	False	False	False	False	False	False	False	False	False	False	False	True	False	False	False	False	False	True	True	False	24	628	24.142857142857103	0.9820649894500532	2.91432417	18	0.0	0.0	0.506114457404373	0.0	79.47940351810622	0.0	0.0
N5_278_026G1	False	True	False	False	False	False	False	False	False	False	False	False	False	True	False	False	False	False	False	False	True	False	True	False	False	False	False	False	True	True	False	26	628	24.142857142857103	0.91875347390338	3.027572192	0	0.0	0.0	0.9021007750423944	0.0	71.029598705536	0.0	0.0
N5_278_028G1	False	True	False	False	False	False	False	False	False	True	False	False	False	True	False	False	False	False	False	False	True	False	True	False	False	False	False	False	True	True	False	28	628	24.142857142857103	0.9691323078784078	1.594830996	0	0.0	0.0	0.2891377770789201	0.0	85.47941075130697	0.0	0.0
N5_278_029G1	False	True	False	False	False	False	False	False	False	True	False	False	False	True	False	False	False	False	False	False	False	False	True	False	False	False	False	False	True	True	False	29	628	24.142857142857103	0.9406901731498511	3.506098624	0	0.0	0.0	28.576737010521697	0.0	37.72401914441982	0.0	0.0
N5_278_032G1	False	True	False	False	False	False	False	False	False	True	False	False	False	True	False	False	False	False	False	False	False	False	True	False	False	False	False	False	True	True	False	32	628	24.142857142857103	0.9955634168766386	2.061486048	0	0.0	0.0	0.0	0.0	86.67223284772871	0.0	0.0
N5_278_033G1	False	True	False	False	False	False	False	False	False	True	False	False	False	True	False	False	False	False	False	False	False	False	True	False	False	False	False	False	True	True	False	33	628	24.142857142857103	0.9939662930649416	3.8873051	0	0.0	0.0	0.0	0.0	88.95291576447138	0.0	0.0
N5_278_033G2	False	True	False	False	False	False	False	False	False	True	False	False	False	True	False	False	False	False	False	False	False	False	True	False	False	False	False	False	True	True	False	33	628	24.142857142857103	0.9938658727262952	4.64947542	0	0.0	0.0	0.0	0.0	88.93975457044142	0.0	0.0
N5_278_048G1	False	True	False	False	False	False	False	False	False	False	False	False	False	False	False	False	False	False	False	False	False	False	True	False	False	False	False	False	True	True	False	48	628	24.142857142857103	0.957838282504178	3.56685977	7	0.0	0.0	13.64254482564085	0.0	72.88781807617853	0.0	0.0
N5_278_057G1	False	True	False	False	False	False	False	False	False	False	False	False	False	False	False	False	False	False	False	False	False	False	True	False	False	False	False	False	True	True	False	57	628	24.142857142857103	0.9143004745008628	4.701344374	16	0.0	0.0	6.235529556635706	0.0	70.18404597305936	0.0	0.0
N5_278_063G1	False	True	False	False	False	False	False	False	False	False	False	False	False	False	False	False	False	False	False	False	False	False	True	False	False	False	False	False	True	True	False	63	628	24.142857142857103	0.9391942689721524	2.67897712	22	0.0	0.0	33.30548268064343	0.0	55.76703143623713	0.0	0.0
N5_278_096G1	False	True	False	False	False	False	False	False	False	False	False	False	False	False	False	False	False	False	False	False	False	False	True	False	False	False	False	False	True	True	False	96	628	24.142857142857103	0.9674055377383944	2.9743665	55	26.036217415708517	0.0	27.97648560727133	0.0	23.20057205307416	0.0	0.0
N5_278_104G1	False	True	False	False	False	False	False	False	False	False	False	False	False	False	False	False	False	False	False	False	False	False	True	False	False	False	False	False	True	True	False	104	628	24.142857142857103	0.939191613280004	1.973918242	63	17.731830164118826	0.0	39.97359230038465	0.0	23.18463577733125	0.0	0.0
N5_279_012G1	False	False	True	False	False	False	False	False	False	False	False	False	False	False	False	False	False	False	False	False	False	False	True	False	False	False	False	True	False	False	True	12	1154	28.0	0.9895932346481358	2.684218418	2	0.0	0.0	0.0	0.0	97.26488459967793	0.0	0.0
N5_279_041G1	False	False	True	False	False	True	False	False	False	False	False	False	False	False	False	False	False	False	False	False	False	False	True	False	False	False	False	True	False	False	True	41	1154	28.0	0.9655003813501728	3.24549506	1	0.0	0.0	10.679828017978867	0.0	76.20873347439328	0.0	0.0
N5_281_015G1	False	False	False	False	False	True	False	False	False	False	False	False	False	False	False	False	False	False	False	False	False	False	False	False	True	False	False	True	False	False	False	15	1820	30.571428571428598	0.9768598032026604	2.974599192	13	0.0	0.0	10.4827466214144	0.0	83.48441371122381	0.0	0.0
N5_281_031G1	False	False	False	False	False	True	False	False	False	False	False	False	False	False	False	False	False	False	False	False	False	False	False	False	True	False	False	True	False	False	False	31	1820	30.571428571428598	0.9904578324203236	5.27803059	29	0.0	0.0	2.7460049659924386	0.0	90.49037806332608	0.0	0.0
N5_282_016G1	False	False	True	False	False	False	False	False	False	False	False	False	False	False	False	False	False	False	False	False	False	False	False	False	True	False	False	True	False	False	False	16	1504	31.714285714285694	0.959458387601954	4.66622288	9	0.4792268538188644	0.0	13.287950543631124	0.0	67.87040066225897	0.0	0.0
N5_282_032G1	False	False	False	False	False	True	False	False	False	False	False	False	False	False	False	False	False	False	False	False	False	False	False	False	True	False	False	True	False	False	False	32	1504	31.714285714285694	0.9786104269470997	2.7034326460000004	25	9.308850647059916	0.0	32.3284879888219	0.0	45.78114481110694	0.0	0.0
N5_282_032G2	False	False	False	False	False	True	False	False	False	False	False	False	False	False	False	False	False	False	False	False	False	False	False	False	True	False	False	True	False	False	False	32	1504	31.714285714285694	0.9670669385005884	4.502282122	25	5.4228005316900045	0.0	24.26418404917096	0.0	56.45606153620774	0.0	0.0
S2_001_010G1	True	False	False	False	False	False	False	False	False	False	False	False	False	False	False	False	False	False	False	False	False	False	False	True	False	False	True	False	False	False	True	10	2847	28.0	0.9922922282150594	3.112410492	3	0.0	6.307006261242226	0.21158265530612397	0.0	91.38136566604916	0.0	0.0
S2_001_011G1	True	False	False	False	False	False	False	False	False	False	False	False	False	False	False	False	False	False	False	False	False	False	False	True	False	False	True	False	False	False	True	11	2847	28.0	0.990026718999274	2.8556041480000003	4	0.0	0.0	0.16294893233920318	0.0	95.90901806716384	0.0	0.0
S2_001_012G1	True	False	False	False	False	False	False	False	False	False	False	False	False	False	False	False	False	False	False	False	False	False	False	True	False	False	True	False	False	False	True	12	2847	28.0	0.9946326603116138	3.743604508	5	0.0	0.0	0.2549542066637558	0.0	98.94682742576715	0.0	0.0
S2_001_013G1	True	False	False	False	False	False	False	False	False	False	False	False	False	False	False	False	False	False	False	False	False	False	False	True	False	False	True	False	False	False	True	13	2847	28.0	0.9916690953974464	3.687073062	6	0.0	0.0	2.7383353706919307	0.0	94.23798926282305	0.0	0.0
S2_001_014G1	True	False	False	False	False	False	False	False	False	False	False	False	False	False	False	False	False	False	False	False	False	False	False	True	False	False	True	False	False	False	True	14	2847	28.0	0.9919900924056714	3.597401802	7	0.0	7.458259501366648	2.307990013287929	0.0	87.75854884191222	0.0	0.0
S2_001_015G1	True	False	False	False	False	False	False	False	False	False	False	False	False	False	False	False	False	False	False	False	False	False	False	True	False	False	True	False	False	False	True	15	2847	28.0	0.9909648110090172	2.905944378	8	0.0	12.680929885988338	3.2893388626311824	0.0	77.8376275696217	0.0	0.0
S2_001_016G1	True	False	False	False	False	False	False	False	False	False	False	False	False	False	False	False	False	False	False	False	False	False	False	True	False	False	True	False	False	False	True	16	2847	28.0	0.9945263336489948	4.29637973	9	0.0	8.533539772193274	9.478841521114802	0.0	78.55217803627428	0.0	0.0
S2_001_017G1	True	False	False	False	False	False	False	False	False	False	False	False	False	False	False	False	False	False	False	False	False	False	False	True	False	False	True	False	False	False	True	17	2847	28.0	0.9903171571761312	2.495908598	10	0.0	13.088822291480405	5.506477846589797	0.0	73.65705794207132	0.0	0.0
S2_001_018G1	True	False	False	False	False	False	False	False	False	False	False	False	False	False	False	False	False	False	False	False	False	False	False	True	False	False	True	False	False	False	True	18	2847	28.0	0.9904215587500388	3.849526654	11	0.0	36.380876798365975	4.058375608067681	0.0	51.118709014762935	0.0	0.0
S2_001_019G1	True	False	False	False	False	False	False	False	False	False	False	False	False	False	False	False	False	False	False	False	False	False	False	True	False	False	True	False	False	False	True	19	2847	28.0	0.9902303504822368	3.256960818	12	0.0	6.8867646509402975	7.58350825729829	0.0	80.0470871762265	0.0	0.0
S2_001_020G1	True	False	False	False	False	False	False	False	False	False	False	False	False	False	False	False	False	False	False	False	False	False	False	True	False	False	True	False	False	False	True	20	2847	28.0	0.99170747898259	3.9130036	13	0.0	19.89182705446527	3.3700773476671477	0.0	71.7222324958761	0.0	0.0
S2_001_021G1	True	False	False	False	False	False	False	False	False	False	False	False	False	False	False	False	False	False	False	False	False	False	False	True	False	False	True	False	False	False	True	21	2847	28.0	0.9892653632975642	2.666355002	14	0.0	2.5661681080980085	3.008892160639607	0.0	90.00071443899954	0.0	0.0
S2_001_023G1	True	False	False	False	False	False	False	False	False	False	False	False	False	False	False	False	False	False	False	False	False	False	False	True	False	False	True	False	False	False	True	23	2847	28.0	0.9918059112276132	3.245176912	16	0.0	20.301992741189576	6.6522985438705735	0.0	67.82687305403215	0.0	0.0
S2_001_024G1	True	False	False	False	False	False	False	False	False	False	False	False	False	False	False	False	False	False	False	False	False	False	False	True	False	False	True	False	False	False	True	24	2847	28.0	0.9905833703015036	3.074118242	17	0.0	4.9834195859145485	10.684549805778095	0.0	78.74757685296609	0.0	0.0
S2_001_025G1	True	False	False	False	False	False	False	False	False	False	False	False	False	False	False	False	False	False	False	False	False	False	False	True	False	False	True	False	False	False	True	25	2847	28.0	0.9905682424750788	3.424337322	18	0.0	12.834296165172011	3.3613702826674974	0.0	80.42354099600006	0.0	0.0
S2_001_026G1	True	False	False	False	False	False	False	False	False	False	False	False	False	False	False	False	False	False	False	False	False	False	False	True	False	False	True	False	False	False	True	26	2847	28.0	0.9877591984048592	3.53592259	19	0.0	12.45916815956087	8.220279592715857	0.0	72.72863017286814	0.0	0.0
S2_001_027G1	True	False	False	False	False	False	False	False	False	False	False	False	False	False	False	False	False	False	False	False	False	False	False	True	False	False	True	False	False	False	True	27	2847	28.0	0.9894726553965052	2.28960933	20	0.0	17.409066800710495	7.757899348051661	0.0	69.93325157637264	0.0	0.0
S2_002_005G1	False	False	True	False	False	False	False	False	False	True	False	False	False	False	False	False	True	False	False	False	False	False	False	False	True	False	False	True	False	True	False	5	734	29.0	0.9508685047609629	1.131623758	0	0.0	0.0	18.981651896354045	0.0	61.96297404141279	0.0	0.0
S2_002_007G1	False	False	True	False	False	False	False	False	False	False	False	False	False	False	False	False	False	False	False	False	False	False	False	False	True	False	False	True	False	True	False	7	734	29.0	0.035766194168085214	0.147680082	1	0.0	0.0	3.3575563900350485	0.0	17.32937001619487	0.0	0.0
S2_002_010G1	False	False	True	False	False	False	False	False	False	False	False	False	False	False	False	False	False	False	False	False	False	False	False	False	True	False	False	True	False	True	False	10	734	29.0	0.9226388917598748	3.100417242	4	0.0	0.0	81.92943369246042	0.0	0.0	0.0	0.0
S2_002_011G1	False	False	True	False	False	False	False	False	False	False	False	False	False	False	False	False	False	False	False	False	False	False	False	False	True	False	False	True	False	True	False	11	734	29.0	0.9723176157214564	3.508945704	5	0.0	0.0	93.3991763596978	0.0	0.0	0.0	0.0
S2_002_012G1	False	False	True	False	False	False	False	False	False	False	False	False	False	False	False	False	False	False	False	False	False	False	False	False	True	False	False	True	False	True	False	12	734	29.0	0.9842371100023408	3.83695949	6	0.0	0.0	96.51984020131	0.0	0.30476019591752324	0.0	0.0
S2_002_013G1	False	False	True	False	False	False	False	False	False	False	False	False	False	False	False	False	False	False	False	False	False	False	False	False	True	False	False	True	False	True	False	13	734	29.0	0.9804170533654148	2.112779296	7	0.0	0.0	93.74086525410557	0.0	0.0	0.0	0.0
S2_002_014G1	False	False	True	False	False	False	False	False	False	False	False	False	False	False	False	False	False	False	False	False	False	False	False	False	True	False	False	True	False	True	False	14	734	29.0	0.9851025041443148	3.2047667260000003	8	0.3267265168179358	0.0	96.35692366359147	0.0	0.0	0.0	0.0
S2_002_015G1	False	False	True	False	False	False	False	False	False	False	False	False	False	False	False	False	False	False	False	False	False	False	False	False	True	False	False	True	False	True	False	15	734	29.0	0.7682658680394074	4.241025008	9	0.13498733832507506	0.0	80.74452005070562	0.0	0.0	0.0	0.0
S2_002_016G1	False	False	True	False	False	False	False	False	False	False	False	False	False	False	False	False	False	False	False	False	False	False	False	False	True	False	False	True	False	True	False	16	734	29.0	0.96423273672449	0.8029428740000001	10	0.5223038017770615	0.0	74.91381855242669	0.0	0.0	0.0	0.0
S2_002_017G1	False	False	True	False	False	False	False	False	False	False	False	False	False	False	False	False	False	False	False	False	False	False	False	False	True	False	False	True	False	True	False	17	734	29.0	0.9844335088162572	4.248951014	11	2.7981440763204803	0.0	73.70948953039638	0.0	0.0	0.0	0.0
S2_002_018G1	False	False	True	False	False	False	False	False	False	False	False	False	False	False	False	False	False	False	False	False	False	False	False	False	True	False	False	True	False	True	False	18	734	29.0	0.9753993815121142	4.29032149	12	2.0269662424761554	0.0	75.33677503361179	0.0	0.0	0.0	0.0
S2_002_019G1	False	False	True	False	False	False	False	False	False	False	False	False	False	False	False	False	False	False	False	False	False	False	False	False	True	False	False	True	False	True	False	19	734	29.0	0.9800207516914472	3.993869834	13	0.23488777260936644	0.0	76.71611030774021	0.0	0.4962913152116514	0.0	0.0
S2_002_020G1	False	False	True	False	False	False	False	False	False	False	False	False	False	False	False	False	False	False	False	False	False	False	False	False	True	False	False	True	False	True	False	20	734	29.0	0.9851554418839692	4.323558252	14	0.0	0.0	76.05953564517857	0.0	2.1395048885304107	0.0	0.0
S2_002_022G1	False	False	True	False	False	False	False	False	False	False	False	False	False	False	False	False	False	False	False	False	False	False	False	False	True	False	False	True	False	True	False	22	734	29.0	0.9736838416035172	2.88197332	16	0.0	0.0	43.17922668597085	0.0	31.55211203134941	0.0	0.0
S2_002_023G1	False	False	True	False	False	False	False	False	False	False	False	False	False	False	False	False	False	False	False	False	False	False	False	False	True	False	False	True	False	True	False	23	734	29.0	0.9785426578030644	2.8532847880000003	17	0.0	0.0	32.08836435327464	0.0	45.02962778491497	0.0	0.0
S2_002_024G1	False	False	True	False	False	False	False	False	False	False	False	False	False	False	False	False	False	False	False	False	False	False	False	False	True	False	False	True	False	True	False	24	734	29.0	0.9886192629292704	3.612341998	18	0.0	0.0	52.94292861334445	0.0	23.124196748327922	0.0	0.0
S2_002_026G1	False	False	True	False	False	False	False	False	False	False	False	False	False	False	False	False	False	False	False	False	False	False	False	False	True	False	False	True	False	True	False	26	734	29.0	0.9663004328220872	3.319587434	20	0.0	0.0	35.58500404999425	0.0	38.38701821775845	0.0	0.0
S2_002_027G1	False	False	True	False	False	False	False	False	False	False	False	False	False	False	False	False	False	False	False	False	False	False	False	False	True	False	False	True	False	True	False	27	734	29.0	0.9646688147613048	3.743428094	21	0.0	0.0	51.21666027203779	0.0	22.776956032109105	0.0	0.0
S2_002_028G1	False	False	True	False	False	False	False	False	False	False	False	False	False	False	False	False	False	False	False	False	False	False	False	False	True	False	False	True	False	True	False	28	734	29.0	0.9778676064238828	3.75372782	22	0.0	0.0	63.743475032934064	0.0	12.494945513177884	0.0	0.0
S2_003_005G1	False	False	True	False	False	False	False	False	False	False	False	False	False	False	False	False	False	False	False	False	False	False	False	False	True	False	False	True	False	False	False	5	1544	30.0	0.9902690913751016	3.792284478	3	0.0	0.0	57.194083229876306	0.0	21.458862936205076	0.0	0.0
S2_003_007G1	False	False	True	False	False	False	False	False	False	False	False	False	False	False	False	False	False	False	False	False	False	False	False	False	True	False	False	True	False	False	False	7	1544	30.0	0.9907001977405924	3.952245858	5	0.0	0.0	77.32536684852161	0.0	0.7988371193834773	0.0	0.0
S2_003_008G1	False	False	True	False	False	False	False	False	False	False	False	False	False	False	False	False	False	False	False	False	False	False	False	False	True	False	False	True	False	False	False	8	1544	30.0	0.9772639601026232	5.136392282	6	0.0	0.0	70.458862699907	0.0	8.014523649149895	0.0	0.0
S2_003_009G1	False	False	True	False	False	False	False	False	False	False	False	False	False	False	False	False	False	False	False	False	False	False	False	False	True	False	False	True	False	False	False	9	1544	30.0	0.9452653021991174	3.191895592	7	0.0	0.0	9.444320236587489	0.0	68.04750541075968	0.0	0.0
S2_003_010G1	False	False	True	False	False	False	False	False	False	False	False	False	False	False	False	False	False	False	False	False	False	False	False	False	True	False	False	True	False	False	False	10	1544	30.0	0.9878716340815265	3.579862752	8	0.0	0.0	1.5933506649698508	0.0	77.31242270460653	0.0	0.0
S2_003_011G1	False	False	True	False	False	False	False	False	False	False	False	False	False	False	False	False	False	False	False	False	False	False	False	False	True	False	False	True	False	False	False	11	1544	30.0	0.9486667751229316	0.277684764	9	0.0	0.0	61.98969598130346	0.0	17.411848475057134	0.0	0.0
S2_003_012G1	False	False	True	False	False	False	False	False	False	False	False	False	False	False	False	False	False	False	False	False	False	False	False	False	True	False	False	True	False	False	False	12	1544	30.0	0.9911124411715596	3.079452622	10	0.0	0.0	61.596096810253194	0.0	4.887699681453324	0.0	0.0
S2_003_013G1	False	False	True	False	False	False	False	False	False	False	False	False	False	False	False	False	False	False	False	False	False	False	False	False	True	False	False	True	False	False	False	13	1544	30.0	0.9912832992379372	5.137608594	11	0.0	0.0	76.86230246104654	0.0	1.3318927467521284	0.0	0.0
S2_003_014G1	False	False	True	False	False	False	False	False	False	False	False	False	False	False	False	False	False	False	False	False	False	False	False	False	True	False	False	True	False	False	False	14	1544	30.0	0.9931965387098703	3.0233943460000003	12	0.0	0.0	57.77920820719826	0.0	21.16089047948494	0.0	0.0
S2_003_015G1	False	False	True	False	False	False	False	False	False	False	False	False	False	False	False	False	False	False	False	False	False	False	False	False	True	False	False	True	False	False	False	15	1544	30.0	0.9911632204407628	5.088284344	13	0.0	0.0	76.86363530768125	0.0	0.7167992199376192	0.0	0.0
S2_003_016G1	False	False	True	False	False	False	False	False	False	False	False	False	False	False	False	False	False	False	False	False	False	False	False	False	True	False	False	True	False	False	False	16	1544	30.0	0.9910449455446028	3.839928	14	0.0	0.0	76.76935779303675	0.0	3.0176666750001564	0.0	0.0
S2_003_017G1	False	False	True	False	False	False	False	False	False	False	False	False	False	False	False	False	False	False	False	False	False	False	False	False	True	False	False	True	False	False	False	17	1544	30.0	0.9950245575335184	4.701986724	15	0.0	0.0	78.1468001884133	0.0	0.6286807050967761	0.0	0.0
S2_003_018G1	False	False	True	False	False	False	False	False	False	False	False	False	False	False	False	False	False	False	False	False	False	False	False	False	True	False	False	True	False	False	False	18	1544	30.0	0.9943429462907368	3.389448926	16	0.0	0.0	70.92471424176286	0.0	8.592973330674113	0.0	0.0
S2_003_019G1	False	False	True	False	False	False	False	False	False	False	False	False	False	False	False	False	False	False	False	False	False	False	False	False	True	False	False	True	False	False	False	19	1544	30.0	0.9910803985152544	3.563890438	17	0.0	0.0	93.2284733929298	0.0	3.7913447628268537	0.0	0.0
S2_003_020G1	False	False	True	False	False	False	False	False	False	False	False	False	False	False	False	False	False	False	False	False	False	False	False	False	True	False	False	True	False	False	False	20	1544	30.0	0.9881491807073908	2.971390348	18	0.0	0.0	96.6303728861678	0.0	0.9939170621550394	0.0	0.0
S2_003_021G1	False	False	True	False	False	False	False	False	False	False	False	False	False	False	False	False	False	False	False	False	False	False	False	False	True	False	False	True	False	False	False	21	1544	30.0	0.9893746893348604	7.0486377000000005	19	0.0	0.0	93.85294057170792	0.0	3.714493712848937	0.0	0.0
S2_004_006G1	True	False	False	False	False	False	False	False	False	False	False	False	False	False	False	False	False	False	False	False	False	False	False	False	True	False	True	False	False	False	False	6	1138	30.0	0.985630649198408	3.042865206	4	0.0	0.0	93.90044014581959	0.0	0.0	0.0	0.0
S2_004_007G1	True	False	False	False	False	False	False	False	False	False	False	False	False	False	False	False	False	False	False	False	False	False	False	False	True	False	True	False	False	False	False	7	1138	30.0	0.8938054678054503	3.987393244	5	0.09830660409274647	0.0	62.52364216088839	0.0	18.510827079236527	0.0	0.0
S2_004_008G1	True	False	False	False	False	False	False	False	False	False	False	False	False	False	False	False	False	False	False	False	False	False	False	False	True	False	True	False	False	False	False	8	1138	30.0	0.86114283020271	3.064430772	6	0.0	0.0	93.8511191961102	0.0	0.0	0.0	0.0
S2_004_009G1	True	False	False	False	False	False	False	False	False	False	False	False	False	False	False	False	False	False	False	False	False	False	False	False	True	False	True	False	False	False	False	9	1138	30.0	0.848245660380685	5.035868246000001	7	0.0	0.0	89.75091457678698	0.0	0.12019433820191333	0.0	0.0
S2_004_010G1	True	False	False	False	False	False	False	False	False	False	False	False	False	False	False	False	False	False	False	False	False	False	False	False	True	False	True	False	False	False	False	10	1138	30.0	0.9445138865107359	3.5782532	8	0.0	0.0	87.08774309347366	0.0	4.715843081898173	0.0	0.0
S2_004_011G1	True	False	False	False	False	False	False	False	False	False	False	False	False	False	False	False	False	False	False	False	False	False	False	False	True	False	True	False	False	False	False	11	1138	30.0	0.9701318704299856	3.314816584	9	0.0	0.0	57.21645992422729	0.0	31.947188460820126	0.0	0.0
S2_004_012G1	True	False	False	False	False	False	False	False	False	False	False	False	False	False	False	False	False	False	False	False	False	False	False	False	True	False	True	False	False	False	False	12	1138	30.0	0.9385863181788572	3.77742151	10	0.5479227492406585	0.0	59.22249741528051	0.0	31.71175584855501	0.0	0.0
S2_004_013G1	True	False	False	False	False	False	False	False	False	False	False	False	False	False	False	False	False	False	False	False	False	False	False	False	True	False	True	False	False	False	False	13	1138	30.0	0.9308352885306004	3.300775964	11	0.0	0.0	63.37458314501955	0.0	11.541467368004625	0.0	0.0
S2_004_014G1	True	False	False	False	False	False	False	False	False	False	False	False	False	False	False	False	False	False	False	False	False	False	False	False	True	False	True	False	False	False	False	14	1138	30.0	0.8977812915358775	3.6280978	12	0.17952237671211618	0.0	64.62091756594876	0.0	24.99418196223927	0.0	0.0
S2_004_015G1	True	False	False	False	False	False	False	False	False	False	False	False	False	False	False	False	False	False	False	False	False	False	False	False	True	False	True	False	False	False	False	15	1138	30.0	0.9481996628539752	1.315560102	13	0.32335911749929314	0.0	43.79248452702012	0.0	43.49380658109986	0.0	0.0
S2_004_016G1	True	False	False	False	False	False	False	False	False	False	False	False	False	False	False	False	False	False	False	False	False	False	False	False	True	False	True	False	False	False	False	16	1138	30.0	0.9273334498646444	3.316995566	14	0.6745406031091452	0.0	62.45731199810714	0.0	31.316119011538053	0.0	0.0
S2_004_017G1	True	False	False	False	False	False	False	False	False	False	False	False	False	False	False	False	False	False	False	False	False	False	False	False	True	False	True	False	False	False	False	17	1138	30.0	0.9558621923246008	4.251533608	15	0.2514116239111239	0.0	62.62624432811492	0.0	32.22289482129855	0.0	0.0
S2_004_018G1	True	False	False	False	False	False	False	False	False	False	False	False	False	False	False	False	False	False	False	False	False	False	False	False	True	False	True	False	False	False	False	18	1138	30.0	0.9756089551569364	2.785115072	16	0.17085894797814655	0.0	50.657580144035066	0.0	47.01169470436875	0.0	0.0
S2_004_019G1	True	False	False	False	False	False	False	False	False	False	False	False	False	False	False	False	False	False	False	False	False	False	False	False	True	False	True	False	False	False	False	19	1138	30.0	0.9722310722025074	3.926997772	17	0.0	0.0	70.3013936129119	0.0	27.036755374558435	0.0	0.0
S2_004_020G1	True	False	False	False	False	False	False	False	False	False	False	False	False	False	False	False	False	False	False	False	False	False	False	False	True	False	True	False	False	False	False	20	1138	30.0	0.9742758351708232	2.003908364	18	0.3221213878320835	0.0	51.19361668231453	0.0	46.31484924312636	0.0	0.0
S2_004_021G1	True	False	False	False	False	False	False	False	False	False	False	False	False	False	False	False	False	False	False	False	False	False	False	False	True	False	True	False	False	False	False	21	1138	30.0	0.9838614391554484	4.732158022	19	0.12748617311495186	0.0	70.92488818531682	0.0	26.188312899412303	0.0	0.0
S2_004_023G1	True	False	False	False	False	False	False	False	False	False	False	False	False	False	False	False	False	False	False	False	False	False	False	False	True	False	True	False	False	False	False	23	1138	30.0	0.9735202575386892	3.454682496	21	0.8022891222012896	0.0	59.807960781586104	0.0	36.51604133313675	0.0	0.0
S2_004_025G1	True	False	False	False	False	False	False	False	False	False	False	False	False	False	False	False	False	False	False	False	False	False	False	False	True	False	True	False	False	False	False	25	1138	30.0	0.9500463554624724	3.12762777	23	0.4706087374329714	0.0	50.572487102453366	0.0	43.62046155997649	0.0	0.0
S2_004_026G1	True	False	False	False	False	False	False	False	False	False	False	False	False	False	False	False	False	False	False	False	False	False	False	False	True	False	True	False	False	False	False	26	1138	30.0	0.97826189917533	5.055127812	24	0.2953948828860985	0.0	63.62796989339504	0.0	33.83136150908463	0.0	0.0
S2_004_027G1	True	False	False	False	False	False	False	False	False	False	False	False	False	False	False	False	False	False	False	False	False	False	False	False	True	False	True	False	False	False	False	27	1138	30.0	0.9543922576467374	0.588153358	25	0.0	0.0	27.547546945740642	0.0	64.3008587457559	0.0	0.0
S2_004_028G1	False	False	False	False	False	True	False	False	False	False	False	False	False	False	False	False	False	False	False	False	False	False	False	False	True	False	True	False	False	False	False	28	1138	30.0	0.9649695806187056	3.18092196	26	0.0	0.0	78.87760510767137	0.0	18.88487741805524	0.0	0.0
S2_005_005G1	False	False	False	False	True	False	False	False	False	True	False	False	False	False	False	False	True	False	False	False	False	False	False	False	True	True	False	False	False	True	True	5	734	25.0	0.9832939111841226	2.8586487760000003	0	0.0	0.0	94.37198197708916	0.0	0.0	1.084121789084033	0.0
S2_005_006G1	False	False	False	False	True	False	False	False	False	True	False	False	False	False	False	False	True	False	False	False	False	False	False	False	True	True	False	False	False	True	True	6	734	25.0	0.9368475638096592	2.159585546	0	0.0	0.0	92.88988529875999	0.0	0.0	0.5767437771136109	0.0
S2_005_007G1	False	False	False	False	True	False	False	False	False	True	False	False	False	False	False	False	True	False	False	False	False	False	False	False	True	True	False	False	False	True	True	7	734	25.0	0.8533918795499641	2.078410076	0	0.0	0.0	0.1242294446998245	0.0	35.37403795149808	0.0	0.0
S2_005_008G1	False	False	False	False	True	False	False	False	False	False	False	False	False	False	False	False	False	False	False	False	False	False	False	False	True	True	False	False	False	True	True	8	734	25.0	0.9801661908456498	2.929322018	1	0.0	0.0	0.0	0.0	71.67768608630311	0.0	0.0
S2_005_011G1	False	False	False	False	True	False	False	False	False	False	False	False	False	False	False	False	False	False	False	False	False	False	False	False	True	True	False	False	False	True	True	11	734	25.0	0.9777050940443754	3.146050948	4	0.0	0.0	5.669413143114808	0.0	88.15090398860256	0.0	0.0
S2_005_014G1	False	False	False	False	True	False	False	False	False	False	False	False	False	False	False	False	False	False	False	False	False	False	False	False	True	True	False	False	False	True	True	14	734	25.0	0.9787236019293944	4.031779224	7	0.0	0.0	2.273209683070682	0.0	90.70335418187572	0.0	0.0
S2_005_015G1	False	False	False	False	True	False	False	False	False	False	False	False	False	False	False	False	False	False	False	False	False	False	False	False	True	True	False	False	False	True	True	15	734	25.0	0.9803300881095632	3.113632512	8	0.0	0.0	2.4800633044327607	0.0	91.79048496128368	0.0	0.0
S2_005_016G1	False	False	False	False	True	False	False	False	False	False	False	False	False	False	False	False	False	False	False	False	False	False	False	False	True	True	False	False	False	True	True	16	734	25.0	0.9721717409764514	2.61387	9	0.0	0.0	13.190987902994411	0.0	78.86091614181271	0.0	0.0
S2_005_017G1	False	False	False	False	True	False	False	False	False	False	False	False	False	False	False	False	False	False	False	False	False	False	False	False	True	True	False	False	False	True	True	17	734	25.0	0.9756216759587684	4.07796594	10	0.0	0.0	21.58355033279165	0.0	72.83291386165918	0.0	0.0
S2_005_018G1	False	False	False	False	True	False	False	False	False	False	False	False	False	False	False	False	False	False	False	False	False	False	False	False	True	True	False	False	False	True	True	18	734	25.0	0.979701027608361	3.841973508	11	0.0	0.0	20.687913957318205	0.0	73.63016200519309	0.0	0.0
S2_005_019G1	False	False	False	False	True	False	False	False	False	False	False	False	False	False	False	False	False	False	False	False	False	False	False	False	True	True	False	False	False	True	True	19	734	25.0	0.9754455288443128	3.3262443760000004	12	0.0	0.0	38.753334818836535	0.0	55.23976927436675	0.0	0.0
S2_005_020G1	False	False	False	False	True	False	False	False	False	False	False	False	False	False	False	False	False	False	False	False	False	False	False	False	True	True	False	False	False	True	True	20	734	25.0	0.9792592785852648	3.560273308	13	0.0	0.0	18.39430058491453	0.0	77.13225234297097	0.0	0.0
S2_005_021G1	False	False	False	False	True	False	False	False	False	False	False	False	False	False	False	False	False	False	False	False	False	False	False	False	True	True	False	False	False	True	True	21	734	25.0	0.9768182763599949	3.21202303	14	0.0	0.0	12.10261229089008	0.0	82.18725497376026	0.0	0.0
S2_005_022G1	False	False	False	False	True	False	False	False	False	False	False	False	False	False	False	False	False	False	False	False	False	False	False	False	True	True	False	False	False	True	True	22	734	25.0	0.978009860998464	4.10805321	15	0.0	0.0	38.93609871309336	0.0	57.90353169622163	0.0	0.0
S2_005_023G1	False	False	False	False	True	False	False	False	False	False	False	False	False	False	False	False	False	False	False	False	False	False	False	False	True	True	False	False	False	True	True	23	734	25.0	0.8236301162105039	5.744503112	16	0.0	0.0	63.47700099357174	0.0	28.339925626625718	0.0	0.0
S2_005_024G1	False	False	False	False	True	False	False	False	False	False	False	False	False	False	False	False	False	False	False	False	False	False	False	False	True	True	False	False	False	True	True	24	734	25.0	0.9804572264122242	4.05493163	17	0.0	0.0	37.63589241523167	0.0	58.64988832657579	0.0	0.0
S2_005_025G1	False	False	False	False	True	False	False	False	False	False	False	False	False	False	False	False	False	False	False	False	False	False	False	False	True	True	False	False	False	True	True	25	734	25.0	0.9672936943253052	4.130507046	18	0.0	0.0	33.64528840493837	0.0	61.066574857623436	0.0	0.0
S2_005_026G1	False	False	False	False	True	False	False	False	False	False	False	False	False	False	False	False	False	False	False	False	False	False	False	False	True	True	False	False	False	True	True	26	734	25.0	0.9785872004550362	6.512032392	19	0.0	0.0	40.13201325296785	0.0	54.857895789164566	0.0	0.0
S2_005_027G1	False	False	False	False	True	False	False	False	False	False	False	False	False	False	False	False	False	False	False	False	False	False	False	False	True	True	False	False	False	True	True	27	734	25.0	0.9802154648927808	2.9146002660000003	20	0.0	0.0	22.39885426391435	0.0	70.42933239483894	0.0	0.0
S2_005_028G1	False	False	False	False	True	False	False	False	False	False	False	False	False	False	False	False	False	False	False	False	False	False	False	False	True	True	False	False	False	True	True	28	734	25.0	0.9832843956677858	2.143288416	21	0.0	0.0	14.78479721321836	0.0	80.48588097272673	0.0	0.0
S2_006_005G1	False	False	True	False	False	False	False	False	False	True	False	False	False	False	False	False	True	False	False	False	False	False	False	False	True	False	False	True	False	False	False	5	1228	30.0	0.4753114892095871	0.050061712	0	0.0	0.0	0.0	0.0	0.0	0.0	0.0
S2_006_006G1	False	False	True	False	False	False	False	False	False	True	False	False	False	False	False	False	True	False	False	False	False	False	False	False	True	False	False	True	False	False	False	6	1228	30.0	0.5837911331405755	0.082333216	0	0.0	0.0	0.0	0.0	0.0	0.0	0.0
S2_006_007G1	False	False	True	False	False	False	False	False	False	True	False	False	False	False	False	False	True	False	False	False	False	False	False	False	True	False	False	True	False	False	False	7	1228	30.0	0.5058078725355131	0.062881906	0	0.0	0.0	0.0	0.0	0.0	0.0	0.0
S2_006_008G1	False	False	True	False	False	False	False	False	False	False	False	False	False	False	False	False	False	False	False	False	False	False	False	False	True	False	False	True	False	False	False	8	1228	30.0	0.3957751941651136	0.121629198	1	0.0	0.0	16.851453833478374	0.0	0.0	0.0	0.0
S2_006_009G1	False	False	True	False	False	False	False	False	False	False	False	False	False	False	False	False	False	False	False	False	False	False	False	False	True	False	False	True	False	False	False	9	1228	30.0	0.9837269648702576	4.680374714	2	0.0	0.0	0.0	0.0	86.18627648132362	0.0	0.0
S2_006_010G1	False	False	True	False	False	False	False	False	False	False	False	False	False	False	False	False	False	False	False	False	False	False	False	False	True	False	False	True	False	False	False	10	1228	30.0	0.9671353199286972	1.5273053719999998	3	0.0	0.0	3.432443862313607	0.0	80.75985918446702	0.0	0.0
S2_006_011G1	False	False	True	False	False	False	False	False	False	False	False	False	False	False	False	False	False	False	False	False	False	False	False	False	True	False	False	True	False	False	False	11	1228	30.0	0.9698353729508222	4.321522388	4	0.0	0.0	4.30583644753757	0.0	85.5744115732208	0.0	0.0
S2_006_012G1	False	False	True	False	False	False	False	False	False	False	False	False	False	False	False	False	False	False	False	False	False	False	False	False	True	False	False	True	False	False	False	12	1228	30.0	0.9741500971896008	2.944099968	5	0.0	0.0	7.232302279723403	0.0	74.11186243469301	0.0	0.0
S2_006_013G1	False	False	True	False	False	False	False	False	False	False	False	False	False	False	False	False	False	False	False	False	False	False	False	False	True	False	False	True	False	False	False	13	1228	30.0	0.9574523385741608	4.261846018	6	0.0	0.0	1.0954715962241506	0.0	81.07211025184908	0.0	0.0
S2_006_014G1	False	False	True	False	False	False	False	False	False	False	False	False	False	False	False	False	False	False	False	False	False	False	False	False	True	False	False	True	False	False	False	14	1228	30.0	0.9707432979412906	2.47302917	7	0.0	0.0	8.639978292532637	0.0	72.9711815664512	0.0	0.0
S2_006_015G1	False	False	True	False	False	False	False	False	False	False	False	False	False	False	False	False	False	False	False	False	False	False	False	False	True	False	False	True	False	False	False	15	1228	30.0	0.9639523814217742	3.56895877	8	0.0	0.0	3.521147675460538	0.0	87.12942887911255	0.0	0.0
S2_006_016G1	False	False	True	False	False	False	False	False	False	False	False	False	False	False	False	False	False	False	False	False	False	False	False	False	True	False	False	True	False	False	False	16	1228	30.0	0.9351453245415124	9.380125293999999	9	0.0	0.0	12.584393475714695	0.0	78.21829069981717	0.0	0.0
S2_006_018G1	False	False	True	False	False	False	False	False	False	False	False	False	False	False	False	False	False	False	False	False	False	False	False	False	True	False	False	True	False	False	False	18	1228	30.0	0.8152778630156813	5.956542627999999	11	0.0	0.0	20.388971200358547	0.0	71.0290616410913	0.0	0.0
S2_006_019G1	False	False	True	False	False	False	False	False	False	False	False	False	False	False	False	False	False	False	False	False	False	False	False	False	True	False	False	True	False	False	False	19	1228	30.0	0.9335933595769824	11.348876215999999	12	0.0	0.0	14.620830885904518	0.0	77.12244244763556	0.0	0.0
S2_006_020G1	False	False	True	False	False	False	False	False	False	False	False	False	False	False	False	False	False	False	False	False	False	False	False	False	True	False	False	True	False	False	False	20	1228	30.0	0.9572243176023568	5.19957082	13	0.0	0.0	20.22596926813279	0.0	71.08127855214019	0.0	0.0
S2_006_021G1	False	False	True	False	False	True	False	False	False	False	False	False	False	False	False	False	False	False	False	False	False	False	False	False	True	False	False	True	False	False	False	21	1228	30.0	0.9349771084556028	9.596151342	14	0.0	0.0	17.545874300697328	0.0	72.15936578056106	0.0	0.0
S2_006_022G1	False	False	True	False	False	False	False	False	False	False	False	False	False	False	False	False	False	False	False	False	False	False	False	False	True	False	False	True	False	False	False	22	1228	30.0	0.9491819414056664	4.255860478	15	0.0	0.0	29.32593416228529	0.0	61.45646788567018	0.0	0.0
S2_006_023G1	False	False	True	False	False	False	False	False	False	False	False	False	False	False	False	False	False	False	False	False	False	False	False	False	True	False	False	True	False	False	False	23	1228	30.0	0.9440467471429468	11.105793627999999	16	0.0	0.0	18.31368659093545	0.0	68.53498972014211	0.0	0.0
S2_006_026G1	False	False	True	False	False	False	False	False	False	False	False	False	False	False	False	False	False	False	False	False	False	False	False	False	True	False	False	True	False	False	False	26	1228	30.0	0.9813818558795976	4.731385528000001	19	0.0	0.0	14.163971399288599	0.0	75.18648401208874	0.0	0.0
S2_006_027G1	False	False	True	False	False	False	False	False	False	False	False	False	False	False	False	False	False	False	False	False	False	False	False	False	True	False	False	True	False	False	False	27	1228	30.0	0.98296317083964	8.219207774	20	0.0	0.0	18.44487142721549	0.0	68.3122927341148	0.0	0.0
S2_008_007G1	True	False	False	False	False	False	False	False	False	True	False	False	False	False	False	False	True	False	False	False	False	False	False	False	True	False	True	False	False	False	True	7	1023	27.0	0.5778205970626366	0.16151480599999998	0	0.0	0.0	5.393923913080761	0.0	16.66907998019699	0.0	0.0
S2_008_008G1	True	False	False	False	False	False	False	False	False	False	False	False	False	False	False	False	False	False	False	False	False	False	False	False	True	False	True	False	False	False	True	8	1023	27.0	0.20108783035808286	0.827942098	1	0.9052191695656474	0.0	4.950355325934883	0.0	6.992704385953328	0.0	0.0
S2_008_010G1	True	False	False	False	False	False	False	False	False	False	False	False	False	False	False	False	False	False	False	False	False	False	False	False	True	False	True	False	False	False	True	10	1023	27.0	0.9856376210213668	3.808118464	3	0.233374435906204	0.0	34.90740485682538	0.0	55.63771148848378	0.0	0.0
S2_008_011G1	True	False	False	False	False	False	False	False	False	False	False	False	False	False	False	False	False	False	False	False	False	False	False	False	True	False	True	False	False	False	True	11	1023	27.0	0.979316239650266	5.919040052000001	4	0.0	0.0	72.00163133408714	0.0	18.56603643451744	0.0	0.0
S2_008_012G1	True	False	False	False	False	False	False	False	False	False	False	False	False	False	False	False	False	False	False	False	False	False	False	False	True	False	True	False	False	False	True	12	1023	27.0	0.9787531691619834	3.61811758	5	0.51576853212714	0.0	67.34127591895452	0.0	26.636178494619287	0.0	0.0
S2_008_014G1	True	False	False	False	False	False	False	False	False	False	False	False	False	False	False	False	False	False	False	False	False	False	False	False	True	False	True	False	False	False	True	14	1023	27.0	0.9812343639316192	4.08218663	7	4.118207378676365	0.0	39.467397178163814	0.0	51.154739536051046	0.0	0.0
S2_008_015G1	True	False	False	False	False	False	False	False	False	False	False	False	False	False	False	False	False	False	False	False	False	False	False	False	True	False	True	False	False	False	True	15	1023	27.0	0.9870240789196676	4.159436488	8	8.166270913138174	0.0	48.357131074217776	0.0	39.948666211633245	0.0	0.0
S2_008_017G1	True	False	False	False	False	False	False	False	False	False	False	False	False	False	False	False	False	False	False	False	False	False	False	False	True	False	True	False	False	False	True	17	1023	27.0	0.9859528278336124	3.04755661	10	4.724387177044107	0.0	70.84148500604883	0.0	20.481026208861795	0.0	0.0
S2_008_020G1	True	False	False	False	False	False	False	False	False	False	False	False	False	False	False	False	False	False	False	False	False	False	False	False	True	False	True	False	False	False	True	20	1023	27.0	0.9869869342644336	3.4372858180000003	13	6.564322485910889	0.0	60.87192600228511	0.0	29.56018551431384	0.0	0.0
S2_008_021G1	True	False	False	False	False	False	False	False	False	False	False	False	False	False	False	False	False	False	False	False	False	False	False	False	True	False	True	False	False	False	True	21	1023	27.0	0.9755815202862308	2.544879172	14	0.4871000525442629	0.0	45.346576769971705	0.0	48.93998546246109	0.0	0.0
S2_008_023G1	True	False	False	False	False	False	False	False	False	False	False	False	False	False	False	False	False	False	False	False	False	False	False	False	True	False	True	False	False	False	True	23	1023	27.0	0.9841675813635204	3.406753366	16	14.658539908168983	0.0	26.13362918787823	0.0	56.311591265336105	0.0	0.0
S2_008_024G1	True	False	False	False	False	False	False	False	False	False	False	False	False	False	False	False	False	False	False	False	False	False	False	False	True	False	True	False	False	False	True	24	1023	27.0	0.9850260937260996	3.694643154	17	23.510108938872648	0.0	27.48647591322969	0.0	44.37701494892461	0.0	0.0
S2_008_026G1	True	False	False	False	False	False	False	False	False	False	False	False	False	False	False	False	False	False	False	False	False	False	False	False	True	False	True	False	False	False	True	26	1023	27.0	0.7794530129420745	4.827645566	19	50.960074199241674	0.0	27.40212156442721	0.0	19.896943014208844	0.0	0.0
S2_008_027G1	True	False	False	False	False	False	False	False	False	False	False	False	False	False	False	False	False	False	False	False	False	False	False	False	True	False	True	False	False	False	True	27	1023	27.0	0.7141727041131362	3.211681452	20	33.56199143429248	0.0	48.501965174720574	0.0	14.455517506753033	0.0	0.0
S2_009_005G1	False	False	True	False	False	False	False	False	False	True	False	False	False	False	False	False	True	False	False	False	False	False	False	True	False	False	False	True	False	True	True	5	930	25.0	0.4140216684237679	0.08678517	0	0.0	0.0	21.50275403965908	0.0	18.288298150478933	0.0	0.0
S2_009_008G1	False	False	True	False	False	False	False	False	False	False	False	False	False	False	False	False	False	False	False	False	False	False	False	True	False	False	False	True	False	True	True	8	930	25.0	0.812781905946436	1.903380542	2	57.04339774794229	0.0	7.024034478019793	0.0	19.26295479099208	0.0	0.0
S2_009_009G1	False	False	True	False	False	False	False	False	False	False	False	False	False	False	False	False	False	False	False	False	False	False	False	True	False	False	False	True	False	True	True	9	930	25.0	0.8405636724563871	0.460649556	3	2.2172224744313005	0.0	5.338165819918864	0.0	75.13638439651507	0.0	0.0
S2_009_010G1	False	False	True	False	False	False	False	False	False	False	False	False	False	False	False	False	False	False	False	False	False	False	False	True	False	False	False	True	False	True	True	10	930	25.0	0.9741500204023243	4.39332699	4	0.0	0.0	96.08433815155199	0.0	0.4947110570069359	0.0	0.0
S2_009_011G1	False	False	True	False	False	False	False	False	False	False	False	False	False	False	False	False	False	False	False	False	False	False	False	True	False	False	False	True	False	True	True	11	930	25.0	0.9610140304845808	3.035443644	5	0.0	0.0	1.1934214328638677	0.0	89.2412231990033	0.0	0.0
S2_009_012G1	False	False	True	False	False	False	False	False	False	False	False	False	False	False	False	False	False	False	False	False	False	False	False	True	False	False	False	True	False	True	True	12	930	25.0	0.9380217034651894	1.28564409	6	0.0	0.0	1.2786257299249904	0.0	87.30131480556179	0.0	0.0
S2_009_013G1	False	False	True	False	False	False	False	False	False	False	False	False	False	False	False	False	False	False	False	False	False	False	False	True	False	False	False	True	False	True	True	13	930	25.0	0.968908502801608	1.625134424	7	0.0	0.0	1.2272390540414766	0.0	91.30330461131136	0.0	0.0
S2_009_014G1	False	False	True	False	False	False	False	False	False	False	False	False	False	False	False	False	False	False	False	False	False	False	False	True	False	False	False	True	False	True	True	14	930	25.0	0.9681889436321162	2.547055706	8	0.0	0.0	0.7385082948790441	0.0	91.60079860773962	0.0	0.0
S2_009_015G1	False	False	True	False	False	False	False	False	False	False	False	False	False	False	False	False	False	False	False	False	False	False	False	True	False	False	False	True	False	True	True	15	930	25.0	0.9626041419815902	2.62232301	9	0.0	0.0	1.1895180618500545	0.0	93.03923485429053	0.0	0.0
S2_009_016G1	False	False	True	False	False	False	False	False	False	False	False	False	False	False	False	False	False	False	False	False	False	False	False	True	False	False	False	True	False	True	True	16	930	25.0	0.9452350796647808	3.840888126	10	0.0	0.0	4.437840985686652	0.0	87.99160064223646	0.0	0.0
S2_009_017G1	False	False	True	False	False	False	False	False	False	False	False	False	False	False	False	False	False	False	False	False	False	False	False	True	False	False	False	True	False	True	True	17	930	25.0	0.9679466897317268	2.934975242	11	0.0	0.0	2.710350664007408	0.0	91.97789806500862	0.0	0.0
S2_009_018G1	False	False	True	False	False	False	False	False	False	False	False	False	False	False	False	False	False	False	False	False	False	False	False	True	False	False	False	True	False	True	True	18	930	25.0	0.9743549474385242	2.9622798	12	0.0	0.0	1.1055227342130207	0.0	93.70459188358913	0.0	0.0
S2_009_019G1	False	False	True	False	False	False	False	False	False	False	False	False	False	False	False	False	False	False	False	False	False	False	False	True	False	False	False	True	False	True	True	19	930	25.0	0.9677090424491545	2.879484164	13	0.0	0.0	1.1794943550174009	0.0	94.28249260383845	0.0	0.0
S2_009_020G1	False	False	True	False	False	False	False	False	False	False	False	False	False	False	False	False	False	False	False	False	False	False	False	True	False	False	False	True	False	True	True	20	930	25.0	0.9552756151166094	4.75356791	14	0.0	0.0	3.5066406664630985	0.0	91.81379189359262	0.0	0.0
S2_009_021G1	False	False	True	False	False	False	False	False	False	False	False	False	False	False	False	False	False	False	False	False	False	False	False	True	False	False	False	True	False	True	True	21	930	25.0	0.9804253881134676	2.640704558	15	0.0	0.0	0.3277408374132856	0.0	96.6155750626004	0.0	0.0
S2_009_022G1	False	False	True	False	False	False	False	False	False	False	False	False	False	False	False	False	False	False	False	False	False	False	False	True	False	False	False	True	False	True	True	22	930	25.0	0.9561452631955524	2.754105122	16	0.0	0.0	1.5405666149441917	0.0	95.19849319317305	0.0	0.0
S2_009_023G1	False	False	True	False	False	False	False	False	False	False	False	False	False	False	False	False	False	False	False	False	False	False	False	True	False	False	False	True	False	True	True	23	930	25.0	0.967209859828281	3.195528564	17	0.0	0.0	0.6642215129014882	0.0	95.78281373616285	0.0	0.0
S2_009_024G1	False	False	True	False	False	False	False	False	False	False	False	False	False	False	False	False	False	False	False	False	False	False	False	True	False	False	False	True	False	True	True	24	930	25.0	0.9695794188679956	3.716813232	18	0.0	0.0	1.9821959528581443	0.0	93.90538027712229	0.0	0.0
S2_009_025G1	False	False	True	False	False	False	False	False	False	False	False	False	False	False	False	False	False	False	False	False	False	False	False	True	False	False	False	True	False	True	True	25	930	25.0	0.9634876935875956	3.197418244	19	0.0	0.0	0.6891946590143996	0.0	93.32323518746395	0.0	0.0
S2_009_026G1	False	False	True	False	False	False	False	False	False	False	False	False	False	False	False	False	False	False	False	False	False	False	False	True	False	False	False	True	False	True	True	26	930	25.0	0.9484010548131752	3.892972142	20	0.0	0.0	3.0389889905356533	0.0	90.96239849229315	0.0	0.0
S2_009_027G1	False	False	True	False	False	False	False	False	False	False	False	False	False	False	False	False	False	False	False	False	False	False	False	True	False	False	False	True	False	True	True	27	930	25.0	0.965397088848621	3.125143548	21	0.0	0.0	1.73379895901665	0.0	93.3742956536664	0.0	0.0
S2_009_028G1	False	False	True	False	False	False	False	False	False	False	False	False	False	False	False	False	False	False	False	False	False	False	False	True	False	False	False	True	False	True	True	28	930	25.0	0.9632578733759698	3.023640948	22	0.0	0.0	1.6153396081074638	0.0	92.19577732395494	0.0	0.0
S2_010_005G1	False	False	False	False	True	False	False	False	False	True	False	False	False	False	False	False	True	False	False	False	False	False	False	False	True	True	False	False	False	False	False	5	1814	32.0	0.2889703234552733	0.025090814	0	0.0	0.0	0.0	0.0	0.0	0.0	0.0
S2_010_006G1	False	False	False	False	True	False	False	False	False	True	False	False	False	False	False	False	True	False	False	False	False	False	False	False	True	True	False	False	False	False	False	6	1814	32.0	0.19514014226563328	0.047442788	0	0.0	0.0	0.0	0.0	0.0	0.0	0.0
S2_010_007G1	False	False	False	False	True	False	False	False	False	True	False	False	False	False	False	False	True	False	False	False	False	False	False	False	True	True	False	False	False	False	False	7	1814	32.0	0.1764213366992156	0.13423885	0	0.0	0.0	0.0	0.0	0.0	0.0	0.0
S2_010_008G1	False	False	False	False	True	False	False	False	False	False	False	False	False	False	False	False	False	False	False	False	False	False	False	False	True	True	False	False	False	False	False	8	1814	32.0	0.9921139206342678	5.505244126	1	0.0	0.0	0.0	0.0	83.70385966611356	0.0	0.0
S2_010_009G1	False	False	False	False	True	False	False	False	False	False	False	False	False	False	False	False	False	False	False	False	False	False	False	False	True	True	False	False	False	False	False	9	1814	32.0	0.9844186218526604	2.910127144	2	0.0	0.0	0.0	0.0	82.55854417156698	0.0	0.0
S2_010_010G1	False	False	False	False	True	False	False	False	False	False	False	False	False	False	False	False	False	False	False	False	False	False	False	False	True	True	False	False	False	False	False	10	1814	32.0	0.8802514554105206	2.777187224	3	0.0	0.0	0.0	0.0	37.89731092774897	0.0	0.0
S2_010_011G1	False	False	False	False	True	False	False	False	False	False	False	False	False	False	False	False	False	False	False	False	False	False	False	False	True	True	False	False	False	False	False	11	1814	32.0	0.9847474340929584	3.257524914	4	0.0	0.0	0.0	0.0	65.23225545773983	0.0	0.0
S2_010_012G1	False	False	False	False	True	False	False	False	False	False	False	False	False	False	False	False	False	False	False	False	False	False	False	False	True	True	False	False	False	False	False	12	1814	32.0	0.9829680767182272	2.914778364	5	0.0	0.0	0.356556461800332	0.0	74.41601517267199	0.0	0.0
S2_010_014G1	False	False	False	False	True	False	False	False	False	False	False	False	False	False	False	False	False	False	False	False	False	False	False	False	True	True	False	False	False	False	False	14	1814	32.0	0.9779623424386024	2.8787283560000003	7	0.0	0.0	13.906709138345668	0.0	70.18977072767612	0.0	0.0
S2_010_016G1	False	False	False	False	True	False	False	False	False	False	False	False	False	False	False	False	False	False	False	False	False	False	False	False	True	True	False	False	False	False	False	16	1814	32.0	0.9843221477646318	3.58845259	9	0.0	0.0	24.87285774852609	0.0	59.84465787566668	0.0	0.0
S2_010_017G1	False	False	False	False	True	False	False	False	False	False	False	False	False	False	False	False	False	False	False	False	False	False	False	False	True	True	False	False	False	False	False	17	1814	32.0	0.978453006306995	7.014694476	10	0.0	0.0	10.406071358866123	0.0	78.70853784986716	0.0	0.0
S2_010_018G1	False	False	False	False	True	False	False	False	False	False	False	False	False	False	False	False	False	False	False	False	False	False	False	False	True	True	False	False	False	False	False	18	1814	32.0	0.9695837259157076	2.99436161	11	0.0	0.0	27.448964784717496	0.0	59.832194569713295	0.0	0.0
S2_010_019G1	False	False	False	False	True	False	False	False	False	False	False	False	False	False	False	False	False	False	False	False	False	False	False	False	True	True	False	False	False	False	False	19	1814	32.0	0.9695424795443972	2.1583912780000003	12	0.0	0.0	11.886347466467106	0.0	71.62637231431584	0.0	0.0
S2_010_021G1	False	False	False	False	True	False	False	False	False	False	False	False	False	False	False	False	False	False	False	False	False	False	False	False	True	True	False	False	False	False	False	21	1814	32.0	0.9684988252675412	3.646004544	14	0.0	0.0	35.38372274480632	0.0	51.82059749084065	0.0	0.0
S2_010_022G1	False	False	False	False	True	False	False	False	False	False	False	False	False	False	False	False	False	False	False	False	False	False	False	False	True	True	False	False	False	False	False	22	1814	32.0	0.9937571901664736	5.503705028	15	0.0	0.0	66.04243819092987	0.0	23.247279818863138	0.0	5.972878972175906
S2_010_023G1	False	False	False	False	True	False	False	False	False	False	False	False	False	False	False	False	False	False	False	False	False	False	False	False	True	True	False	False	False	False	False	23	1814	32.0	0.9889738337906008	2.535777784	16	0.0	0.0	44.38549999016792	0.0	24.11729127539355	0.0	26.33657272217825
S2_010_024G1	False	False	False	False	True	False	False	False	False	False	False	False	False	False	False	False	False	False	False	False	False	False	False	False	True	True	False	False	False	False	False	24	1814	32.0	0.9636064314380371	3.762345822	17	0.0	0.0	49.717117779956176	0.0	25.247607381345077	0.0	18.10268505971485
S2_010_026G1	False	False	False	False	True	False	False	False	False	False	False	False	False	False	False	False	False	False	False	False	False	False	False	False	True	True	False	False	False	False	False	26	1814	32.0	0.9853173361328966	2.622504078	19	0.0	0.0	19.019668941959985	0.0	32.46532815305693	0.0	41.42081915572906
S2_010_030G1	False	False	False	False	True	False	False	False	False	False	False	False	False	False	False	False	False	False	False	False	False	False	False	False	True	True	False	False	False	False	False	30	1814	32.0	0.9759284661005372	3.891853466	23	0.0	0.0	67.32697092414116	0.0	14.517963494466267	0.0	11.490987988395142
S2_011_007G1	False	False	False	False	True	False	False	False	False	False	False	False	False	False	False	False	False	False	False	False	False	False	True	False	False	True	False	False	False	False	True	7	928	26.0	0.9834238184455832	2.871702484	5	0.0	65.77090768355515	0.0	0.0	16.194266515110204	0.0	0.0
S2_011_008G1	False	False	False	False	True	False	False	False	False	False	False	False	False	False	False	False	False	False	False	False	False	False	True	False	False	True	False	False	False	False	True	8	928	26.0	0.984856202268747	4.296649706	6	0.0	55.763404056797924	0.0	0.0	29.795220303956512	0.0	0.0
S2_011_009G1	False	False	False	False	True	False	False	False	False	False	False	False	False	False	False	False	False	False	False	False	False	False	True	False	False	True	False	False	False	False	True	9	928	26.0	0.9886535185861544	4.342776198	7	0.0	54.72009855507641	0.0	0.0	33.817446555738904	0.0	0.0
S2_011_010G1	False	False	False	False	True	False	False	False	False	False	False	False	False	False	False	False	False	False	False	False	False	False	True	False	False	True	False	False	False	False	True	10	928	26.0	0.9893320973258312	4.050122964	8	0.0	74.62406397753014	0.5921272038692601	0.0	15.958936365172534	0.0	0.0
S2_011_011G1	False	False	False	False	True	False	False	False	False	False	False	False	False	False	False	False	False	False	False	False	False	False	True	False	False	True	False	False	False	False	True	11	928	26.0	0.9654776808088092	4.78881803	9	0.0	51.367594394936745	0.055965344166564616	0.0	37.885306147078644	0.0	0.0
S2_011_012G1	False	False	False	False	True	False	False	False	False	False	False	False	False	False	False	False	False	False	False	False	False	False	True	False	False	True	False	False	False	False	True	12	928	26.0	0.9337957578091286	3.959638036	10	0.0	65.87628877471971	0.14995322299707295	0.0	22.130760989336046	0.0	0.0
S2_011_013G1	False	False	False	False	True	False	False	False	False	False	False	False	False	False	False	False	False	False	False	False	False	False	True	False	False	True	False	False	False	False	True	13	928	26.0	0.9775953430520692	4.56116457	11	0.0	87.24864581025194	1.418675584161174	0.0	5.294770319808917	0.0	0.0
S2_011_014G1	False	False	False	False	True	False	False	False	False	False	False	False	False	False	False	False	False	False	False	False	False	False	True	False	False	True	False	False	False	False	True	14	928	26.0	0.9682600690437096	2.920390234	12	0.0	75.67008766103142	1.2973751556518869	0.0	14.106396538511367	0.0	0.0
S2_011_015G1	False	False	False	False	True	False	False	False	False	False	False	False	False	False	False	False	False	False	False	False	False	False	True	False	False	True	False	False	False	False	True	15	928	26.0	0.9760447204806404	3.535549798	13	0.0	51.68641113644415	0.7969050993974998	0.0	36.808050718000366	0.0	0.0
S2_011_016G1	False	False	False	False	True	False	False	False	False	False	False	False	False	False	False	False	False	False	False	False	False	False	True	False	False	True	False	False	False	False	True	16	928	26.0	0.9714100892234236	5.236852882	14	0.0	76.12864548876588	2.9328379883634086	0.0	13.853844229875007	0.0	0.0
S2_011_017G1	False	False	False	False	True	False	False	False	False	False	False	False	False	False	False	False	False	False	False	False	False	False	True	False	False	True	False	False	False	False	True	17	928	26.0	0.9696533326380388	4.389850956	15	0.0	58.38527584766592	2.5028708167375875	0.0	32.506378820119565	0.0	0.0
S2_011_018G1	False	False	False	False	True	False	False	False	False	False	False	False	False	False	False	False	False	False	False	False	False	False	True	False	False	True	False	False	False	False	True	18	928	26.0	0.974792993000096	2.901146242	16	0.0	74.03515118228913	2.194353417672352	0.0	16.212172108144287	0.0	0.0
S2_011_019G1	False	False	False	False	True	False	False	False	False	False	False	False	False	False	False	False	False	False	False	False	False	False	True	False	False	True	False	False	False	False	True	19	928	26.0	0.9590346466548874	3.88998239	17	0.0	77.7851756222475	1.47025972978762	0.0	14.69295854449871	0.0	0.0
S2_011_020G1	False	False	False	False	True	False	False	False	False	False	False	False	False	False	False	False	False	False	False	False	False	False	True	False	False	True	False	False	False	False	True	20	928	26.0	0.9716511650390948	5.5657426339999985	18	0.0	86.24615809382392	1.8310543432684356	0.0	5.859636997365338	0.0	0.0
S2_011_021G1	False	False	False	False	True	False	False	False	False	False	False	False	False	False	False	False	False	False	False	False	False	False	True	False	False	True	False	False	False	False	True	21	928	26.0	0.9705560326356586	3.52146435	19	0.0	84.70997002142023	2.083597160368811	0.0	7.430618617507799	0.0	0.0
S2_011_022G1	False	False	False	False	True	False	False	False	False	False	False	False	False	False	False	False	False	False	False	False	False	False	True	False	False	True	False	False	False	False	True	22	928	26.0	0.9779086916174936	2.97126586	20	0.0	77.81643188846117	2.9427123704103684	0.0	11.552717975698075	0.0	0.0
S2_011_023G1	False	False	False	False	True	False	False	False	False	False	False	False	False	False	False	False	False	False	False	False	False	False	True	False	False	True	False	False	False	False	True	23	928	26.0	0.9811093915276868	3.220904554	21	0.4449848879315783	78.32283545711053	2.3001238446508783	0.0	13.075906027608413	0.0	0.0
S2_011_024G1	False	False	False	False	True	False	False	False	False	False	False	False	False	False	False	False	False	False	False	False	False	False	True	False	False	True	False	False	False	False	True	24	928	26.0	0.8365188859411938	1.997591688	22	2.253309036596272	27.42444683470268	1.5416463757332175	0.0	55.59852030481617	0.0	0.0
S2_011_025G1	False	False	False	False	True	False	False	False	False	False	False	False	False	False	False	False	False	False	False	False	False	False	True	False	False	True	False	False	False	False	True	25	928	26.0	0.4027913660522877	3.02145656	23	1.345030390772853	52.223834249531635	1.7106560552371468	0.0	35.4930225477741	0.0	0.0
S2_011_026G1	False	False	False	False	True	False	False	False	False	False	False	False	False	False	False	False	False	False	False	False	False	False	True	False	False	True	False	False	False	False	True	26	928	26.0	0.9865469426317957	4.22736161	24	0.09532622303867684	90.71966792095648	0.0	0.0	0.7582299402581746	0.0	0.0
S2_011_028G1	False	False	False	False	True	False	False	False	False	False	False	False	False	False	False	False	False	False	False	False	False	False	True	False	False	True	False	False	False	False	True	28	928	26.0	0.9819723452943984	3.606681516	26	0.0	93.98859324863659	0.0	0.0	0.3687287282507037	0.0	0.0
S2_012_005G1	False	False	False	False	True	False	False	False	False	True	False	False	False	False	False	False	True	False	False	False	False	False	True	False	False	True	False	False	False	True	False	5	1210	29.0	0.0807346249650904	0.40743422	0	0.0	0.0	0.7783006704738743	0.0	14.055095633351565	0.0	0.0
S2_012_007G1	False	False	False	False	True	False	False	False	False	True	False	False	False	False	False	False	True	False	False	False	False	False	True	False	False	True	False	False	False	True	False	7	1210	29.0	0.8236328158472661	1.095280724	0	0.0	0.0	81.6043717625035	0.0	1.67522806217121	0.0	0.0
S2_012_008G1	False	False	False	False	True	False	False	False	False	False	False	False	False	False	False	False	False	False	False	False	False	False	True	False	False	True	False	False	False	True	False	8	1210	29.0	0.2794335795800932	0.862049748	1	0.0	0.0	34.190347378420675	0.0	5.817484857730044	0.0	0.0
S2_012_009G1	False	False	False	False	True	False	False	False	False	False	False	False	False	False	False	False	False	False	False	False	False	False	True	False	False	True	False	False	False	True	False	9	1210	29.0	0.4606798634222242	0.06780151400000001	2	0.0	0.0	35.306432356363004	0.0	0.0	0.0	0.0
S2_012_010G1	False	False	False	False	True	False	False	False	False	False	False	False	False	False	False	False	False	False	False	False	False	False	True	False	False	True	False	False	False	True	False	10	1210	29.0	0.990550525747364	4.722472396000001	3	0.0	0.0	95.78819747229286	0.0	0.5690171877925785	0.0	0.0
S2_012_011G1	False	False	False	False	True	False	False	False	False	False	False	False	False	False	False	False	False	False	False	False	False	False	True	False	False	True	False	False	False	True	False	11	1210	29.0	0.9836379772484378	2.216363846	4	0.0	0.0	97.23351567529585	0.0	0.0	0.0	0.0
S2_012_012G1	False	False	False	False	True	False	False	False	False	False	False	False	False	False	False	False	False	False	False	False	False	False	True	False	False	True	False	False	False	True	False	12	1210	29.0	0.9723833658616294	3.10750549	5	0.1109673717422781	0.0	95.46224876056452	0.0	0.0	0.0	0.0
S2_012_013G1	False	False	False	False	True	False	False	False	False	False	False	False	False	False	False	False	False	False	False	False	False	False	True	False	False	True	False	False	False	True	False	13	1210	29.0	0.9733947179397878	1.495471996	6	0.1944668591440478	0.0	95.92409508616436	0.0	0.0	0.0	0.0
S2_012_014G1	False	False	False	False	True	False	False	False	False	False	False	False	False	False	False	False	False	False	False	False	False	False	True	False	False	True	False	False	False	True	False	14	1210	29.0	0.9711515961692654	3.0086566	7	0.21018043983484194	0.0	94.57465505784211	0.0	0.0	0.0	0.0
S2_012_015G1	False	False	False	False	True	False	False	False	False	False	False	False	False	False	False	False	False	False	False	False	False	False	True	False	False	True	False	False	False	True	False	15	1210	29.0	0.9787229648869804	2.710654808	8	1.858365423230238	0.0	89.81846388498171	0.0	4.2041489015373	0.0	0.0
S2_012_016G1	False	False	False	False	True	False	False	False	False	False	False	False	False	False	False	False	False	False	False	False	False	False	True	False	False	True	False	False	False	True	False	16	1210	29.0	0.8623707117119019	4.365812982	9	0.3160170225541741	0.0	88.09864263993342	0.0	0.15620349612126375	0.0	0.0
S2_012_017G1	False	False	False	False	True	False	False	False	False	False	False	False	False	False	False	False	False	False	False	False	False	False	True	False	False	True	False	False	False	True	False	17	1210	29.0	0.9799395392454244	1.599290764	10	0.0	0.0	38.940571001384214	0.0	56.41123763026996	0.0	0.0
S2_012_018G1	False	False	False	False	True	False	False	False	False	False	False	False	False	False	False	False	False	False	False	False	False	False	True	False	False	True	False	False	False	True	False	18	1210	29.0	0.9935816743993001	7.195895348	11	0.0	0.0	95.9264524558925	0.0	1.373996749792643	0.0	0.0
S2_012_019G1	False	False	False	False	True	False	False	False	False	False	False	False	False	False	False	False	False	False	False	False	False	False	True	False	False	True	False	False	False	True	False	19	1210	29.0	0.991467557318634	3.26679829	12	0.0	0.0	97.34611901097817	0.0	1.7221098695689594	0.0	0.0
S2_012_020G1	False	False	False	False	True	False	False	False	False	False	False	False	False	False	False	False	False	False	False	False	False	False	True	False	False	True	False	False	False	True	False	20	1210	29.0	0.992421504750862	4.908221636	13	0.0	0.0	94.20400811887869	0.0	3.923621857507333	0.0	0.0
S2_012_021G1	False	False	False	False	True	False	False	False	False	False	False	False	False	False	False	False	False	False	False	False	False	False	True	False	False	True	False	False	False	True	False	21	1210	29.0	0.991393184807562	2.155033094	14	0.0	0.0	95.40954569883743	0.0	3.4447632313251155	0.0	0.0
S2_012_022G1	False	False	False	False	True	False	False	False	False	False	False	False	False	False	False	False	False	False	False	False	False	False	True	False	False	True	False	False	False	True	False	22	1210	29.0	0.9932716075731765	4.999981658	15	0.0	0.0	96.02440923210285	0.0	1.9804208713759244	0.0	0.0
S2_012_023G1	False	False	False	False	True	False	False	False	False	False	False	False	False	False	False	False	False	False	False	False	False	False	True	False	False	True	False	False	False	True	False	23	1210	29.0	0.9893135515270488	3.104754894	16	0.0	0.0	97.0688861816156	0.0	2.04410782305703	0.0	0.0
S2_012_024G1	False	False	False	False	True	False	False	False	False	False	False	False	False	False	False	False	False	False	False	False	False	False	True	False	False	True	False	False	False	True	False	24	1210	29.0	0.9914131330677476	6.28083512	17	0.05455508795460945	0.0	93.3052497398467	0.0	4.6212151905047945	0.0	0.0
S2_012_025G1	False	False	False	False	True	False	False	False	False	False	False	False	False	False	False	False	False	False	False	False	False	False	True	False	False	True	False	False	False	True	False	25	1210	29.0	0.9855665868993844	2.523443166	18	0.0	0.0	91.37378638279188	0.0	7.44411600391875	0.0	0.0
S2_012_026G1	False	False	False	False	True	False	False	False	False	False	False	False	False	False	False	False	False	False	False	False	False	False	True	False	False	True	False	False	False	True	False	26	1210	29.0	0.9855418543126075	5.489665912	19	0.0	0.0	95.30453098181177	0.0	2.8902801124594184	0.0	0.0
S2_012_027G1	False	False	False	False	True	False	False	False	False	False	False	False	False	False	False	False	False	False	False	False	False	False	True	False	False	True	False	False	False	True	False	27	1210	29.0	0.9900746506440894	1.902073534	20	0.0	0.0	96.6125158345745	0.0	1.9603635951752847	0.0	0.0
S2_014_007G1	False	False	True	False	False	False	False	False	False	True	False	False	False	False	False	False	True	False	False	False	False	False	False	False	True	False	False	True	False	False	False	7	1200	30.0	0.7191179798133052	0.220571408	0	0.0	0.0	0.0	0.0	65.27593112612311	0.0	0.0
S2_014_009G1	False	False	True	False	False	False	False	False	False	False	False	False	False	False	False	False	False	False	False	False	False	False	False	False	True	False	False	True	False	False	False	9	1200	30.0	0.977264523338666	2.249158434	2	0.0	0.0	92.37967357300894	0.0	1.5776457285356358	0.0	0.0
S2_014_010G1	False	False	True	False	False	False	False	False	False	False	False	False	False	False	False	False	False	False	False	False	False	False	False	False	True	False	False	True	False	False	False	10	1200	30.0	0.9859631138224528	3.753040782	3	0.12453255404033604	0.0	27.24021162435107	0.0	68.07543853316434	0.0	0.0
S2_014_011G1	False	False	True	False	False	False	False	False	False	False	False	False	False	False	False	False	False	False	False	False	False	False	False	False	True	False	False	True	False	False	False	11	1200	30.0	0.9834532946548188	3.770405748	4	0.0	0.0	3.5011789339920143	0.0	91.6074665038942	0.0	0.0
S2_014_013G1	False	False	True	False	False	False	False	False	False	False	False	False	False	False	False	False	False	False	False	False	False	False	False	False	True	False	False	True	False	False	False	13	1200	30.0	0.9859759259991304	3.756026638	6	0.603703365535077	0.0	25.372117478204107	0.0	71.04660995181152	0.0	0.0
S2_014_015G1	False	False	True	False	False	False	False	False	False	False	False	False	False	False	False	False	False	False	False	False	False	False	False	False	True	False	False	True	False	False	False	15	1200	30.0	0.9788811962231486	3.63929743	8	0.11512411064461968	0.0	15.806753524951658	0.0	79.2931694566113	0.0	0.0
S2_014_016G1	False	False	True	False	False	False	False	False	False	False	False	False	False	False	False	False	False	False	False	False	False	False	False	False	True	False	False	True	False	False	False	16	1200	30.0	0.982194937686064	3.88068884	9	0.1501418261867138	0.0	13.777454091062864	0.0	83.17996709883083	0.0	0.0
S2_014_017G1	False	False	True	False	False	False	False	False	False	False	False	False	False	False	False	False	False	False	False	False	False	False	False	False	True	False	False	True	False	False	False	17	1200	30.0	0.98315799248656	3.931113734	10	3.8914441518419833	0.0	58.2286786057409	0.0	34.87571197391869	0.0	0.0
S2_014_018G1	False	False	True	False	False	False	False	False	False	False	False	False	False	False	False	False	False	False	False	False	False	False	False	False	True	False	False	True	False	False	False	18	1200	30.0	0.9852786868144044	4.592935732	11	13.5988682880181	0.0	41.311615798807786	0.0	42.209260375777454	0.0	0.0
S2_014_019G1	False	False	True	False	False	False	False	False	False	False	False	False	False	False	False	False	False	False	False	False	False	False	False	False	True	False	False	True	False	False	False	19	1200	30.0	0.9800100720580582	3.790211746	12	0.6071433172641537	0.0	21.78290395770939	0.0	73.75572110579913	0.0	0.0
S2_014_020G1	False	False	True	False	False	False	False	False	False	False	False	False	False	False	False	False	False	False	False	False	False	False	False	False	True	False	False	True	False	False	False	20	1200	30.0	0.9870568755792852	4.231041364	13	5.065119691985124	0.0	57.19969438937397	0.0	35.58938654857358	0.0	0.0
S2_014_021G1	False	False	True	False	False	False	False	False	False	False	False	False	False	False	False	False	False	False	False	False	False	False	False	False	True	False	False	True	False	False	False	21	1200	30.0	0.9839226392659992	5.36202449	14	0.3308195621090869	0.0	30.97342134586185	0.0	64.94381072011852	0.0	0.0
S2_014_023G1	False	False	True	False	False	False	False	False	False	False	False	False	False	False	False	False	False	False	False	False	False	False	False	False	True	False	False	True	False	False	False	23	1200	30.0	0.9864230639153894	3.929790606	16	1.6412978970818983	0.0	45.97602179875536	0.0	49.71893898542236	0.0	0.0
S2_014_024G1	False	False	True	False	False	False	False	False	False	False	False	False	False	False	False	False	False	False	False	False	False	False	False	False	True	False	False	True	False	False	False	24	1200	30.0	0.9760580512665992	2.399999122	17	0.3457092603886377	0.0	29.823435503490156	0.0	62.97809146886014	0.0	0.0
S2_014_025G1	False	False	True	False	False	False	False	False	False	False	False	False	False	False	False	False	False	False	False	False	False	False	False	False	True	False	False	True	False	False	False	25	1200	30.0	0.98283228205451	3.381428166	18	0.19004171795261487	0.0	31.080450907411056	0.0	64.99378425855343	0.0	0.0
S2_014_026G1	False	False	True	False	False	False	False	False	False	False	False	False	False	False	False	False	False	False	False	False	False	False	False	False	True	False	False	True	False	False	False	26	1200	30.0	0.9721564167730696	3.4166738060000004	19	0.20433821053504453	0.0	29.666584508126146	0.0	65.05414915253986	0.0	0.0
S2_014_028G1	False	False	True	False	False	True	False	False	False	False	False	False	False	False	False	False	False	False	False	False	False	False	False	False	True	False	False	True	False	False	False	28	1200	30.0	0.980697496442298	4.191722116	21	0.0	0.0	30.69819031018993	0.0	64.82098670817521	0.0	0.0
S2_015_005G1	False	False	True	False	False	False	False	False	False	True	False	False	False	False	False	False	True	False	False	False	False	False	False	True	False	False	False	True	False	True	True	5	768	26.0	0.973402253934203	1.02040732	0	0.0	0.0	0.0	56.59371337663474	0.0	39.352048489812866	0.0
S2_015_006G1	False	False	True	False	False	False	False	False	False	True	False	False	False	False	False	False	True	False	False	False	False	False	False	True	False	False	False	True	False	True	True	6	768	26.0	0.9553730585073108	0.78751795	0	0.0	0.0	0.0	37.592985121164546	0.0	56.4869261707622	0.0
S2_015_009G1	False	False	True	False	False	False	False	False	False	False	False	False	False	False	False	False	False	False	False	False	False	False	False	True	False	False	False	True	False	True	True	9	768	26.0	0.9476361818798302	0.6135037760000001	2	0.0	0.0	79.70768834110648	4.01923158644096	0.0	3.9493175623095103	0.0
S2_015_010G1	False	False	True	False	False	False	False	False	False	False	False	False	False	False	False	False	False	False	False	False	False	False	False	True	False	False	False	True	False	True	True	10	768	26.0	0.5265143560325548	0.078671486	3	0.0	0.0	4.748905050554148	0.0	0.0	0.0	0.0
S2_015_011G1	False	False	True	False	False	False	False	False	False	False	False	False	False	False	False	False	False	False	False	False	False	False	False	True	False	False	False	True	False	True	True	11	768	26.0	0.9565060209644062	0.985043636	4	0.0	0.0	76.69628613447536	0.0	0.0	0.0	0.0
S2_015_012G1	False	False	True	False	False	False	False	False	False	False	False	False	False	False	False	False	False	False	False	False	False	False	False	True	False	False	False	True	False	True	True	12	768	26.0	0.9624373085634934	3.23359784	5	0.0	0.0	0.1681641734087749	0.0	86.94778868540438	0.0	0.0
S2_015_013G1	False	False	True	False	False	False	False	False	False	False	False	False	False	True	False	False	False	False	False	False	True	False	False	True	False	False	False	True	False	True	True	13	768	26.0	0.9660962219055828	2.509505486	0	0.0	0.0	0.1953234761727076	0.0	90.00980144001967	0.0	0.0
S2_016_007G1	False	True	False	False	False	False	False	False	False	False	False	False	False	False	False	False	False	False	False	False	False	False	False	False	True	False	False	False	True	False	False	7	1319	31.0	0.9226685224054458	2.278915154	1	0.0	0.0	3.5706129303311487	0.0	81.32288430251933	0.0	0.0
S2_016_008G1	False	True	False	False	False	False	False	False	False	False	False	False	False	False	False	False	False	False	False	False	False	False	False	False	True	False	False	False	True	False	False	8	1319	31.0	0.9549319523312672	2.89389388	2	0.0	0.0	1.0140509567337694	0.0	87.01572648990846	0.0	0.0
S2_016_009G1	False	True	False	False	False	False	False	False	False	False	False	False	False	False	False	False	False	False	False	False	False	False	False	False	True	False	False	False	True	False	False	9	1319	31.0	0.9495792856233604	1.4236571340000002	3	0.0	0.0	0.3340656009384349	0.0	84.19827457753605	0.0	0.0
S2_016_010G1	False	True	False	False	False	False	False	False	False	False	False	False	False	False	False	False	False	False	False	False	False	False	False	False	True	False	False	False	True	False	False	10	1319	31.0	0.9520141999160596	3.636374752	4	0.0	0.0	10.357516441143744	0.0	78.53078619769275	0.0	0.0
S2_016_011G1	False	True	False	False	False	False	False	False	False	False	False	False	False	False	False	False	False	False	False	False	False	False	False	False	True	False	False	False	True	False	False	11	1319	31.0	0.9330788110171804	3.7209509	5	0.0	0.0	10.943198620814913	0.0	74.49967887953049	0.0	0.0
S2_016_013G1	False	True	False	False	False	False	False	False	False	False	False	False	False	False	False	False	False	False	False	False	False	False	False	False	True	False	False	False	True	False	False	13	1319	31.0	0.9618543371490668	2.9547935080000003	7	0.0	0.0	6.858844314206473	0.0	82.31370457941999	0.0	0.0
S2_016_014G1	False	True	False	False	False	False	False	False	False	False	False	False	False	False	False	False	False	False	False	False	False	False	False	False	True	False	False	False	True	False	False	14	1319	31.0	0.963397059914327	3.431391862	8	0.0	0.0	3.3325705322780763	0.0	85.88548796674858	0.0	0.0
S2_016_015G1	False	True	False	False	False	False	False	False	False	False	False	False	False	False	False	False	False	False	False	False	False	False	False	False	True	False	False	False	True	False	False	15	1319	31.0	0.970241477974504	3.171247118	9	0.0	0.0	11.325524791978701	0.0	78.71560761957626	0.0	0.0
S2_016_016G1	False	True	False	False	False	False	False	False	False	False	False	False	False	False	False	False	False	False	False	False	False	False	False	False	True	False	False	False	True	False	False	16	1319	31.0	0.978233072474324	3.3747760980000003	10	0.16695643771268642	0.0	8.833446130860914	0.0	78.55691293559113	0.0	0.0
S2_016_017G1	False	True	False	False	False	False	False	False	False	False	False	False	False	False	False	False	False	False	False	False	False	False	False	False	True	False	False	False	True	False	False	17	1319	31.0	0.9594285847655668	2.557317036	11	0.0	0.0	3.211064445002978	0.0	86.7244457063477	0.0	0.0
S2_016_018G1	False	True	False	False	False	False	False	False	False	False	False	False	False	False	False	False	False	False	False	False	False	False	False	False	True	False	False	False	True	False	False	18	1319	31.0	0.9342024991672748	5.191224474	12	0.3298126535608562	0.0	27.099149565979648	0.0	57.61234428705999	0.0	0.0
S2_016_019G1	False	True	False	False	False	False	False	False	False	False	False	False	False	False	False	False	False	False	False	False	False	False	False	False	True	False	False	False	True	False	False	19	1319	31.0	0.9557289487017678	3.32970804	13	1.039972184588292	0.0	17.151229139387247	0.0	69.83681497750776	0.0	0.0
S2_016_021G1	False	True	False	False	False	False	False	False	False	False	False	False	False	False	False	False	False	False	False	False	False	False	False	False	True	False	False	False	True	False	False	21	1319	31.0	0.8299118768380207	4.392209858	15	0.15809110312324245	0.0	13.600847383098788	0.0	64.08403008597773	0.0	0.0
S2_016_023G1	False	True	False	False	False	False	False	False	False	False	False	False	False	False	False	False	False	False	False	False	False	False	False	False	True	False	False	False	True	False	False	23	1319	31.0	0.8950676653080029	4.820784626	17	0.2988262831387481	0.0	18.924901986940576	0.0	65.21471527759556	0.0	0.0
S2_016_024G1	False	True	False	False	False	False	False	False	False	False	False	False	False	False	False	False	False	False	False	False	False	False	False	False	True	False	False	False	True	False	False	24	1319	31.0	0.7254935752804736	6.7643325239999985	18	0.6127958583929604	0.0	28.220003101875896	0.0	38.2893951331716	0.0	0.0
S2_016_025G1	False	True	False	False	False	False	False	False	False	False	False	False	False	False	False	False	False	False	False	False	False	False	False	False	True	False	False	False	True	False	False	25	1319	31.0	0.9697798367259156	4.624100953999999	19	1.2188391071619322	0.0	7.395789631131829	0.0	81.41409609127233	0.0	0.0
S2_016_026G1	False	True	False	False	False	False	False	False	False	False	False	False	False	False	False	False	False	False	False	False	False	False	False	False	True	False	False	False	True	False	False	26	1319	31.0	0.9289465337077852	5.008882466	20	0.6817011740199216	0.0	9.314952839701947	0.0	77.29995507512874	0.0	0.0
S2_016_027G1	False	True	False	False	False	False	False	False	False	False	False	False	False	False	False	False	False	False	False	False	False	False	False	False	True	False	False	False	True	False	False	27	1319	31.0	0.9321989270239148	3.83877687	21	1.205353589228019	0.0	13.68749334133609	0.0	72.09781775545083	0.0	0.0
S2_016_028G1	False	True	False	False	False	False	False	False	False	False	False	False	False	False	False	False	False	False	False	False	False	False	False	False	True	False	False	False	True	False	False	28	1319	31.0	0.9274520347192146	3.71728633	22	1.014267852215732	0.0	15.738314871483142	0.0	69.25153037054315	0.0	0.0
S2_017_006G1	False	True	False	False	False	False	False	False	False	False	False	False	False	False	False	False	False	False	False	False	False	False	False	False	True	False	False	False	True	True	False	6	1174	27.0	0.9934029482730696	3.354305792	4	0.0	0.0	0.4383420039421379	0.0	97.10160960256302	0.0	0.0
S2_017_007G1	False	True	False	False	False	False	False	False	False	False	False	False	False	False	False	False	False	False	False	False	False	False	False	False	True	False	False	False	True	True	False	7	1174	27.0	0.9801693369469516	1.873033988	5	0.0	0.0	3.0271462443958597	0.0	87.03657029484721	0.0	0.0
S2_017_008G1	False	True	False	False	False	False	False	False	False	False	False	False	False	False	False	False	False	False	False	False	False	False	False	False	True	False	False	False	True	True	False	8	1174	27.0	0.9882902567742082	2.578761966	6	0.0	0.0	7.687062263582338	0.0	84.86363830433505	0.0	0.0
S2_017_009G1	False	True	False	False	False	False	False	False	False	False	False	False	False	False	False	False	False	False	False	False	False	False	False	False	True	False	False	False	True	True	False	9	1174	27.0	0.9840056545286828	2.858410314	7	0.0	0.0	1.109023546925251	0.0	94.68723844067408	0.0	0.0
S2_017_010G1	False	True	False	False	False	False	False	False	False	False	False	False	False	False	False	False	False	False	False	False	False	False	False	False	True	False	False	False	True	True	False	10	1174	27.0	0.9855526778393462	4.647337224	8	0.0	0.0	0.7147026632470604	0.0	96.57553438605385	0.0	0.0
S2_017_011G1	False	True	False	False	False	False	False	False	False	False	False	False	False	False	False	False	False	False	False	False	False	False	False	False	True	False	False	False	True	True	False	11	1174	27.0	0.9826666483764064	3.0003498	9	0.0	0.0	0.3683833124724325	0.0	94.85620617406009	0.0	0.0
S2_017_012G1	False	True	False	False	False	False	False	False	False	False	False	False	False	False	False	False	False	False	False	False	False	False	False	False	True	False	False	False	True	True	False	12	1174	27.0	0.9857707743427198	4.571468653999999	10	0.0	0.0	0.5938788969983386	0.0	97.68043279576649	0.0	0.0
S2_017_013G1	False	True	False	False	False	False	False	False	False	False	False	False	False	False	False	False	False	False	False	False	False	False	False	False	True	False	False	False	True	True	False	13	1174	27.0	0.9867915643709207	3.344024156	11	0.0	0.0	0.9041451060020392	0.0	94.77476892813448	0.0	0.0
S2_017_014G1	False	True	False	False	False	False	False	False	False	False	False	False	False	False	False	False	False	False	False	False	False	False	False	False	True	False	False	False	True	True	False	14	1174	27.0	0.9866120878573994	5.158575994	12	0.0	0.0	0.6759893559881518	0.0	97.53225759348969	0.0	0.0
S2_017_015G1	False	True	False	False	False	False	False	False	False	False	False	False	False	False	False	False	False	False	False	False	False	False	False	False	True	False	False	False	True	True	False	15	1174	27.0	0.9859619847775778	3.589890712	13	0.0	0.0	0.7210202662013516	0.0	94.48396690400419	0.0	0.0
S2_017_017G1	False	True	False	False	False	False	False	False	False	False	False	False	False	False	False	False	False	False	False	False	False	False	False	False	True	False	False	False	True	True	False	17	1174	27.0	0.985013683174932	4.028742788	15	0.0	0.0	0.4512456951620115	0.0	97.41529634207069	0.0	0.0
S2_017_018G1	False	True	False	False	False	False	False	False	False	False	False	False	False	False	False	False	False	False	False	False	False	False	False	False	True	False	False	False	True	True	False	18	1174	27.0	0.9870065931172616	3.883252624	16	0.0	0.0	0.2239622738487075	0.0	95.54729279863614	0.0	0.0
S2_017_019G1	False	True	False	False	False	False	False	False	False	False	False	False	False	False	False	False	False	False	False	False	False	False	False	False	True	False	False	False	True	True	False	19	1174	27.0	0.9869498131181378	3.940257898	17	0.0	0.0	0.3248052905241585	0.0	97.83350599121114	0.0	0.0
S2_017_020G1	False	True	False	False	False	False	False	False	False	False	False	False	False	False	False	False	False	False	False	False	False	False	False	False	True	False	False	False	True	True	False	20	1174	27.0	0.9859495606311516	4.603216228	18	0.0	0.0	0.5628420376693197	0.0	94.01208744817623	0.0	0.0
S2_017_021G1	False	True	False	False	False	False	False	False	False	False	False	False	False	False	False	False	False	False	False	False	False	False	False	False	True	False	False	False	True	True	False	21	1174	27.0	0.9835140888236116	2.591474214	19	0.0	0.0	0.38372153819933785	0.0	96.63899191771006	0.0	0.0
S2_017_022G1	False	True	False	False	False	False	False	False	False	False	False	False	False	False	False	False	False	False	False	False	False	False	False	False	True	False	False	False	True	True	False	22	1174	27.0	0.9846375043993352	2.629140944	20	0.0	0.0	0.5107056191735303	0.0	94.9621967078156	0.0	0.0
S2_017_023G1	False	True	False	False	False	False	False	False	False	False	False	False	False	False	False	False	False	False	False	False	False	False	False	False	True	False	False	False	True	True	False	23	1174	27.0	0.9855353847278788	5.1288582	21	0.0	0.0	0.39755192296016295	0.0	96.92187256610056	0.0	0.0
S2_017_024G1	False	True	False	False	False	False	False	False	False	False	False	False	False	False	False	False	False	False	False	False	False	False	False	False	True	False	False	False	True	True	False	24	1174	27.0	0.9838817545198932	3.57427327	22	0.440758911083483	0.0	1.2790711530011247	0.0	92.92537689609837	0.0	0.0
S2_017_025G1	False	True	False	False	False	False	False	False	False	False	False	False	False	False	False	False	False	False	False	False	False	False	False	False	True	False	False	False	True	True	False	25	1174	27.0	0.9837176468803636	4.005567256	23	0.0	0.0	0.4588040353203846	0.0	96.8940433390641	0.0	0.0
S2_017_026G1	False	True	False	False	False	False	False	False	False	False	False	False	False	False	False	False	False	False	False	False	False	False	False	False	True	False	False	False	True	True	False	26	1174	27.0	0.9847833800519582	3.4337117960000003	24	0.8020360669489339	0.0	4.544040828550656	0.0	87.65663350419406	0.0	0.0
S2_017_027G1	False	True	False	False	False	False	False	False	False	False	False	False	False	False	False	False	False	False	False	False	False	False	False	False	True	False	False	False	True	True	False	27	1174	27.0	0.9860754866440002	5.708438267999999	25	1.0021956796082496	0.0	8.411779396420371	0.0	85.5333859947419	0.0	0.0
S2_017_028G1	False	False	False	False	False	False	False	False	False	False	False	False	False	False	False	False	False	False	False	False	False	False	False	False	True	False	False	False	True	True	False	28	1174	27.0	0.9853818444471196	3.5388658860000004	26	0.94072611657033	0.0	6.7917973451848415	0.0	85.3630166220998	0.0	0.0
S2_018_006G1	False	False	False	False	True	False	False	False	False	True	False	False	False	False	False	False	True	False	False	False	False	False	False	False	True	True	False	False	False	False	False	6	1393	29.0	0.9414668382124282	1.219116806	0	0.0	0.0	27.27135865142032	0.0	3.695767863608633	0.0	0.0
S2_018_007G1	False	False	False	False	True	False	False	False	False	False	False	False	False	False	False	False	False	False	False	False	False	False	False	False	True	True	False	False	False	False	False	7	1393	29.0	0.8563368079919018	0.635385126	1	0.0	0.0	9.090325532423623	0.0	1.9486290193705291	0.0	0.0
S2_018_008G1	False	False	False	False	True	False	False	False	False	False	False	False	False	False	False	False	False	False	False	False	False	False	False	False	True	True	False	False	False	False	False	8	1393	29.0	0.9923611838410128	3.434826852	2	0.0	0.0	0.0	0.0	98.41003893884199	0.0	0.0
S2_018_009G1	False	False	False	False	True	False	False	False	False	False	False	False	False	False	False	False	False	False	False	False	False	False	False	False	True	True	False	False	False	False	False	9	1393	29.0	0.9857280524779368	2.592985462	3	0.0	0.0	0.0	0.0	94.8464316138923	0.0	0.0
S2_018_010G1	False	False	False	False	True	False	False	False	False	False	False	False	False	False	False	False	False	False	False	False	False	False	False	False	True	True	False	False	False	False	False	10	1393	29.0	0.9927350673681556	3.3981830680000003	4	0.0	0.0	1.3577614382957663	0.0	95.84267569863012	0.0	0.0
S2_018_011G1	False	False	False	False	True	False	False	False	False	False	False	False	False	False	False	False	False	False	False	False	False	False	False	False	True	True	False	False	False	False	False	11	1393	29.0	0.9908738617942238	3.2256955360000004	5	0.0	0.0	0.0	0.0	96.09698994310169	0.0	0.0
S2_018_012G1	False	False	False	False	True	False	False	False	False	False	False	False	False	False	False	False	False	False	False	False	False	False	False	False	True	True	False	False	False	False	False	12	1393	29.0	0.9913412039082178	4.508288562	6	0.0	0.0	0.0	0.0	98.01984207103644	0.0	0.0
S2_018_013G1	False	False	False	False	True	False	False	False	False	False	False	False	False	False	False	False	False	False	False	False	False	False	False	False	True	True	False	False	False	False	False	13	1393	29.0	0.9853783468120372	4.235884534	7	0.0	0.2316175542852981	0.4257534296613573	0.0	96.15960764241173	0.0	0.0
S2_018_014G1	False	False	False	False	True	False	False	False	False	False	False	False	False	False	False	False	False	False	False	False	False	False	False	False	True	True	False	False	False	False	False	14	1393	29.0	0.9898652708898166	4.384385202	8	0.0	0.0	0.20297672234502728	0.0	98.0005387557414	0.0	0.0
S2_018_015G1	False	False	False	False	True	False	False	False	False	False	False	False	False	False	False	False	False	False	False	False	False	False	False	False	True	True	False	False	False	False	False	15	1393	29.0	0.9886255376203158	4.15304563	9	0.0	0.0	1.7987062975034058	0.0	94.50318802673496	0.0	0.0
S2_018_016G1	False	False	False	False	True	False	False	False	False	False	False	False	False	False	False	False	False	False	False	False	False	False	False	False	True	True	False	False	False	False	False	16	1393	29.0	0.9815702794293856	3.415104186	10	0.0	0.0	6.325674670939602	0.0	90.21567229223032	0.0	0.0
S2_018_017G1	False	False	False	False	True	False	False	False	False	False	False	False	False	False	False	False	False	False	False	False	False	False	False	False	True	True	False	False	False	False	False	17	1393	29.0	0.9772027341794168	4.549271776	11	0.0	0.0	6.630354557212543	0.0	91.08425021332472	0.0	0.0
S2_018_018G1	False	False	False	False	True	False	False	False	False	False	False	False	False	False	False	False	False	False	False	False	False	False	False	False	True	True	False	False	False	False	False	18	1393	29.0	0.9822283335497348	3.179525876	12	0.0	0.0	10.394747398432557	0.0	85.76986921687816	0.0	0.0
S2_018_019G1	False	False	False	False	True	False	False	False	False	False	False	False	False	False	False	False	False	False	False	False	False	False	False	False	True	True	False	False	False	False	False	19	1393	29.0	0.9917707971965624	3.5106880780000003	13	0.0	0.0	3.481251452211757	0.0	94.83953616547986	0.0	0.0
S2_018_020G1	False	False	False	False	True	False	False	False	False	False	False	False	False	False	False	False	False	False	False	False	False	False	False	False	True	True	False	False	False	False	False	20	1393	29.0	0.9865148212319684	3.24000192	14	0.0	0.0	15.811676460364563	0.0	80.27677821869929	0.0	0.0
S2_018_021G1	False	False	False	False	True	False	False	False	False	False	False	False	False	False	False	False	False	False	False	False	False	False	False	False	True	True	False	False	False	False	False	21	1393	29.0	0.9898351127964948	4.498342856	15	0.0	0.6141821983655397	6.787480900544324	0.0	90.86622654707227	0.0	0.0
S2_018_022G1	False	False	False	False	True	False	False	False	False	False	False	False	False	False	False	False	False	False	False	False	False	False	False	False	True	True	False	False	False	False	False	22	1393	29.0	0.9850032318161774	6.569273	16	0.0	0.07700628766683924	22.68782061771523	0.0	74.04771737487542	0.0	0.0
S2_018_023G1	False	False	False	False	True	False	False	False	False	False	False	False	False	False	False	False	False	False	False	False	False	False	False	False	True	True	False	False	False	False	False	23	1393	29.0	0.9893568744409496	5.191961202	17	0.0	0.0	27.430511769375123	0.0	70.0965013018601	0.0	0.0
