# Supplementary material for: Genome-resolved metagenomics of eukaryotic populations during early colonization of premature infants and in hospital rooms
Source: Microbiome. 2019 Feb 15;7:26. doi: 10.1186/s40168-019-0638-1 (PMC6377789; doi:10.1186/s40168-019-0638-1)
Supplement: Supplementary file 8 — Table S5. Statistical associations of samples containing eukaryotes with metadata. (CSV 1 kb) [file 40168_2019_638_MOESM8_ESM.csv]

explVar	name	p	type	q
CatSampleMetadata$categorical$podC	CatSampleMetadata	0.4100043762914112	categorical	0.6045054412619609
CatInfSampleMetadata$categorical$firstPodC	CatInfSampleMetadata	0.1717029316541901	categorical	0.3720230185840785
CatInfSampleMetadata$categorical$genderF	CatInfSampleMetadata	0.4185037670275114	categorical	0.6045054412619609
CatInfSampleMetadata$categorical$birthModeVaginal	CatInfSampleMetadata	0.7776924346840701	categorical	0.7776924346840701
SampleMetadata$continuous$DOL	SampleMetadata	6.561105930871081e-05	continuous	0.0004264718855066203
SampleMetadata$continuous$weight	SampleMetadata	0.23616649460248507	continuous	0.4385949185474723
SampleMetadata$continuous$gestationalAge	SampleMetadata	0.7494738695438972	continuous	0.7776924346840701
SampleMetadata$continuous$assemblyCompleteness	SampleMetadata	0.5710139189213528	continuous	0.6748346314525079
SampleMetadata$continuous$seqDepth	SampleMetadata	0.13259261933018696	continuous	0.35169096601353783
SampleMetadata$continuous$daysSinceAb	SampleMetadata	5.551926132065833e-06	continuous	7.217503971685583e-05
BacterialNCBITax$continuous$pp_pcov|Actinobacteria	BacterialNCBITax	0.516359419332316	continuous	0.6712672451320109
BacterialNCBITax$continuous$pp_pcov|Firmicutes	BacterialNCBITax	0.135265756159053	continuous	0.35169096601353783
BacterialNCBITax$continuous$pp_pcov|Proteobacteria	BacterialNCBITax	0.12736927000723958	continuous	0.35169096601353783
